# Supplementary material for: Genetic variation in environmental enteropathy and stunting in Zambian children: A pilot genome wide association study using the H3Africa chip
Source: PLoS One. 2023 Sep 27;18(9):e0291311. doi: 10.1371/journal.pone.0291311 (PMC10529557; doi:10.1371/journal.pone.0291311)
Supplement: S1 Table — (CSV) [file pone.0291311.s007.csv]

SNP CORDINATES	CHROM	POS	SNP	RSID	A1	A2	OR	SE	L95	U95	STAT	P	genes within 50kb
chr1:105741765:A/G:1	1	105741765	rs6583129	rs6583129	A	G	4.763	0.4714	1.891	12	3.311	9.30E-04
chr1:105982990:A/G:1	1	105982990	kgp12382286	rs10158067	A	G	0.1709	0.5226	0.06136	0.4759	-3.381	7.23E-04	RP11-414B7.1
chr1:106024798:G/A:1	1	106024798	kgp5459571	rs10785749	G	A	8.859	0.6008	2.729	28.76	3.631	2.83E-04	RP11-414B7.1
chr1:106025908:A/G:1	1	106025908	rs11184578	rs11184578	A	G	10.89	0.6196	3.232	36.67	3.853	1.17E-04	RP11-414B7.1
chr1:106040066:A/G:1	1	106040066	rs6695016	rs6695016	A	G	30.67	0.8755	5.515	170.6	3.91	9.22E-05
chr1:106073570:A/G:1	1	106073570	kgp731802	rs1851792	A	G	24.25	0.8067	4.989	117.9	3.952	7.74E-05
chr1:106078007:A/C:1	1	106078007	rs1606971	rs1606971	A	C	13.9	0.7771	3.03	63.73	3.386	7.08E-04
chr1:106079968:A/G:1	1	106079968	kgp8386324	rs2140547	A	G	8.666	0.6082	2.631	28.54	3.551	3.84E-04
chr1:107851430:G/A:1	1	107851430	snp-known77813351		G	A	41.81	1.121	4.65	375.9	3.332	8.64E-04	NTNG1
chr1:116325777:G/A:1	1	116325777	kgp15737215		G	A	11.55	0.7057	2.896	46.03	3.467	5.27E-04	CASQ2
chr1:116346243:C/A:1	1	116346243	kgp15321504	rs74114650	C	A	39.94	1.108	4.55	350.6	3.327	8.78E-04	CASQ2, NHLH2
chr1:12548003:A/G:1	1	12548003	rs12562441	rs12562441	A	G	16.38	0.8401	3.156	84.97	3.328	8.75E-04	VPS13D
chr1:15774668:G/A:1	1	15774668	kgp9376425	rs2982322	G	A	15.7	0.8145	3.182	77.49	3.381	7.22E-04	CTRC
chr1:161949874:A/G:1	1	161949874	rs16834361	rs16834361	A	G	6.547	0.5434	2.257	18.99	3.458	5.45E-04	ATF6, OLFML2B
chr1:170657994:G/A:1	1	170657994	rs531650	rs531650	G	A	7.969	0.6155	2.385	26.63	3.372	7.46E-04	PRRX1
chr1:170700758:A/G:1	1	170700758	rs1476040	rs1476040	A	G	7.97	0.6117	2.403	26.43	3.393	6.90E-04	PRRX1
chr1:173065003:A/G:1	1	173065003	kgp2670571	rs12075195	A	G	8.32	0.6199	2.469	28.04	3.418	6.32E-04	RP1-15D23.2, GOT2P2
chr1:207224992:A/G:1	1	207224992	rs2306714	rs2306714	A	G	6.021	0.521	2.168	16.72	3.445	5.70E-04	YOD1, PFKFB2
chr1:234709767:T/A:1	1	234709767	snp-known6662730	rs6662730	T	A	0.1021	0.6929	0.02625	0.3969	-3.294	9.89E-04	RP5-855F14.2, U8
chr1:234710593:G/A:1	1	234710593	rs12116498	rs12116498	G	A	0.102	0.6933	0.02622	0.3972	-3.292	9.96E-04	RP5-855F14.2, U8
chr1:238784422:A/C:1	1	238784422	kgp15409081		A	C	213.9	1.514	11	4160	3.544	3.95E-04
chr1:43751977:G/A:1	1	43751977	rs2784466	rs2784466	G	A	0.2239	0.4505	0.09258	0.5413	-3.322	8.93E-04	C1orf210, TIE1
chr1:45077208:G/A:1	1	45077208	snp-known272549	rs272549	G	A	11.04	0.7197	2.695	45.26	3.337	8.46E-04	RNF220
chr1:64551422:C/A:1	1	64551422	rs1619058	rs1619058	C	A	0.1328	0.6014	0.04087	0.4317	-3.357	7.88E-04	ROR1
chr1:74592761:A/C:1	1	74592761	rs1601153	rs1601153	A	C	5.6	0.5113	2.056	15.26	3.369	7.54E-04	LRRIQ3
chr1:74602233:G/A:1	1	74602233	h3a_37_1_74602233_T_C		G	A	5.684	0.5134	2.078	15.55	3.385	7.13E-04	LRRIQ3
chr1:81516016:G/A:1	1	81516016	kgp10035497		G	A	17.22	0.8566	3.214	92.31	3.323	8.91E-04	MTND2P30
chr1:94526044:G/A:1	1	94526044	snp-known56197337		G	A	15.08	0.817	3.04	74.77	3.321	8.98E-04	ABCA4
chr1:94578763:A/G:1	1	94578763	kgp11658280		A	G	14.06	0.7974	2.945	67.09	3.314	9.18E-04	ABCA4
chr1:94611300:G/A:1	1	94611300	rs2774920	rs2774920	G	A	6.131	0.5448	2.108	17.83	3.329	8.73E-04	RP11-78O9.1, ARHGAP29
chr10:128217081:A/G:1	10	128217081	rs1836944	rs1836944	A	G	6.533	0.5348	2.29	18.63	3.51	4.49E-04	C10orf90
chr10:29323844:G/A:1	10	29323844	rs2039978	rs2039978	G	A	6.664	0.5372	2.325	19.1	3.531	4.15E-04
chr10:49757251:A/G:1	10	49757251	rs935270	rs935270	A	G	5.803	0.5305	2.052	16.42	3.314	9.18E-04	ARHGAP22
chr10:80317284:A/C:1	10	80317284	kgp1346007	rs1433792	A	C	7.202	0.551	2.446	21.21	3.583	3.39E-04	LINC00856
chr10:80320921:A/G:1	10	80320921	kgp1126431		A	G	5.527	0.5133	2.021	15.12	3.331	8.67E-04	LINC00856
chr10:80322669:A/G:1	10	80322669	kgp7354482		A	G	5.527	0.5133	2.021	15.12	3.331	8.67E-04	LINC00856
chr10:85183390:G/A:1	10	85183390	rs10886307	rs10886307	G	A	0.103	0.6538	0.0286	0.371	-3.477	5.08E-04	AL356140.1
chr10:85183729:G/A:1	10	85183729	kgp12417908	rs7068676	G	A	0.1031	0.6538	0.02862	0.3712	-3.476	5.09E-04	AL356140.1
chr10:85193946:A/G:1	10	85193946	rs11198672	rs11198672	A	G	0.1017	0.6516	0.02836	0.3648	-3.507	4.53E-04	AL356140.1
chr11:107843999:G/A:1	11	107843999	kgp13009266		G	A	206.7	1.557	9.783	4369	3.425	6.15E-04	RAB39A, CUL5
chr11:113215923:A/G:1	11	113215923	rs4987094	rs4987094	A	G	181.8	1.578	8.252	4006	3.297	9.76E-04	TTC12
chr11:123843906:A/G:1	11	123843906	kgp12046630		A	G	44.33	1.102	5.109	384.6	3.44	5.83E-04	OR6T1, OR10S1
chr11:12534142:A/G:1	11	12534142	kgp12213280	rs12799890	A	G	8.274	0.6052	2.527	27.09	3.492	4.80E-04	PARVA
chr11:12539759:G/A:1	11	12539759	rs871939	rs871939	G	A	6.813	0.58	2.186	21.23	3.309	9.38E-04	PARVA
chr11:17770911:A/G:1	11	17770911	kgp8549069		A	G	7.452	0.5608	2.482	22.37	3.581	3.42E-04	KCNC1
chr11:22205357:G/A:1	11	22205357	kgp12617693		G	A	0.1675	0.5273	0.0596	0.4709	-3.388	7.03E-04	ANO5
chr11:22207300:A/G:1	11	22207300	rs10833715	rs10833715	A	G	6.699	0.5739	2.175	20.63	3.314	9.20E-04	ANO5
chr11:22263359:A/G:1	11	22263359	kgp12855349	rs73481671	A	G	0.1437	0.5663	0.04736	0.436	-3.426	6.13E-04	ANO5
chr11:22271765:G/A:1	11	22271765	snp-known7104758	rs7104758	G	A	0.1678	0.5273	0.05971	0.4717	-3.385	7.11E-04	ANO5
chr11:76420719:A/C:1	11	76420719	rs4445658	rs4445658	A	C	7.795	0.6132	2.343	25.93	3.349	8.12E-04	GUCY2EP, RP11-672A2.1
chr12:23340459:A/G:1	12	23340459	rs16925919	rs16925919	A	G	71.63	1.294	5.667	905.3	3.3	9.66E-04	RP11-153K16.1, RP11-153K16.2
chr12:31028747:A/C:1	12	31028747	kgp221124	rs10771777	A	C	0.11	0.6685	0.02966	0.4076	-3.303	9.58E-04	RP11-77I22.4
chr12:43353145:A/G:1	12	43353145	kgp1862852	rs2303	A	G	11.16	0.658	3.074	40.54	3.666	2.46E-04	RP11-510P12.1, RP11-547C5.1
chr12:43354654:A/G:1	12	43354654	kgp3572008	rs10785405	A	G	11.16	0.658	3.074	40.54	3.666	2.46E-04	RP11-510P12.1, RP11-547C5.1
chr12:43405266:G/A:1	12	43405266	rs4768477	rs4768477	G	A	4.995	0.4877	1.921	12.99	3.298	9.73E-04	RP11-547C5.2, MRPS36P5
chr12:68345327:G/A:1	12	68345327	kgp18838040		G	A	165.4	1.535	8.163	3350	3.328	8.76E-04	GS1-410F4.4
chr12:68362261:C/A:1	12	68362261	kgp19146909		C	A	165.4	1.535	8.163	3350	3.328	8.76E-04	GS1-410F4.4
chr12:74679054:G/A:1	12	74679054	kgp522611		G	A	152.1	1.514	7.823	2959	3.318	9.05E-04	RP11-81H3.2
chr12:7810299:A/G:1	12	7810299	rs1015102	rs1015102	A	G	13.13	0.6738	3.506	49.2	3.822	1.33E-04	APOBEC1
chr12:87376383:G/A:1	12	87376383	rs10219614	rs10219614	G	A	15.22	0.8116	3.102	74.71	3.355	7.94E-04
chr12:87427065:G/A:1	12	87427065	snp-known7309311		G	A	11.89	0.74	2.789	50.73	3.346	8.20E-04
chr12:97361004:A/C:1	12	97361004	rs6538754	rs6538754	A	C	6.356	0.5607	2.118	19.07	3.299	9.72E-04	NEDD1, Y_RNA
chr12:97775023:G/A:1	12	97775023	kgp6472370		G	A	47.47	1.076	5.763	390.9	3.588	3.33E-04
chr12:97779225:C/G:1	12	97779225	snp-known77491421		C	G	47.47	1.076	5.763	390.9	3.588	3.33E-04	RMST
chr12:97783756:A/G:1	12	97783756	snp-known73241519		A	G	47.47	1.076	5.763	390.9	3.588	3.33E-04	RMST
chr12:97784664:G/A:1	12	97784664	rs17026865	rs17026865	G	A	47.47	1.076	5.763	390.9	3.588	3.33E-04	RMST
chr12:97785662:A/G:1	12	97785662	kgp11346421		A	G	47.47	1.076	5.763	390.9	3.588	3.33E-04	RMST
chr13:101689980:A/G:1	13	101689980	rs11840709	rs11840709	A	G	19.62	0.9022	3.347	115	3.299	9.70E-04	NALCN-AS1
chr13:101713469:G/A:1	13	101713469	rs7334863	rs7334863	G	A	12.98	0.6855	3.387	49.74	3.739	1.84E-04	NALCN
chr13:101724041:G/A:1	13	101724041	rs9585618	rs9585618	G	A	8.552	0.6178	2.548	28.7	3.474	5.13E-04	NALCN
chr13:106427637:A/G:1	13	106427637	rs1328094	rs1328094	A	G	20.22	0.822	4.038	101.3	3.658	2.54E-04	LINC00343
chr13:107338801:C/A:1	13	107338801	rs1330950	rs1330950	C	A	15	0.8106	3.062	73.46	3.34	8.36E-04	LINC00443
chr13:19259939:G/A:1	13	19259939	rs9506559	rs9506559	G	A	85.91	1.275	7.053	1046	3.492	4.80E-04	FAM207BP, TERF1P5
chr13:19263735:A/G:1	13	19263735	rs9506567	rs9506567	A	G	85.91	1.275	7.053	1046	3.492	4.80E-04	FAM207BP, TERF1P5
chr13:25133262:G/A:1	13	25133262	snp-known9553348		G	A	78.32	1.273	6.459	949.6	3.425	6.14E-04	TPTE2P6
chr13:74013809:C/A:1	13	74013809	snp-known1475282		C	A	0.2231	0.4547	0.09149	0.5438	-3.3	9.68E-04	LINC00393
chr13:77939203:G/A:1	13	77939203	snp-known7998723		G	A	40.74	1.107	4.657	356.4	3.35	8.07E-04	MYCBP2, SCEL
chr14:47235445:A/G:1	14	47235445	kgp9252442	rs11848063	A	G	0.1506	0.5736	0.04892	0.4634	-3.301	9.64E-04	MDGA2
chr14:76668356:G/A:1	14	76668356	rs2166322	rs2166322	G	A	8.175	0.612	2.463	27.13	3.433	5.97E-04	GPATCH2L
chr15:31288599:A/G:1	15	31288599	snp-known35971048	rs35971048	A	G	0.1266	0.5943	0.03949	0.4058	-3.478	5.06E-04	MTMR10, TRPM1
chr15:36856607:G/A:1	15	36856607	snp-known4586384		G	A	12	0.741	2.809	51.29	3.354	7.98E-04	COX6CP4
chr15:39003409:A/G:1	15	39003409	rs2624272	rs2624272	A	G	8.319	0.6159	2.488	27.82	3.44	5.82E-04	RP11-326N17.1
chr15:44312583:G/A:1	15	44312583	kgp11854553	rs2114420	G	A	6.172	0.5369	2.155	17.68	3.39	7.00E-04	FRMD5
chr15:44321136:G/A:1	15	44321136	snp-known10518994	rs10518994	G	A	6.172	0.5369	2.155	17.68	3.39	7.00E-04	FRMD5
chr15:44346761:A/G:1	15	44346761	rs12437804	rs12437804	A	G	6.172	0.5369	2.155	17.68	3.39	7.00E-04	FRMD5
chr15:62728910:A/G:1	15	62728910	kgp4086215		A	G	0.07205	0.7897	0.01533	0.3387	-3.331	8.66E-04	TLN2
chr15:78324442:G/A:1	15	78324442	snp-known4886991		G	A	12.02	0.719	2.937	49.19	3.458	5.43E-04	TBC1D2B
chr15:78346867:A/G:1	15	78346867	h3a_37_15_78346867_A_G		A	G	12.02	0.719	2.937	49.2	3.459	5.43E-04	TBC1D2B
chr15:78354276:G/A:1	15	78354276	kgp11979342		G	A	12.02	0.719	2.937	49.19	3.458	5.43E-04	TBC1D2B
chr15:78374509:G/A:1	15	78374509	kgp1552006		G	A	9.444	0.6488	2.648	33.68	3.461	5.39E-04	SH2D7
chr15:86725311:A/G:1	15	86725311	kgp6446521	rs28653388	A	G	0.1786	0.5116	0.06552	0.4869	-3.367	7.60E-04	AGBL1
chr15:95313695:C/A:1	15	95313695	kgp2961937	rs73462829	C	A	5.796	0.5075	2.144	15.67	3.463	5.35E-04
chr15:95314018:G/A:1	15	95314018	rs12440379	rs12440379	G	A	5.737	0.5253	2.049	16.06	3.326	8.81E-04
chr15:95348423:A/C:1	15	95348423	snp-known28397990		A	C	48.38	1.129	5.295	442.1	3.437	5.89E-04
chr15:96062037:G/A:1	15	96062037	rs9920980	rs9920980	G	A	8.679	0.6228	2.561	29.41	3.47	5.21E-04	LINC00924
chr15:97700230:G/A:1	15	97700230	rs1513866	rs1513866	G	A	20.01	0.8806	3.562	112.4	3.403	6.68E-04	AC055873.1
chr16:4428884:A/G:1	16	4428884	rs1291695	rs1291695	A	G	0.1349	0.599	0.0417	0.4363	-3.345	8.24E-04	CORO7, CORO7-PAM16, VASN
chr16:5388227:A/G:1	16	5388227	rs4643319	rs4643319	A	G	5.582	0.52	2.015	15.47	3.307	9.43E-04	RP11-420N3.2
chr16:5389451:G/A:1	16	5389451	rs4786675	rs4786675	G	A	6.683	0.5651	2.208	20.23	3.361	7.75E-04	RP11-420N3.2
chr16:5393009:G/A:1	16	5393009	rs9940065	rs9940065	G	A	11.89	0.6632	3.241	43.63	3.733	1.89E-04	RP11-420N3.2
chr16:5396930:G/A:1	16	5396930	snp-known77639115		G	A	13.06	0.7505	3	56.86	3.424	6.18E-04	RP11-420N3.2
chr16:6677576:C/A:1	16	6677576	snp-known58942676		C	A	12.83	0.7692	2.84	57.93	3.317	9.10E-04	RP11-420N3.2, RBFOX1
chr16:79018166:A/G:1	16	79018166	kgp11608085		A	G	0.1511	0.5559	0.05084	0.4493	-3.399	6.76E-04	WWOX
chr16:86138489:A/G:1	16	86138489	kgp7248670		A	G	47.84	1.109	5.443	420.5	3.488	4.87E-04	RP11-805I24.1
chr16:87305806:A/G:1	16	87305806	snp-known8047071		A	G	5.97	0.5346	2.094	17.02	3.342	8.32E-04	C16orf95, RP11-178L8.5
chr16:87311308:A/G:1	16	87311308	kgp6968887		A	G	15.71	0.8102	3.21	76.87	3.399	6.76E-04	C16orf95, RP11-178L8.5
chr17:11821497:C/A:1	17	11821497	kgp2747258		C	A	6.696	0.5634	2.219	20.2	3.375	7.38E-04	DNAH9
chr17:36994057:A/G:1	17	36994057	kgp3253269		A	G	10.16	0.7018	2.569	40.22	3.304	9.53E-04	C17orf98
chr17:69700670:G/A:1	17	69700670	h3a_37_17_69700670_T_C	rs2430525	G	A	11.55	0.7308	2.758	48.39	3.348	8.13E-04
chr18:54708009:G/A:1	18	54708009	snp-known17757684		G	A	12.57	0.7507	2.886	54.75	3.372	7.47E-04	WDR7-OT1, LINC-ROR
chr18:65536297:G/A:1	18	65536297	kgp5026346	rs12969376	G	A	5.61	0.5234	2.011	15.65	3.295	9.85E-04	RP11-638L3.1
chr18:67053215:A/C:1	18	67053215	kgp15972205		A	C	164.8	1.548	7.927	3428	3.297	9.77E-04	DOK6
chr18:76004976:A/G:1	18	76004976	kgp1879510		A	G	6.382	0.5622	2.121	19.21	3.297	9.77E-04
chr18:76456503:A/G:1	18	76456503	snp-known878627		A	G	17.84	0.7932	3.769	84.45	3.632	2.81E-04
chr18:76457081:A/G:1	18	76457081	snp-known12966376		A	G	18.54	0.7354	4.387	78.36	3.971	7.17E-05
chr19:16945205:A/G:1	19	16945205	rs10415034	rs10415034	A	G	7.879	0.6137	2.366	26.23	3.364	7.70E-04	SIN3B
chr19:16988456:A/G:1	19	16988456	kgp10788444		A	G	0.1316	0.6075	0.04002	0.433	-3.338	8.45E-04	SIN3B
chr19:20437926:G/A:1	19	20437926	h3a_37_19_20437926_A_G	rs28780674	G	A	25.44	0.9612	3.866	167.3	3.367	7.61E-04	CTC-575C13.2, ZNF826P
chr19:30271856:A/G:1	19	30271856	kgp665521	rs10403515	A	G	8.046	0.6312	2.335	27.72	3.303	9.55E-04	CCNE1
chr19:53686637:A/C:1	19	53686637	kgp8716532		A	C	47.16	1.163	4.829	460.4	3.314	9.18E-04	ZNF665
chr19:57470494:A/C:1	19	57470494	kgp11502855	rs73052906	A	C	0.1394	0.5912	0.04377	0.4442	-3.333	8.60E-04	CTC-258N23.3
chr2:113490951:A/G:1	2	113490951	kgp6482163	rs10187872	A	G	7.877	0.5912	2.473	25.09	3.491	4.81E-04	NT5DC4
chr2:113528872:G/A:1	2	113528872	kgp12316069	rs10169524	G	A	7.135	0.5845	2.269	22.44	3.362	7.75E-04	CKAP2L, IL1A
chr2:119073914:G/A:1	2	119073914	snp-known73947782		G	A	47.57	1.171	4.796	471.9	3.299	9.70E-04
chr2:123477669:A/G:1	2	123477669	kgp4101916		A	G	6.584	0.5483	2.248	19.29	3.437	5.88E-04
chr2:187588855:A/C:1	2	187588855	kgp14288472		A	C	30.94	1.025	4.151	230.6	3.349	8.12E-04	FAM171B
chr2:208093092:A/G:1	2	208093092	kgp12371754		A	G	9.874	0.6845	2.581	37.77	3.345	8.22E-04	AC007879.2
chr2:211338832:G/A:1	2	211338832	rs3770685	rs3770685	G	A	5.518	0.5001	2.071	14.71	3.416	6.36E-04	LANCL1
chr2:217500819:G/A:1	2	217500819	rs9341105	rs9341105	G	A	6.703	0.57	2.193	20.49	3.338	8.44E-04	IGFBP2
chr2:23364734:A/G:1	2	23364734	kgp11884978	rs1449966	A	G	6.648	0.5493	2.265	19.51	3.448	5.64E-04	AC016768.1
chr2:30148034:A/C:1	2	30148034	rs12620211	rs12620211	A	C	11.23	0.6835	2.942	42.88	3.539	4.02E-04	ALK
chr2:44616926:C/A:1	2	44616926	snp-known11886678		C	A	34.71	0.9604	5.284	228	3.693	2.22E-04	CAMKMT
chr2:52373153:A/G:1	2	52373153	rs13385384	rs13385384	A	G	82.59	1.218	7.588	899	3.624	2.90E-04	AC007682.1
chr2:52448661:G/A:1	2	52448661	rs4971796	rs4971796	G	A	5.862	0.5245	2.097	16.39	3.371	7.48E-04	AC007682.1
chr2:52457693:A/G:1	2	52457693	rs17042635	rs17042635	A	G	6.18	0.5202	2.23	17.13	3.501	4.63E-04	AC007682.1
chr2:53648371:A/G:1	2	53648371	h3a_37_2_53648371_G_A		A	G	26.04	0.8789	4.651	145.8	3.709	2.08E-04	SCARNA16
chr2:53663691:G/A:1	2	53663691	kgp11797370		G	A	6.753	0.5802	2.166	21.06	3.292	9.94E-04	SCARNA16
chr2:55338488:G/A:1	2	55338488	rs2920842	rs2920842	G	A	14.74	0.8046	3.046	71.36	3.345	8.24E-04	RTN4
chr2:55371581:A/C:1	2	55371581	snp-known56039015		A	C	174.3	1.488	9.435	3221	3.468	5.24E-04	RTN4, CLHC1
chr20:19985970:A/G:1	20	19985970	rs6112714	rs6112714	A	G	9.566	0.6176	2.851	32.1	3.656	2.56E-04	RIN2
chr20:20046616:C/G:1	20	20046616	kgp4612969		C	G	63.51	1.22	5.808	694.5	3.402	6.70E-04	C20orf26
chr20:2312895:A/G:1	20	2312895	snp-known34234428		A	G	64.13	1.219	5.881	699.4	3.413	6.42E-04	TGM3
chr20:3466913:G/A:1	20	3466913	kgp19403755		G	A	226.2	1.525	11.4	4490	3.556	3.77E-04	ATRN
chr20:5841239:A/C:1	20	5841239	kgp9218376	rs1777347	A	C	6.818	0.5681	2.239	20.76	3.379	7.28E-04	C20orf196
chr20:7057922:G/A:1	20	7057922	kgp19322166		G	A	58.21	1.206	5.478	618.6	3.37	7.51E-04	RP4-764O22.1
chr21:25426460:A/G:1	21	25426460	rs2455950	rs2455950	A	G	8.482	0.6347	2.445	29.43	3.369	7.56E-04	AP000477.3
chr21:27897399:A/C:1	21	27897399	rs222931	rs222931	A	C	0.2143	0.4575	0.08742	0.5255	-3.366	7.62E-04	AP001597.1, CYYR1
chr21:42657234:G/A:1	21	42657234	snp-known7283289		G	A	465.1	1.634	18.92	11440	3.759	1.70E-04	BACE2, FAM3B
chr22:31321948:A/G:1	22	31321948	h3a_37_22_31321948_G_A		A	G	13.53	0.7912	2.87	63.79	3.293	9.93E-04	MORC2-AS1, MORC2
chr22:31378447:G/A:1	22	31378447	h3a_37_22_31378447_G_A		G	A	13.53	0.7912	2.87	63.79	3.293	9.93E-04	TUG1
chr23:109693443:G/A:1	23	109693443	rs12006849	rs12006849	G	A	8.061	0.6234	2.375	27.35	3.348	8.15E-04
chr23:99937773:C/A:1	23	99937773	rs17174169	rs17174169	C	A	10.61	0.6575	2.924	38.49	3.592	3.29E-04
chr3:113128443:G/A:1	3	113128443	kgp17576223		G	A	64.47	1.244	5.632	738	3.35	8.09E-04	WDR52, WDR52-AS1
chr3:113292637:A/C:1	3	113292637	kgp3863995		A	C	10.96	0.693	2.817	42.61	3.455	5.51E-04	SIDT1
chr3:144966325:G/A:1	3	144966325	kgp12519784	rs6773798	G	A	8.497	0.6073	2.584	27.94	3.524	4.26E-04
chr3:144979382:A/G:1	3	144979382	h3a_37_3_144979382_A_G	rs9822536	A	G	8.497	0.6073	2.584	27.94	3.524	4.26E-04
chr3:145007309:A/G:1	3	145007309	rs7644653	rs7644653	A	G	17.4	0.737	4.104	73.77	3.876	1.06E-04
chr3:145011932:T/A:1	3	145011932	kgp1273343		T	A	13.39	0.6793	3.535	50.69	3.819	1.34E-04
chr3:145024569:G/A:1	3	145024569	rs1373855	rs1373855	G	A	8.059	0.6133	2.422	26.81	3.403	6.68E-04
chr3:155387489:G/A:1	3	155387489	kgp3791913	rs6795967	G	A	5.809	0.5152	2.117	15.95	3.415	6.37E-04	PLCH1
chr3:167335893:G/A:1	3	167335893	kgp2494753		G	A	5.975	0.5404	2.072	17.23	3.308	9.41E-04	WDR49
chr3:169461571:A/C:1	3	169461571	rs16854335	rs16854335	A	C	6.852	0.5761	2.215	21.19	3.34	8.37E-04	RNU6-637P, TERC
chr3:77183754:A/G:1	3	77183754	kgp17536341		A	G	805.5	1.69	29.32	22130	3.958	7.54E-05	ROBO2
chr3:77204633:A/G:1	3	77204633	kgp17626268		A	G	805.5	1.69	29.32	22130	3.958	7.54E-05	ROBO2
chr3:9141708:A/G:1	3	9141708	kgp1700075		A	G	32.49	1.026	4.354	242.5	3.394	6.88E-04	SRGAP3
chr4:137255966:A/G:1	4	137255966	snp-known4280797		A	G	13.85	0.6983	3.525	54.44	3.764	1.67E-04	RP11-775H9.2
chr4:137259372:C/A:1	4	137259372	rs13102201	rs13102201	C	A	13.38	0.693	3.441	52.05	3.743	1.82E-04	RP11-775H9.2
chr4:137259520:G/A:1	4	137259520	kgp4663657		G	A	13.38	0.693	3.441	52.05	3.743	1.82E-04	RP11-775H9.2
chr4:141818613:A/T:1	4	141818613	kgp2900513	rs1364884	A	T	0.07224	0.7811	0.01563	0.3339	-3.364	7.67E-04	RNF150
chr4:147993672:A/G:1	4	147993672	rs1507499	rs1507499	A	G	38.06	0.9734	5.648	256.4	3.739	1.85E-04
chr4:147994381:G/A:1	4	147994381	rs10034640	rs10034640	G	A	13.63	0.7768	2.975	62.5	3.363	7.70E-04
chr4:168321158:C/A:1	4	168321158	kgp10904040		C	A	16.79	0.832	3.288	85.76	3.39	6.98E-04	RN7SL776P
chr4:172551496:A/C:1	4	172551496	rs4692898	rs4692898	A	C	5.998	0.5401	2.081	17.29	3.317	9.10E-04	RP11-97E7.2
chr4:183376690:A/G:1	4	183376690	h3a_37_4_183376690_G_A		A	G	211.1	1.545	10.22	4360	3.464	5.31E-04	TENM3
chr4:184389698:G/A:1	4	184389698	rs4273514	rs4273514	G	A	0.1438	0.5842	0.04576	0.4518	-3.32	9.00E-04	CDKN2AIP, VTI1BP2
chr4:187851609:A/C:1	4	187851609	kgp21232191	rs78397544	A	C	255.9	1.547	12.34	5309	3.584	3.38E-04	MRPS36P2, RP11-217E13.1
chr4:23881348:A/G:1	4	23881348	h3a_37_4_23881348_C_T		A	G	0.133	0.5697	0.04355	0.4063	-3.541	3.99E-04
chr4:56155385:A/G:1	4	56155385	rs7661296	rs7661296	A	G	7.132	0.5937	2.228	22.83	3.309	9.35E-04	RNU6-746P
chr4:56162059:A/G:1	4	56162059	kgp6561326		A	G	7.919	0.6219	2.341	26.79	3.327	8.76E-04	RNU6-746P, RP11-148K14.1
chr4:63458896:G/A:1	4	63458896	rs4379088	rs4379088	G	A	0.1513	0.5308	0.05344	0.4281	-3.558	3.73E-04	AC110810.1
chr4:75707299:G/A:1	4	75707299	kgp21184268		G	A	83.56	1.281	6.791	1028	3.456	5.49E-04	BTC
chr4:82028258:G/A:1	4	82028258	kgp21311038		G	A	17.08	0.8071	3.512	83.09	3.516	4.38E-04	PRKG2
chr4:82065515:A/G:1	4	82065515	kgp21146268		A	G	11.65	0.7123	2.885	47.07	3.448	5.66E-04	PRKG2
chr4:82086779:A/G:1	4	82086779	kgp21253009		A	G	17.08	0.7887	3.64	80.12	3.598	3.21E-04	PRKG2, RP11-100N20.1
chr4:84241754:G/A:1	4	84241754	kgp6682050		G	A	36.69	1.083	4.394	306.4	3.327	8.79E-04	HPSE
chr4:93816414:G/A:1	4	93816414	snp-known67869464		G	A	12.69	0.7558	2.885	55.82	3.362	7.75E-04	GRID2
chr4:93816799:C/A:1	4	93816799	rs1471079	rs1471079	C	A	12.76	0.7576	2.891	56.35	3.361	7.76E-04	GRID2
chr4:93816852:G/A:1	4	93816852	h3a_37_4_93816852_G_A		G	A	12.02	0.7525	2.751	52.55	3.305	9.51E-04	GRID2
chr5:109719682:A/G:1	5	109719682	kgp1096733		A	G	5.876	0.5251	2.1	16.44	3.373	7.44E-04	TMEM232
chr5:109732649:A/G:1	5	109732649	rs17132048	rs17132048	A	G	10.24	0.606	3.123	33.6	3.839	1.24E-04	TMEM232
chr5:111005451:C/A:1	5	111005451	h3a_37_5_111005451_C_A		C	A	6.935	0.5458	2.379	20.21	3.548	3.88E-04	STARD4-AS1, NREP
chr5:111017793:A/G:1	5	111017793	rs657073	rs657073	A	G	5.823	0.5041	2.168	15.64	3.495	4.75E-04	STARD4-AS1, NREP
chr5:111025672:A/G:1	5	111025672	rs1145122	rs1145122	A	G	6.866	0.5336	2.413	19.54	3.611	3.05E-04	STARD4-AS1, NREP
chr5:116670393:G/A:1	5	116670393	kgp22269041		G	A	121.1	1.442	7.166	2046	3.325	8.84E-04	RPL35AP15
chr5:124573609:G/A:1	5	124573609	rs1439605	rs1439605	G	A	7.675	0.5988	2.373	24.82	3.403	6.66E-04	RP11-425E13.1, HMGB1P22
chr5:126933680:A/G:1	5	126933680	kgp8971588		A	G	0.1043	0.6449	0.02947	0.3692	-3.505	4.57E-04	PRRC1
chr5:150706834:A/G:1	5	150706834	kgp3925378		A	G	13.06	0.7272	3.14	54.31	3.533	4.10E-04	SLC36A2
chr5:150708565:A/G:1	5	150708565	kgp10314790		A	G	13.06	0.7272	3.14	54.31	3.533	4.10E-04	SLC36A2
chr5:150709222:A/C:1	5	150709222	kgp22767394		A	C	13.06	0.7272	3.14	54.32	3.534	4.10E-04	SLC36A2
chr5:180634677:G/A:1	5	180634677	kgp12344655		G	A	7.737	0.6025	2.375	25.2	3.396	6.85E-04	CTC-338M12.1, TRIM41
chr5:22518477:G/A:1	5	22518477	kgp8653581		G	A	171.1	1.491	9.205	3182	3.448	5.64E-04	CDH12
chr5:65731106:G/A:1	5	65731106	kgp22780400		G	A	166.7	1.505	8.727	3185	3.399	6.75E-04
chr5:71520348:C/A:1	5	71520348	rs12109153	rs12109153	C	A	127.6	1.318	9.634	1691	3.678	2.35E-04	MRPS27
chr5:71539342:G/A:1	5	71539342	snp-known114237604		G	A	125.8	1.433	7.587	2087	3.374	7.40E-04	MRPS27
chr5:75127897:G/A:1	5	75127897	rs1880648	rs1880648	G	A	0.09967	0.6913	0.02571	0.3864	-3.335	8.52E-04	RP11-524L6.4
chr5:79679546:A/C:1	5	79679546	kgp5901822		A	C	4.738	0.4714	1.881	11.94	3.3	9.67E-04	RNU6-211P, ZFYVE16
chr5:87385664:G/A:1	5	87385664	h3a_37_5_87385664_A_G		G	A	7.059	0.5768	2.279	21.86	3.388	7.03E-04	TMEM161B
chr5:88890614:G/A:1	5	88890614	kgp11067950		G	A	5.658	0.5235	2.028	15.79	3.31	9.31E-04	RP11-116A1.1
chr6:112338958:A/G:1	6	112338958	rs1515333	rs1515333	A	G	7.041	0.5789	2.264	21.9	3.371	7.48E-04	WISP3
chr6:148954749:G/A:1	6	148954749	snp-known6570869		G	A	0.1895	0.5011	0.07098	0.5061	-3.319	9.04E-04	SNRPEP6, RP11-461H3.2
chr6:167156565:A/G:1	6	167156565	kgp4788456		A	G	158.6	1.436	9.506	2645	3.528	4.18E-04	RPS6KA2
chr6:168704608:A/G:1	6	168704608	kgp5516782		A	G	60.27	1.234	5.363	677.4	3.321	8.98E-04	DACT2
chr6:51477640:C/A:1	6	51477640	kgp11965926		C	A	141.5	1.441	8.392	2387	3.436	5.91E-04	RP3-335N17.2
chr6:6179309:G/A:1	6	6179309	snp-known75929175		G	A	58.96	1.207	5.54	627.5	3.379	7.28E-04	F13A1
chr7:101676739:G/A:1	7	101676739	h3a_37_7_101676739_A_G		G	A	54.15	1.16	5.579	525.6	3.442	5.77E-04	CUX1, CTA-357J21.1
chr7:109482911:A/G:1	7	109482911	kgp7399881	rs3107965	A	G	11.83	0.7383	2.784	50.31	3.347	8.17E-04
chr7:12093091:A/C:1	7	12093091	kgp723849	rs7778844	A	C	7.079	0.5834	2.256	22.21	3.355	7.95E-04
chr7:137287972:G/A:1	7	137287972	kgp13424014		G	A	12.81	0.7582	2.898	56.61	3.363	7.70E-04	DGKI
chr7:141094300:G/A:1	7	141094300	h3a_37_7_141094300_A_G		G	A	128.8	1.458	7.387	2245	3.331	8.65E-04	TMEM178B
chr7:15231014:A/C:1	7	15231014	snp-known76092652		A	C	153.2	1.501	8.085	2904	3.352	8.01E-04	AGMO
chr7:28975769:G/A:1	7	28975769	kgp11292807	rs221129	G	A	0.1545	0.5365	0.05396	0.4421	-3.481	4.99E-04	AC005013.1
chr7:28999237:A/G:1	7	28999237	kgp9515195	rs4719962	A	G	9.844	0.6207	2.916	33.23	3.684	2.29E-04	AC005013.5, CTB-113D17.1
chr7:29010391:G/A:1	7	29010391	kgp1959859	rs221179	G	A	10.25	0.5906	3.222	32.63	3.941	8.11E-05	AC005013.5, CTB-113D17.1
chr7:29014195:A/C:1	7	29014195	seq-h3a_37_7_29014195_G_T		A	C	11.51	0.6465	3.241	40.87	3.779	1.58E-04	AC005013.5, CTB-113D17.1
chr7:29025615:A/G:1	7	29025615	h3a_37_7_29025615_C_T	rs1499227	A	G	0.1108	0.6002	0.03417	0.3593	-3.665	2.47E-04	CTB-113D17.1
chr7:47254623:G/A:1	7	47254623	kgp13648397		G	A	222	1.544	10.77	4576	3.5	4.66E-04
chr7:8214666:G/A:1	7	8214666	rs7804613	rs7804613	G	A	7.266	0.5881	2.295	23.01	3.372	0.0007449	ICA1
chr8:1036988:A/G:1	8	1036988	snp-known2701934	rs2701934	A	G	0.1924	0.4779	0.07542	0.4909	-3.449	5.63E-04	ERICH1-AS1
chr8:105960891:G/A:1	8	105960891	h3a_37_8_105960891_A_G	rs3110292	G	A	40.25	1.087	4.778	339	3.399	6.77E-04	RP11-127H5.1
chr8:129983165:G/A:1	8	129983165	h3a_37_8_129983165_T_C		G	A	120.3	1.323	8.989	1610	3.619	2.96E-04
chr8:130219674:A/C:1	8	130219674	kgp9195227		A	C	20.67	0.9166	3.429	124.6	3.304	9.52E-04	LINC00977
chr8:131778855:A/G:1	8	131778855	rs1560984	rs1560984	A	G	9.375	0.6704	2.52	34.88	3.339	8.42E-04	ADCY8
chr8:132317922:G/A:1	8	132317922	rs6470924	rs6470924	G	A	44.21	1.123	4.893	399.5	3.374	7.42E-04	CTD-2501M5.1
chr8:23610799:C/A:1	8	23610799	rs1561105	rs1561105	C	A	5.823	0.5308	2.057	16.48	3.319	9.03E-04	RP11-175E9.1
chr8:601846:G/A:1	8	601846	kgp4295459		G	A	51.68	1.189	5.024	531.5	3.317	9.08E-04	ERICH1
chr8:78628554:A/G:1	8	78628554	snp-known13261027		A	G	175.6	1.53	8.76	3521	3.379	7.28E-04
chr8:78814748:G/A:1	8	78814748	h3a_37_8_78814748_A_G		G	A	68.43	1.269	5.685	823.8	3.329	8.72E-04
chr8:78863442:G/A:1	8	78863442	rs11998680	rs11998680	G	A	34.98	1.019	4.743	257.9	3.487	4.89E-04
chr8:81106558:A/G:1	8	81106558	kgp5426615		A	G	167.6	1.487	9.081	3093	3.443	5.75E-04	TPD52
chr8:81121341:A/G:1	8	81121341	kgp9954327		A	G	50.4	1.177	5.021	506	3.331	8.65E-04	TPD52
chr9:120411532:A/G:1	9	120411532	kgp1648150		A	G	11.09	0.6936	2.848	43.19	3.469	5.23E-04	RP11-500B12.1
chr9:18420743:A/G:1	9	18420743	kgp6854833		A	G	175.1	1.531	8.717	3516	3.375	7.39E-04	RP11-570H19.2
chr9:18651931:G/A:1	9	18651931	kgp1279830		G	A	123.3	1.337	8.969	1694	3.601	3.17E-04	ADAMTSL1
chr9:18653380:A/G:1	9	18653380	rs947144	rs947144	A	G	123.3	1.337	8.969	1694	3.601	3.17E-04	ADAMTSL1
chr9:26026081:A/G:1	9	26026081	snp-known10967166		A	G	8.922	0.6406	2.542	31.31	3.416	6.35E-04
chr9:27665612:A/C:1	9	27665612	snp-known111537523		A	C	83.67	1.307	6.456	1084	3.387	7.07E-04
chr9:27690146:A/G:1	9	27690146	h3a_37_9_27690146_G_A		A	G	83.67	1.307	6.456	1084	3.387	7.07E-04
chr9:84456196:A/C:1	9	84456196	h3a_37_9_84456196_G_T		A	C	165.9	1.528	8.307	3312	3.346	8.20E-04	AL158154.1, RNA5SP287
