# Supplementary material for: Genetic variation in environmental enteropathy and stunting in Zambian children: A pilot genome wide association study using the H3Africa chip
Source: PLoS One. 2023 Sep 27;18(9):e0291311. doi: 10.1371/journal.pone.0291311 (PMC10529557; doi:10.1371/journal.pone.0291311)
Supplement: S2 Table — (CSV) [file pone.0291311.s008.csv]

Variation ID	Chromosome	Position	Variant	Strand	Symbol	Gene	Predicted Function	CDS Position	AA Position	AA Change	Detail	Splice Distance	Proteins
chr1:12548003:A/G:1	chr1	12548003	A|G	1	VPS13D	ENSG00000048707	intronic	None	None	None	None	9551	None
chr1:12548003:A/G:1	chr1	12548003	A|G	1	VPS13D	ENSG00000048707	non-coding intronic	None	None	None	None	9551	None
chr1:12548003:A/G:1	chr1	12548003	A|G	1	VPS13D	ENSG00000048707	intronic	None	None	None	None	9075	None
chr1:15774668:G/A:1	chr1	15774668	G|A	1	CTRC	ENSG00000162438	3utr	None	None	None	None	None	None
chr1:15774668:G/A:1	chr1	15774668	G|A	1	CTRC	ENSG00000162438	3downstream	None	None	None	None	None	None
chr1:43751977:G/A:1	chr1	43751977	G|A	1	C1orf210	ENSG00000253313	5upstream	None	None	None	None	None	None
chr1:45077208:G/A:1	chr1	45077208	G|A	1	RNF220	ENSG00000187147	intronic	None	None	None	None	2629	None
chr1:64551422:C/A:1	chr1	64551422	C|A	1	ROR1	ENSG00000185483	intronic	None	None	None	None	35034	None
chr1:64551422:C/A:1	chr1	64551422	C|A	1	ROR1	ENSG00000185483	non-coding intronic	None	None	None	None	35034	None
chr1:74592761:A/C:1	chr1	74592761	A|C	1	LRRIQ3	ENSG00000162620	intronic	None	None	None	None	17524	None
chr1:74592761:A/C:1	chr1	74592761	A|C	1	LRRIQ3	ENSG00000162620	non-coding intronic	None	None	None	None	17524	None
chr1:74602233:G/A:1	chr1	74602233	G|A	1	LRRIQ3	ENSG00000162620	intronic	None	None	None	None	19184	None
chr1:74602233:G/A:1	chr1	74602233	G|A	1	LRRIQ3	ENSG00000162620	non-coding intronic	None	None	None	None	19184	None
chr1:94526044:G/A:1	chr1	94526044	G|A	1	ABCA4	ENSG00000198691	intronic	None	None	None	None	49	None
chr1:94526044:G/A:1	chr1	94526044	G|A	1	ABCA4	ENSG00000198691	non-coding intronic	None	None	None	None	49	None
chr1:94578763:A/G:1	chr1	94578763	A|G	1	ABCA4	ENSG00000198691	intronic	None	None	None	None	141	None
chr1:94611300:G/A:1	chr1	94611300	G|A	1	RP11-78O9.1	ENSG00000233482	3downstream	None	None	None	None	None	None
chr1:107851430:G/A:1	chr1	107851430	G|A	1	NTNG1	ENSG00000162631	non-coding intronic	None	None	None	None	15474	None
chr1:107851430:G/A:1	chr1	107851430	G|A	1	NTNG1	ENSG00000162631	intronic	None	None	None	None	15474	None
chr1:170657994:G/A:1	chr1	170657994	G|A	1	PRRX1	ENSG00000116132	intronic	None	None	None	None	24394	None
chr1:170657994:G/A:1	chr1	170657994	G|A	1	PRRX1	ENSG00000116132	non-coding intronic	None	None	None	None	24394	None
chr1:170700758:A/G:1	chr1	170700758	A|G	1	PRRX1	ENSG00000116132	intronic	None	None	None	None	4431	None
chr1:170700758:A/G:1	chr1	170700758	A|G	1	PRRX1	ENSG00000116132	non-coding intronic	None	None	None	None	4431	None
chr1:170700758:A/G:1	chr1	170700758	A|G	1	PRRX1	ENSG00000116132	intronic	None	None	None	None	1269	None
chr1:170700758:A/G:1	chr1	170700758	A|G	1	PRRX1	ENSG00000116132	non-coding intronic	None	None	None	None	1269	None
chr1:170700758:A/G:1	chr1	170700758	A|G	1	PRRX1	ENSG00000116132	non-coding intronic	None	None	None	None	996	None
chr1:207224992:A/G:1	chr1	207224992	A|G	1	PFKFB2	ENSG00000123836	intronic	None	None	None	None	2030	None
chr1:207224992:A/G:1	chr1	207224992	A|G	1	YOD1	ENSG00000180667	intronic	None	None	None	None	538	None
chr1:207224992:A/G:1	chr1	207224992	A|G	1	YOD1	ENSG00000180667	5upstream	None	None	None	None	None	None
chr1:207224992:A/G:1	chr1	207224992	A|G	1	PFKFB2	ENSG00000123836	5upstream	None	None	None	None	None	None
chr10:49757251:A/G:1	chr10	49757251	A|G	1	ARHGAP22	ENSG00000128805	non-coding intronic	None	None	None	None	6257	None
chr10:49757251:A/G:1	chr10	49757251	A|G	1	ARHGAP22	ENSG00000128805	intronic	None	None	None	None	6257	None
chr10:80317284:A/C:1	chr10	80317284	A|C	1	LINC00856	ENSG00000230417	non-coding intronic	None	None	None	None	28713	None
chr10:80320921:A/G:1	chr10	80320921	A|G	1	LINC00856	ENSG00000230417	non-coding intronic	None	None	None	None	32350	None
chr10:80322669:A/G:1	chr10	80322669	A|G	1	LINC00856	ENSG00000230417	non-coding intronic	None	None	None	None	34098	None
chr10:128217081:A/G:1	chr10	128217081	A|G	1	C10orf90	ENSG00000154493	intronic	None	None	None	None	14573	None
chr11:12534142:A/G:1	chr11	12534142	A|G	1	PARVA	ENSG00000197702	intronic	None	None	None	None	558	None
chr11:12534142:A/G:1	chr11	12534142	A|G	1	PARVA	ENSG00000197702	non-coding intronic	None	None	None	None	704	None
chr11:12534142:A/G:1	chr11	12534142	A|G	1	PARVA	ENSG00000197702	intronic	None	None	None	None	704	None
chr11:12534142:A/G:1	chr11	12534142	A|G	1	PARVA	ENSG00000197702	3downstream	None	None	None	None	None	None
chr11:12539759:G/A:1	chr11	12539759	G|A	1	PARVA	ENSG00000197702	intronic	None	None	None	None	233	None
chr11:17770911:A/G:1	chr11	17770911	A|G	1	KCNC1	ENSG00000129159	intronic	None	None	None	None	12792	None
chr11:22263359:A/G:1	chr11	22263359	A|G	1	ANO5	ENSG00000171714	intronic	None	None	None	None	2129	None
chr11:22271765:G/A:1	chr11	22271765	G|A	1	ANO5	ENSG00000171714	intronic	None	None	None	None	18	None
chr11:76420719:A/C:1	chr11	76420719	A|C	1	GUCY2EP	ENSG00000204529	5upstream	None	None	None	None	None	None
chr11:113215923:A/G:1	chr11	113215923	A|G	1	TTC12	ENSG00000149292	intronic	None	None	None	None	6070	None
chr11:113215923:A/G:1	chr11	113215923	A|G	1	TTC12	ENSG00000149292	intronic	None	None	None	None	761	None
chr11:113215923:A/G:1	chr11	113215923	A|G	1	TTC12	ENSG00000149292	non-coding intronic	None	None	None	None	761	None
chr12:7810299:A/G:1	chr12	7810299	A|G	1	APOBEC1	ENSG00000111701	intronic	None	None	None	None	4868	None
chr12:7810299:A/G:1	chr12	7810299	A|G	1	APOBEC1	ENSG00000111701	intronic	None	None	None	None	3071	None
chr12:23340459:A/G:1	chr12	23340459	A|G	1	RP11-153K16.2	ENSG00000115934	non-coding intronic	None	None	None	None	4902	None
chr12:23340459:A/G:1	chr12	23340459	A|G	1	RP11-153K16.1	ENSG00000256321	non-coding intronic	None	None	None	None	602	None
chr12:68345327:G/A:1	chr12	68345327	G|A	1	GS1-410F4.4	ENSG00000255772	non-coding intronic	None	None	None	None	18265	None
chr12:68362261:C/A:1	chr12	68362261	C|A	1	GS1-410F4.4	ENSG00000255772	non-coding intronic	None	None	None	None	1331	None
chr12:74679054:G/A:1	chr12	74679054	G|A	1	RP11-81H3.2	ENSG00000251138	3downstream	None	None	None	None	None	None
chr12:74679054:G/A:1	chr12	74679054	G|A	1	RP11-274M17.3	ENSG00000257183	5upstream	None	None	None	None	None	None
chr12:74679054:G/A:1	chr12	74679054	G|A	1	RP11-81H3.2	ENSG00000251138	non-coding intronic	None	None	None	None	181	None
chr13:25133262:G/A:1	chr13	25133262	G|A	1	TPTE2P6	ENSG00000205822	non-coding intronic	None	None	None	None	22537	None
chr13:74013809:C/A:1	chr13	74013809	C|A	1	LINC00393	ENSG00000224853	non-coding intronic	None	None	None	None	26036	None
chr13:101689980:A/G:1	chr13	101689980	A|G	1	NALCN-AS1	ENSG00000233009	non-coding intronic	None	None	None	None	11652	None
chr13:101713469:G/A:1	chr13	101713469	G|A	1	NALCN-AS1	ENSG00000233009	3downstream	None	None	None	None	None	None
chr13:101713469:G/A:1	chr13	101713469	G|A	1	NALCN	ENSG00000102452	intronic	None	None	None	None	851	None
chr13:101724041:G/A:1	chr13	101724041	G|A	1	NALCN	ENSG00000102452	intronic	None	None	None	None	1895	None
chr14:76668356:G/A:1	chr14	76668356	G|A	1	GPATCH2L	ENSG00000089916	intronic	None	None	None	None	6041	None
chr14:76668356:G/A:1	chr14	76668356	G|A	1	GPATCH2L	ENSG00000089916	non-coding intronic	None	None	None	None	6041	None
chr14:76668356:G/A:1	chr14	76668356	G|A	1	GPATCH2L	ENSG00000089916	3utr	None	None	None	None	None	None
chr14:76668356:G/A:1	chr14	76668356	G|A	1	GPATCH2L	ENSG00000089916	3downstream	None	None	None	None	None	None
chr15:44312583:G/A:1	chr15	44312583	G|A	1	FRMD5	ENSG00000171877	intronic	None	None	None	None	81074	None
chr15:44312583:G/A:1	chr15	44312583	G|A	1	FRMD5	ENSG00000171877	intronic	None	None	None	None	96076	None
chr15:44321136:G/A:1	chr15	44321136	G|A	1	FRMD5	ENSG00000171877	intronic	None	None	None	None	72521	None
chr15:44321136:G/A:1	chr15	44321136	G|A	1	FRMD5	ENSG00000171877	intronic	None	None	None	None	104629	None
chr15:44346761:A/G:1	chr15	44346761	A|G	1	FRMD5	ENSG00000171877	intronic	None	None	None	None	46896	None
chr15:44346761:A/G:1	chr15	44346761	A|G	1	FRMD5	ENSG00000171877	intronic	None	None	None	None	130254	None
chr15:62728910:A/G:1	chr15	62728910	A|G	1	TLN2	ENSG00000171914	non-coding intronic	None	None	None	None	39615	None
chr15:78324442:G/A:1	chr15	78324442	G|A	1	TBC1D2B	ENSG00000167202	intronic	None	None	None	None	1930	None
chr15:78346867:A/G:1	chr15	78346867	A|G	1	TBC1D2B	ENSG00000167202	5upstream	None	None	None	None	None	None
chr15:78346867:A/G:1	chr15	78346867	A|G	1	TBC1D2B	ENSG00000167202	intronic	None	None	None	None	338	None
chr15:78354276:G/A:1	chr15	78354276	G|A	1	TBC1D2B	ENSG00000167202	intronic	None	None	None	None	4092	None
chr15:78354276:G/A:1	chr15	78354276	G|A	1	TBC1D2B	ENSG00000167202	intronic	None	None	None	None	7747	None
chr15:78374509:G/A:1	chr15	78374509	G|A	1	SH2D7	ENSG00000183476	intronic	None	None	None	None	4229	None
chr15:86725311:A/G:1	chr15	86725311	A|G	1	AGBL1	ENSG00000166748	intronic	None	None	None	None	23054	None
chr16:4428884:A/G:1	chr16	4428884	A|G	1	CORO7	ENSG00000262246	intronic	None	None	None	None	16406	None
chr16:4428884:A/G:1	chr16	4428884	A|G	1	CORO7	ENSG00000262246	intronic	None	None	None	None	9103	None
chr16:4428884:A/G:1	chr16	4428884	A|G	1	CORO7-PAM16	ENSG00000103426	intronic	None	None	None	None	9103	None
chr16:4428884:A/G:1	chr16	4428884	A|G	1	CORO7	ENSG00000262246	non-coding intronic	None	None	None	None	9103	None
chr16:4428884:A/G:1	chr16	4428884	A|G	1	VASN	ENSG00000168140	intronic	None	None	None	None	1986	None
chr16:5388227:A/G:1	chr16	5388227	A|G	1	RP11-420N3.2	ENSG00000260411	non-coding intronic	None	None	None	None	98121	None
chr16:5389451:G/A:1	chr16	5389451	G|A	1	RP11-420N3.2	ENSG00000260411	non-coding intronic	None	None	None	None	99345	None
chr16:5393009:G/A:1	chr16	5393009	G|A	1	RP11-420N3.2	ENSG00000260411	non-coding intronic	None	None	None	None	102903	None
chr16:5396930:G/A:1	chr16	5396930	G|A	1	RP11-420N3.2	ENSG00000260411	non-coding intronic	None	None	None	None	106824	None
chr16:6677576:C/A:1	chr16	6677576	C|A	1	RBFOX1	ENSG00000078328	intronic	None	None	None	None	27028	None
chr16:6677576:C/A:1	chr16	6677576	C|A	1	RBFOX1	ENSG00000078328	non-coding intronic	None	None	None	None	27028	None
chr16:6677576:C/A:1	chr16	6677576	C|A	1	RP11-420N3.2	ENSG00000260411	non-coding intronic	None	None	None	None	27028	None
chr16:79018166:A/G:1	chr16	79018166	A|G	1	WWOX	ENSG00000186153	intronic	None	None	None	None	227339	None
chr16:79018166:A/G:1	chr16	79018166	A|G	1	WWOX	ENSG00000186153	intronic	None	None	None	None	227254	None
chr16:87305806:A/G:1	chr16	87305806	A|G	1	C16orf95	ENSG00000260456	non-coding intronic	None	None	None	None	30453	None
chr16:87305806:A/G:1	chr16	87305806	A|G	1	RP11-178L8.5	ENSG00000261697	non-coding intronic	None	None	None	None	3980	None
chr16:87305806:A/G:1	chr16	87305806	A|G	1	RP11-178L8.5	ENSG00000261697	non-coding intronic	None	None	None	None	46	None
chr16:87311308:A/G:1	chr16	87311308	A|G	1	C16orf95	ENSG00000260456	non-coding intronic	None	None	None	None	24951	None
chr16:87311308:A/G:1	chr16	87311308	A|G	1	RP11-178L8.5	ENSG00000261697	non-coding intronic	None	None	None	None	9482	None
chr16:87311308:A/G:1	chr16	87311308	A|G	1	RP11-178L8.5	ENSG00000261697	non-coding intronic	None	None	None	None	4318	None
chr17:11821497:C/A:1	chr17	11821497	C|A	1	DNAH9	ENSG00000007174	intronic	None	None	None	None	5634	None
chr17:11821497:C/A:1	chr17	11821497	C|A	1	DNAH9	ENSG00000007174	non-coding intronic	None	None	None	None	5634	None
chr17:36994057:A/G:1	chr17	36994057	A|G	1	C17orf98	ENSG00000214556	intronic	None	None	None	None	564	None
chr18:54708009:G/A:1	chr18	54708009	G|A	1	WDR7-OT1	ENSG00000267225	3downstream	None	None	None	None	None	None
chr18:65536297:G/A:1	chr18	65536297	G|A	1	RP11-638L3.1	ENSG00000265533	non-coding intronic	None	None	None	None	5027	None
chr19:16945205:A/G:1	chr19	16945205	A|G	1	SIN3B	ENSG00000127511	intronic	None	None	None	None	2747	None
chr19:16988456:A/G:1	chr19	16988456	A|G	1	SIN3B	ENSG00000127511	intronic	None	None	None	None	6	None
chr19:16988456:A/G:1	chr19	16988456	A|G	1	SIN3B	ENSG00000127511	non-coding intronic	None	None	None	None	6	None
chr19:53686637:A/C:1	chr19	53686637	A|C	1	ZNF665	ENSG00000197497	intronic	None	None	None	None	9928	None
chr19:53686637:A/C:1	chr19	53686637	A|C	1	ZNF665	ENSG00000197497	non-coding intronic	None	None	None	None	441	None
chr19:53686637:A/C:1	chr19	53686637	A|C	1	ZNF665	ENSG00000197497	intronic	None	None	None	None	441	None
chr2:23364734:A/G:1	chr2	23364734	A|G	1	AC016768.1	ENSG00000232451	non-coding intronic	None	None	None	None	51015	None
chr2:44616926:C/A:1	chr2	44616926	C|A	1	CAMKMT	ENSG00000143919	intronic	None	None	None	None	454	None
chr2:44616926:C/A:1	chr2	44616926	C|A	1	CAMKMT	ENSG00000143919	non-coding intronic	None	None	None	None	454	None
chr2:52373153:A/G:1	chr2	52373153	A|G	1	AC007682.1	ENSG00000231918	non-coding intronic	None	None	None	None	170217	None
chr2:52448661:G/A:1	chr2	52448661	G|A	1	AC007682.1	ENSG00000231918	non-coding intronic	None	None	None	None	94709	None
chr2:52457693:A/G:1	chr2	52457693	A|G	1	AC007682.1	ENSG00000231918	non-coding intronic	None	None	None	None	85677	None
chr2:55338488:G/A:1	chr2	55338488	G|A	1	RTN4	ENSG00000115310	intronic	None	None	None	None	1168	None
chr2:55338488:G/A:1	chr2	55338488	G|A	1	RTN4	ENSG00000115310	non-coding intronic	None	None	None	None	1168	None
chr2:113490951:A/G:1	chr2	113490951	A|G	1	NT5DC4	ENSG00000144130	non-coding intronic	None	None	None	None	3670	None
chr2:113490951:A/G:1	chr2	113490951	A|G	1	NT5DC4	ENSG00000144130	intronic	None	None	None	None	3670	None
chr2:113490951:A/G:1	chr2	113490951	A|G	1	NT5DC4	ENSG00000144130	3downstream	None	None	None	None	None	None
chr2:187588855:A/C:1	chr2	187588855	A|C	1	FAM171B	ENSG00000144369	intronic	None	None	None	None	16100	None
chr2:208093092:A/G:1	chr2	208093092	A|G	1	AC007879.2	ENSG00000234902	non-coding intronic	None	None	None	None	7070	None
chr2:208093092:A/G:1	chr2	208093092	A|G	1	AC007879.2	ENSG00000234902	non-coding intronic	None	None	None	None	2156	None
chr2:208093092:A/G:1	chr2	208093092	A|G	1	AC007879.4	ENSG00000225916	3downstream	None	None	None	None	None	None
chr2:211338832:G/A:1	chr2	211338832	G|A	1	LANCL1	ENSG00000115365	intronic	None	None	None	None	2032	None
chr2:217500819:G/A:1	chr2	217500819	G|A	1	IGFBP2	ENSG00000115457	intronic	None	None	None	None	3082	None
chr2:217500819:G/A:1	chr2	217500819	G|A	1	IGFBP2	ENSG00000115457	intronic	None	None	None	None	2131	None
chr2:217500819:G/A:1	chr2	217500819	G|A	1	IGFBP2	ENSG00000115457	non-coding intronic	None	None	None	None	2131	None
chr20:2312895:A/G:1	chr20	2312895	C|A|G	1	TGM3	ENSG00000125780	coding	1581	527	N>K|N>K	nonsyn|nonsyn	None	MAALGVQSINWQTAFNRQAHHTDKFSSQELILRRGQNFQVLMIMNKGLGSNERLEFIVSTGPYPSESAMTKAVFPLSNGSSGGWSAVLQASNGNTLTISISSPASAPIGRYTMALQIFSQGGISSVKLGTFILLFNPWLNVDSVFMGNHAEREEYVQEDAGIIFVGSTNRIGMIGWNFGQFEEDILSICLSILDRSLNFRRDAATDVASRNDPKYVGRVLSAMINSNDDNGVLAGNWSGTYTGGRDPRSWNGSVEILKNWKKSGFSPVRYGQCWVFAGTLNTALRSLGIPSRVITNFNSAHDTDRNLSVDVYYDPMGNPLDKGSDSVWNFHVWNEGWFVRSDLGPSYGGWQVLDATPQERSQGVFQCGPASVIGVREGDVQLNFDMPFIFAEVNADRIT…
chr20:3466913:G/A:1	chr20	3466913	G|A	1	ATRN	ENSG00000088812	intronic	None	None	None	None	14749	None
chr20:5841239:A/C:1	chr20	5841239	A|C	1	C20orf196	ENSG00000171984	intronic	None	None	None	None	2431	None
chr20:7057922:G/A:1	chr20	7057922	G|A	1	RP4-764O22.1	ENSG00000232271	non-coding intronic	None	None	None	None	7581	None
chr20:20046616:C/G:1	chr20	20046616	C|G	1	C20orf26	ENSG00000089101	intronic	None	None	None	None	4882	None
chr20:20046616:C/G:1	chr20	20046616	C|G	1	C20orf26	ENSG00000089101	intronic	None	None	None	None	3773	None
chr21:27897399:A/C:1	chr21	27897399	A|C	1	CYYR1	ENSG00000166265	intronic	None	None	None	None	39579	None
chr21:27897399:A/C:1	chr21	27897399	A|C	1	CYYR1	ENSG00000166265	intronic	None	None	None	None	41186	None
chr21:27897399:A/C:1	chr21	27897399	A|C	1	AP001597.1	ENSG00000197934	non-coding intronic	None	None	None	None	21378	None
chr22:31321948:A/G:1	chr22	31321948	A|G	1	MORC2-AS1	ENSG00000235989	non-coding intronic	None	None	None	None	3446	None
chr22:31321948:A/G:1	chr22	31321948	A|G	1	MORC2	ENSG00000133422	3downstream	None	None	None	None	None	None
chr22:31321948:A/G:1	chr22	31321948	A|G	1	MORC2-AS1	ENSG00000235989	non-coding	None	None	None	None	None	None
chr22:31321948:A/G:1	chr22	31321948	A|G	1	MORC2	ENSG00000133422	3utr	None	None	None	None	None	None
chr22:31321948:A/G:1	chr22	31321948	A|G	1	MORC2-AS1	ENSG00000235989	3downstream	None	None	None	None	None	None
chr3:9141708:A/G:1	chr3	9141708	A|G	1	SRGAP3	ENSG00000196220	intronic	None	None	None	None	4656	None
chr3:9141708:A/G:1	chr3	9141708	A|G	1	SRGAP3	ENSG00000196220	non-coding intronic	None	None	None	None	4656	None
chr3:77183754:A/G:1	chr3	77183754	A|G	1	ROBO2	ENSG00000185008	intronic	None	None	None	None	36263	None
chr3:77204633:A/G:1	chr3	77204633	A|G	1	ROBO2	ENSG00000185008	intronic	None	None	None	None	57142	None
chr3:113128443:G/A:1	chr3	113128443	G|A	1	WDR52-AS1	ENSG00000243849	non-coding intronic	None	None	None	None	5540	None
chr3:113128443:G/A:1	chr3	113128443	G|A	1	WDR52	ENSG00000206530	intronic	None	None	None	None	2555	None
chr3:113128443:G/A:1	chr3	113128443	G|A	1	WDR52	ENSG00000206530	intronic	None	None	None	None	274	None
chr3:113292637:A/C:1	chr3	113292637	A|C	1	SIDT1	ENSG00000072858	intronic	None	None	None	None	3132	None
chr3:113292637:A/C:1	chr3	113292637	A|C	1	SIDT1	ENSG00000072858	non-coding intronic	None	None	None	None	3132	None
chr3:155387489:G/A:1	chr3	155387489	G|A	1	PLCH1	ENSG00000114805	intronic	None	None	None	None	6297	None
chr3:155387489:G/A:1	chr3	155387489	G|A	1	PLCH1	ENSG00000114805	intronic	None	None	None	None	34446	None
chr3:167335893:G/A:1	chr3	167335893	G|A	1	WDR49	ENSG00000174776	intronic	None	None	None	None	35156	None
chr3:167335893:G/A:1	chr3	167335893	G|A	1	WDR49	ENSG00000174776	intronic	None	None	None	None	2324	None
chr3:167335893:G/A:1	chr3	167335893	G|A	1	WDR49	ENSG00000174776	intronic	None	None	None	None	13637	None
chr4:23881348:A/G:1	chr4	23881348	A|G	1	PPARGC1A	ENSG00000109819	non-coding intronic	None	None	None	None	2196	None
chr4:23881348:A/G:1	chr4	23881348	A|G	1	PPARGC1A	ENSG00000109819	non-coding intronic	None	None	None	None	2233	None
chr4:23881348:A/G:1	chr4	23881348	A|G	1	PPARGC1A	ENSG00000109819	intronic	None	None	None	None	5027	None
chr4:23881348:A/G:1	chr4	23881348	A|G	1	PPARGC1A	ENSG00000109819	non-coding intronic	None	None	None	None	5027	None
chr4:23881348:A/G:1	chr4	23881348	A|G	1	PPARGC1A	ENSG00000109819	non-coding intronic	None	None	None	None	3744	None
chr4:23881348:A/G:1	chr4	23881348	A|G	1	PPARGC1A	ENSG00000109819	non-coding intronic	None	None	None	None	224	None
chr4:23881348:A/G:1	chr4	23881348	A|G	1	PPARGC1A	ENSG00000109819	non-coding intronic	None	None	None	None	1860	None
chr4:23881348:A/G:1	chr4	23881348	A|G	1	PPARGC1A	ENSG00000109819	3downstream	None	None	None	None	None	None
chr4:56162059:A/G:1	chr4	56162059	A|G	1	RNU6-746P	ENSG00000206839	3downstream	None	None	None	None	None	None
chr4:75707299:G/A:1	chr4	75707299	G|A	1	BTC	ENSG00000174808	intronic	None	None	None	None	11933	None
chr4:82028258:G/A:1	chr4	82028258	G|A	1	PRKG2	ENSG00000138669	intronic	None	None	None	None	1169	None
chr4:82028258:G/A:1	chr4	82028258	G|A	1	PRKG2	ENSG00000138669	non-coding intronic	None	None	None	None	1169	None
chr4:82065515:A/G:1	chr4	82065515	A|G	1	PRKG2	ENSG00000138669	intronic	None	None	None	None	31	None
chr4:82065515:A/G:1	chr4	82065515	A|G	1	PRKG2	ENSG00000138669	non-coding intronic	None	None	None	None	31	None
chr4:82086779:A/G:1	chr4	82086779	A|G	1	PRKG2	ENSG00000138669	intronic	None	None	None	None	1536	None
chr4:82086779:A/G:1	chr4	82086779	A|G	1	RP11-100N20.1	ENSG00000251059	non-coding intronic	None	None	None	None	627	None
chr4:84241754:G/A:1	chr4	84241754	G|A	1	HPSE	ENSG00000173083	intronic	None	None	None	None	1132	None
chr4:93816414:G/A:1	chr4	93816414	G|A	1	GRID2	ENSG00000152208	intronic	None	None	None	None	189732	None
chr4:93816414:G/A:1	chr4	93816414	G|A	1	GRID2	ENSG00000152208	non-coding intronic	None	None	None	None	189732	None
chr4:93816414:G/A:1	chr4	93816414	G|A	1	GRID2	ENSG00000152208	intronic	None	None	None	None	215485	None
chr4:93816414:G/A:1	chr4	93816414	G|A	1	GRID2	ENSG00000152208	intronic	None	None	None	None	72241	None
chr4:93816414:G/A:1	chr4	93816414	G|A	1	GRID2	ENSG00000152208	non-coding intronic	None	None	None	None	72241	None
chr4:93816799:C/A:1	chr4	93816799	C|A	1	GRID2	ENSG00000152208	intronic	None	None	None	None	189347	None
chr4:93816799:C/A:1	chr4	93816799	C|A	1	GRID2	ENSG00000152208	non-coding intronic	None	None	None	None	189347	None
chr4:93816799:C/A:1	chr4	93816799	C|A	1	GRID2	ENSG00000152208	intronic	None	None	None	None	215100	None
chr4:93816799:C/A:1	chr4	93816799	C|A	1	GRID2	ENSG00000152208	intronic	None	None	None	None	72626	None
chr4:93816799:C/A:1	chr4	93816799	C|A	1	GRID2	ENSG00000152208	non-coding intronic	None	None	None	None	72626	None
chr4:93816852:G/A:1	chr4	93816852	G|A	1	GRID2	ENSG00000152208	intronic	None	None	None	None	189294	None
chr4:93816852:G/A:1	chr4	93816852	G|A	1	GRID2	ENSG00000152208	non-coding intronic	None	None	None	None	189294	None
chr4:93816852:G/A:1	chr4	93816852	G|A	1	GRID2	ENSG00000152208	intronic	None	None	None	None	215047	None
chr4:93816852:G/A:1	chr4	93816852	G|A	1	GRID2	ENSG00000152208	intronic	None	None	None	None	72679	None
chr4:93816852:G/A:1	chr4	93816852	G|A	1	GRID2	ENSG00000152208	non-coding intronic	None	None	None	None	72679	None
chr4:137255966:A/G:1	chr4	137255966	A|G	1	RP11-775H9.2	ENSG00000251567	non-coding intronic	None	None	None	None	60340	None
chr4:137259372:C/A:1	chr4	137259372	C|A	1	RP11-775H9.2	ENSG00000251567	non-coding intronic	None	None	None	None	56934	None
chr4:137259520:G/A:1	chr4	137259520	G|A	1	RP11-775H9.2	ENSG00000251567	non-coding intronic	None	None	None	None	56786	None
chr4:141818613:A/T:1	chr4	141818613	A|T	1	RNF150	ENSG00000170153	intronic	None	None	None	None	13685	None
chr4:168321158:C/A:1	chr4	168321158	C|A	1	RN7SL776P	ENSG00000240772	3downstream	None	None	None	None	None	None
chr4:172551496:A/C:1	chr4	172551496	A|C	1	RP11-97E7.2	ENSG00000249297	non-coding intronic	None	None	None	None	5640	None
chr4:183376690:A/G:1	chr4	183376690	A|G	1	TENM3	ENSG00000218336	intronic	None	None	None	None	108608	None
chr4:183376690:A/G:1	chr4	183376690	A|G	1	TENM3	ENSG00000218336	intronic	None	None	None	None	6454	None
chr5:22518477:G/A:1	chr5	22518477	G|A	1	CDH12	ENSG00000154162	non-coding intronic	None	None	None	None	13004	None
chr5:22518477:G/A:1	chr5	22518477	G|A	1	CDH12	ENSG00000154162	intronic	None	None	None	None	13004	None
chr5:71520348:C/A:1	chr5	71520348	C|A	1	MRPS27	ENSG00000113048	5upstream	None	None	None	None	None	None
chr5:71520348:C/A:1	chr5	71520348	C|A	1	MRPS27	ENSG00000113048	intronic	None	None	None	None	671	None
chr5:71520348:C/A:1	chr5	71520348	C|A	1	MRPS27	ENSG00000113048	non-coding intronic	None	None	None	None	671	None
chr5:71520348:C/A:1	chr5	71520348	C|A	1	MRPS27	ENSG00000113048	3downstream	None	None	None	None	None	None
chr5:71539342:G/A:1	chr5	71539342	G|A	1	MRPS27	ENSG00000113048	non-coding intronic	None	None	None	None	5387	None
chr5:71539342:G/A:1	chr5	71539342	G|A	1	MRPS27	ENSG00000113048	intronic	None	None	None	None	5387	None
chr5:71539342:G/A:1	chr5	71539342	G|A	1	MRPS27	ENSG00000113048	intronic	None	None	None	None	1827	None
chr5:71539342:G/A:1	chr5	71539342	G|A	1	MRPS27	ENSG00000113048	non-coding intronic	None	None	None	None	1827	None
chr5:75127897:G/A:1	chr5	75127897	G|A	1	RP11-524L6.4	ENSG00000251419	non-coding	None	None	None	None	None	None
chr5:88890614:G/A:1	chr5	88890614	G|A	1	RP11-116A1.1	ENSG00000250437	non-coding intronic	None	None	None	None	13421	None
chr5:109719682:A/G:1	chr5	109719682	A|G	1	TMEM232	ENSG00000186952	non-coding intronic	None	None	None	None	3285	None
chr5:109719682:A/G:1	chr5	109719682	A|G	1	TMEM232	ENSG00000186952	non-coding intronic	None	None	None	None	51056	None
chr5:109732649:A/G:1	chr5	109732649	A|G	1	TMEM232	ENSG00000186952	non-coding intronic	None	None	None	None	64023	None
chr5:109732649:A/G:1	chr5	109732649	A|G	1	TMEM232	ENSG00000186952	non-coding intronic	None	None	None	None	825	None
chr5:111005451:C/A:1	chr5	111005451	C|A	1	NREP	ENSG00000134986	3utr	None	None	None	None	None	None
chr5:111005451:C/A:1	chr5	111005451	C|A	1	STARD4-AS1	ENSG00000246859	non-coding intronic	None	None	None	None	119	None
chr5:111017793:A/G:1	chr5	111017793	A|G	1	STARD4-AS1	ENSG00000246859	non-coding intronic	None	None	None	None	12461	None
chr5:111017793:A/G:1	chr5	111017793	A|G	1	NREP	ENSG00000134986	intronic	None	None	None	None	4082	None
chr5:111025672:A/G:1	chr5	111025672	A|G	1	STARD4-AS1	ENSG00000246859	non-coding intronic	None	None	None	None	20340	None
chr5:111025672:A/G:1	chr5	111025672	A|G	1	NREP	ENSG00000134986	intronic	None	None	None	None	11961	None
chr5:150706834:A/G:1	chr5	150706834	A|G	1	SLC36A2	ENSG00000186335	intronic	None	None	None	None	1821	None
chr5:150708565:A/G:1	chr5	150708565	A|G	1	SLC36A2	ENSG00000186335	intronic	None	None	None	None	3425	None
chr5:150708565:A/G:1	chr5	150708565	A|G	1	SLC36A2	ENSG00000186335	intronic	None	None	None	None	3552	None
chr5:150709222:A/C:1	chr5	150709222	A|C	1	SLC36A2	ENSG00000186335	intronic	None	None	None	None	2768	None
chr5:150709222:A/C:1	chr5	150709222	A|C	1	SLC36A2	ENSG00000186335	intronic	None	None	None	None	3563	None
chr5:180634677:G/A:1	chr5	180634677	G|A	1	CTC-338M12.1	ENSG00000248514	5upstream	None	None	None	None	None	None
chr6:6179309:G/A:1	chr6	6179309	G|A	1	F13A1	ENSG00000124491	intronic	None	None	None	None	2912	None
chr6:51477640:C/A:1	chr6	51477640	C|A	1	RP3-335N17.2	ENSG00000228689	non-coding intronic	None	None	None	None	7498	None
chr6:167156565:A/G:1	chr6	167156565	A|G	1	RPS6KA2	ENSG00000071242	intronic	None	None	None	None	14450	None
chr6:167156565:A/G:1	chr6	167156565	A|G	1	RPS6KA2	ENSG00000071242	intronic	None	None	None	None	27786	None
chr6:167156565:A/G:1	chr6	167156565	A|G	1	RPS6KA2	ENSG00000071242	intronic	None	None	None	None	115123	None
chr6:167156565:A/G:1	chr6	167156565	A|G	1	RPS6KA2	ENSG00000071242	intronic	None	None	None	None	163281	None
chr6:168704608:A/G:1	chr6	168704608	A|G	1	RP11-503C24.6	ENSG00000224417	5upstream	None	None	None	None	None	None
chr6:168704608:A/G:1	chr6	168704608	A|G	1	DACT2	ENSG00000164488	intronic	None	None	None	None	6240	None
chr7:8214666:G/A:1	chr7	8214666	G|A	1	ICA1	ENSG00000003147	non-coding intronic	None	None	None	None	46894	None
chr7:8214666:G/A:1	chr7	8214666	G|A	1	ICA1	ENSG00000003147	intronic	None	None	None	None	16384	None
chr7:8214666:G/A:1	chr7	8214666	G|A	1	ICA1	ENSG00000003147	non-coding intronic	None	None	None	None	16384	None
chr7:28999237:A/G:1	chr7	28999237	A|G	1	TRIL	ENSG00000176734	5upstream	None	None	None	None	None	None
chr7:28999237:A/G:1	chr7	28999237	A|G	1	AC005013.1	ENSG00000255690	5upstream	None	None	None	None	None	None
chr7:28999237:A/G:1	chr7	28999237	A|G	1	AC005013.5	ENSG00000228421	3downstream	None	None	None	None	None	None
chr7:29025615:A/G:1	chr7	29025615	A|G	1	CTB-113D17.1	ENSG00000272568	non-coding intronic	None	None	None	None	5901	None
chr7:29025615:A/G:1	chr7	29025615	A|G	1	AC005162.5	ENSG00000233517	5upstream	None	None	None	None	None	None
chr7:101676739:G/A:1	chr7	101676739	G|A	1	CUX1	ENSG00000257923	intronic	None	None	None	None	36880	None
chr7:101676739:G/A:1	chr7	101676739	G|A	1	CUX1	ENSG00000257923	intronic	None	None	None	None	5314	None
chr7:101676739:G/A:1	chr7	101676739	G|A	1	CUX1	ENSG00000257923	non-coding intronic	None	None	None	None	5314	None
chr7:101676739:G/A:1	chr7	101676739	G|A	1	CTA-357J21.1	ENSG00000272544	non-coding	None	None	None	None	None	None
chr7:137287972:G/A:1	chr7	137287972	G|A	1	DGKI	ENSG00000157680	non-coding intronic	None	None	None	None	17880	None
chr7:137287972:G/A:1	chr7	137287972	G|A	1	DGKI	ENSG00000157680	intronic	None	None	None	None	3321	None
chr7:141094300:G/A:1	chr7	141094300	G|A	1	TMEM178B	ENSG00000261115	intronic	None	None	None	None	43108	None
chr8:601846:G/A:1	chr8	601846	G|A	1	ERICH1	ENSG00000104714	intronic	None	None	None	None	16752	None
chr8:1036988:A/G:1	chr8	1036988	A|G	1	ERICH1-AS1	ENSG00000237647	non-coding intronic	None	None	None	None	17895	None
chr8:1036988:A/G:1	chr8	1036988	A|G	1	ERICH1-AS1	ENSG00000237647	non-coding intronic	None	None	None	None	50311	None
chr8:23610799:C/A:1	chr8	23610799	C|A	1	RP11-175E9.1	ENSG00000253471	non-coding intronic	None	None	None	None	35207	None
chr8:81106558:A/G:1	chr8	81106558	A|G	1	TPD52	ENSG00000076554	non-coding intronic	None	None	None	None	24146	None
chr8:81106558:A/G:1	chr8	81106558	A|G	1	TPD52	ENSG00000076554	non-coding intronic	None	None	None	None	16044	None
chr8:81106558:A/G:1	chr8	81106558	A|G	1	TPD52	ENSG00000076554	non-coding intronic	None	None	None	None	11185	None
chr8:81121341:A/G:1	chr8	81121341	A|G	1	TPD52	ENSG00000076554	non-coding intronic	None	None	None	None	9363	None
chr8:105960891:G/A:1	chr8	105960891	G|A	1	RP11-127H5.1	ENSG00000253350	intronic	None	None	None	None	42961	None
chr9:18651931:G/A:1	chr9	18651931	G|A	1	ADAMTSL1	ENSG00000178031	intronic	None	None	None	None	5706	None
chr9:18651931:G/A:1	chr9	18651931	G|A	1	RN7SKP258	ENSG00000252960	3downstream	None	None	None	None	None	None
chr9:18653380:A/G:1	chr9	18653380	A|G	1	ADAMTSL1	ENSG00000178031	intronic	None	None	None	None	4257	None
chr9:18653380:A/G:1	chr9	18653380	A|G	1	RN7SKP258	ENSG00000252960	3downstream	None	None	None	None	None	None
chr9:120411532:A/G:1	chr9	120411532	A|G	1	RP11-500B12.1	ENSG00000233569	non-coding intronic	None	None	None	None	559	None
