# Supplementary material for: Genetic variation in environmental enteropathy and stunting in Zambian children: A pilot genome wide association study using the H3Africa chip
Source: PLoS One. 2023 Sep 27;18(9):e0291311. doi: 10.1371/journal.pone.0291311 (PMC10529557; doi:10.1371/journal.pone.0291311)
Supplement: S3 Table — All SNPs shown had significance with traits at p<1e-8. (CSV) [file pone.0291311.s009.csv]

Variation ID	Chromosome	Trait	Catalogue ID	Risk Allele	Population	Region	Genes	Platform	PubMed
chr1:94611300:G/A:1	chr1	D-dimer levels	rs2774920	rs2774920-G	21,052 European ancestry individuals	1p22.1	ABCA4, ARHGAP29	Affymetrix, Illumina [2522393] (imputed)	21502573
chr1:170700758:A/G:1	chr1	Hip circumference adjusted for BMI	rs1476040	None	1,247 whole genome sequenced European ancestry individuals, 3,052 whole genome sequenced individuals, 29,518 European ancestry individuals, 400 Carlantino (founder/genetic isolate) individuals, 831 Friuli Venezia Giulia (founder/genetic isolate) individuals, 998 Mylopotamos (founder/genetic isolate) individuals, 871 Pomak (founder/genetic isolate) individuals	1q24.2	PRRX1	Affymetrix, Illumina, Perlegen [15844966] (imputed)	28552196
chr11:113215923:A/G:1	chr11	Schizophrenia	rs4987094	rs4987094-A	14,023 East Asian ancestry cases, 33,640 European ancestry cases, 31,505 East Asian ancestry controls, 43,456 European ancestry controls	11q23.2	TTC12	Illumina [6627481] (imputed)	30285260
chr11:113215923:A/G:1	chr11	Schizophrenia	rs4987094	rs4987094-A	592 Ashkenazi Jewish ancestry cases, 505 Ashkenazi Jewish ancestry controls, 36,989 cases, 113,075 controls	11q23.2	None	Illumina [7158791] (imputed)	26198764
chr13:107338801:C/A:1	chr13	Response to anti-retroviral therapy (ddI/d4T) in HIV-1 infection (Grade 2 peripheral neuropathy)	rs1330950	rs1330950-?	19 European ancestry cases, 30 African American cases, 9 Hispanic cases, 85 European ancestry controls, 49 African American controls, 30 Hispanic controls	13q33.3	LINCOO443	Illumina [936149]	24554482
chr14:47235445:A/G:1	chr14	Lung adenocarcinoma	rs11848063	None	11,273 European ancestry cases, 55,483 European ancestry controls	14q21.3	RPL10L, MDGA2	Illumina [10439017] (imputed)	28604730
chr20:19985970:A/G:1	chr20	Weight	rs6112714	rs6112714-A	1,249 whole genome sequenced European ancestry individuals, 3,559 whole genome sequenced individuals, 46,819 European ancestry individuals, 472 Carlantino (founder/genetic isolate) individuals, 1,172 Friuli Venezia Giulia (founder/genetic isolate) individuals, 1,051 Mylopotamos (founder/genetic isolate) individuals, 942 Pomak (founder/genetic isolate) individuals, 1,779 Val Borbera (founder/genet…	20p11.23	RIN2	Affymetrix, Illumina, Perlegen [15844966] (imputed)	28552196
chr5:88890614:G/A:1	chr5	General cognitive ability	rs11952737	rs11952737-?	up to 300,486 European ancestry individuals	5q14.3	None	Affymetrix, Illumina [at least 2500000] (imputed)	29844566
chr6:51477640:C/A:1	chr6	Intake of total sugars	rs6911544	rs6911544-A	174,424 European ancestry individuals	6p12.3	RP3-335N17.2	Affymetrix [10353649] (imputed)	31005972
chr7:29014195:A/C:1	chr7	Response to irinotecan and platinum-based chemotherapy in non-small-cell lung cancer	rs2018683	rs2018683-T	139 individuals	7p14.3	intergenic	Affymetrix [334127]	23478653
chr8:23610799:C/A:1	chr8	Waist-to-hip ratio adjusted for BMI	rs1561105	rs1561105-?	457,690 European ancestry individuals	8p21.2	None	Affymetrix [~ 8270000] (imputed)	31669095
chr8:23610799:C/A:1	chr8	Waist-hip ratio	rs1561105	rs1561105-?	approximately 458,000 European ancestry individuals	8p21.2		NR [~ 8900000] (imputed)	30595370
