# Supplementary material for: Genetic variation in environmental enteropathy and stunting in Zambian children: A pilot genome wide association study using the H3Africa chip
Source: PLoS One. 2023 Sep 27;18(9):e0291311. doi: 10.1371/journal.pone.0291311 (PMC10529557; doi:10.1371/journal.pone.0291311)
Supplement: S4 Table — rs220179 was the only SNP also associated with stunting. (CSV) [file pone.0291311.s010.csv]

CHR	BP	H3Africa_SNP_ID	rsid	pvalue_eQTL	FDR_eQTL	gene_name_eQTL
7	678129	h3a_37_7_678129_C_T	rs116508951	1.80E-10	1.61E-04	TMEM184A
9	33180813	kgp5245524	rs10971439	2.75E-09	1.34E-03	PRSS3
21	43560033	rs220179	rs220179	8.09E-08	0.0109	RIPK4
8	118482498	rs10095653	rs10095653	1.48E-06	0.0858	EXT1
10	824693	rs11815869	rs11815869	2.60E-06	0.1216	WDR37
3	180713903	rs7620793	rs7620793	3.03E-06	0.1323	SOX2
2	240438586	snp-known10164518	rs10164518	5.21E-06	0.1774	HDAC4
2	240541725	kgp7320674	rs6543565	5.21E-06	0.1774	HDAC4
17	75515485	kgp7885932	rs2574856	2.52E-05	0.375	TMEM235
20	22531141	rs1203867	rs1203867	2.73E-05	0.3876	LINC00261
1	45796354	rs3219492	rs3219492	2.99E-05	0.4029	RPS8
6	91046297	rs4143444	rs4143444	3.17E-05	0.4096	MDN1
6	40133081	snp-known1880227	rs1880227	4.28E-05	0.4508	ADCY10P1
17	4670972	kgp1753708	rs8069974	5.27E-05	0.4832	C1QBP
19	50338453	snp-known752522	rs752522	6.63E-05	0.519	VRK3
16	89281093	kgp1263105	rs8054959	7.27E-05	0.5331	URAHP
5	7211620	h3a_37_5_7211620_A_G	rs10041716	1.03E-04	0.5784	UBE2QL1
14	103532145	h3a_37_14_103532145_A_G	rs116777416	1.16E-04	0.5924	CKB
6	33139635	kgp8343451	rs73741526	1.20E-04	0.5931	UQCC2
22	37739645	h3a_37_22_37739645_G_A	rs73408374	1.25E-04	0.6026	SLC16A8
15	60106497	rs1437482	rs1437482	1.41E-04	0.6138	LDHAL6B
6	36708989	kgp12240587	rs10947627	1.49E-04	0.6189	CDKN1A
7	92695002	rs10267557	rs10267557	1.57E-04	0.6266	BET1
14	95382809	rs10129901	rs10129901	1.70E-04	0.6411	SERPINA1
12	39450491	rs1947234	rs1947234	1.71E-04	0.6421	ALG10B
6	33119305	snp-known72881217	rs72881217	1.89E-04	0.6544	RPS18
7	32598630	kgp992729	rs2290213	1.99E-04	0.6593	KBTBD2
7	32633021	rs11983596	rs11983596	1.99E-04	0.6593	KBTBD2
12	43427308	rs12315706	rs12315706	1.99E-04	0.6593	IRAK4
4	185026377	rs11132224	rs11132224	2.14E-04	0.6669	TRAPPC11
15	76893428	snp-known62030420	rs62030420	2.13E-04	0.6669	CSPG4
2	202688293	rs4675229	rs4675229	2.21E-04	0.6723	PPIL3
9	37486383	rs10973360	rs10973360	2.27E-04	0.6743	ALDH1B1
9	32727136	kgp4286251	rs7861120	2.46E-04	0.6828	CHMP5
5	95848503	kgp8643054	rs6556925	2.45E-04	0.6828	RIOK2
12	108673272	kgp2857872	rs56249344	2.49E-04	0.684	FICD
9	78906971	kgp9243044	rs17062359	2.63E-04	0.69	GCNT1
14	106085920	rs11845835	rs11845835	2.83E-04	0.6965	JAG2
18	5365078	kgp4696641	rs73373914	2.93E-04	0.7019	LINC00667
1	20707153	rs10916780	rs10916780	3.23E-04	0.7057	RNF186
9	20336146	rs16938023	rs16938023	3.35E-04	0.7133	RPS6
16	906887	kgp16360979	rs7195271	3.36E-04	0.7134	AXIN1
6	125437307	rs579493	rs579493	3.44E-04	0.7162	HEY2
2	41519239	rs6727039	rs6727039	3.65E-04	0.7254	PKDCC
2	41525941	rs1508115	rs1508115	3.65E-04	0.7254	PKDCC
1	59432897	snp-known12025175	rs12025175	3.64E-04	0.7254	CYP2J2
1	43347174	kgp2317444	rs202155261	3.66E-04	0.7263	YBX1
10	125227461	kgp1790653	rs845079	3.70E-04	0.7265	DMBT1
15	46392288	rs1402118	rs1402118	3.74E-04	0.7265	BLOC1S6
17	77273619	rs898533	rs898533	3.71E-04	0.7265	PGS1
22	50415612	h3a_37_22_50415612_G_A	rs151200722	3.73E-04	0.7265	TRABD
9	18947109	h3a_37_9_18947109_G_C	rs10963860	4.27E-04	0.7395	ADAMTSL1
19	50349958	kgp2469216	rs1290655	4.27E-04	0.7395	FUZ
10	59500344	rs11005931	rs11005931	4.28E-04	0.7398	TFAM
5	95882436	kgp3649928	rs6556933	4.49E-04	0.7459	ERAP2
7	5328429	rs6958502	rs6958502	4.55E-04	0.7459	RBAK
18	24626796	rs16943227	rs16943227	4.75E-04	0.7531	TAF4B
17	26742060	rs11080058	rs11080058	5.01E-04	0.7606	SARM1
13	51206531	kgp1799924	rs1341633	5.04E-04	0.761	DLEU2
20	5844971	kgp6305402	rs1777354	5.06E-04	0.761	CHGB
2	41498974	kgp7811051	rs2374149	5.11E-04	0.7612	PKDCC
5	134506551	h3a_37_5_134506551_A_G	rs7704322	5.15E-04	0.7627	SEC24A
13	104114069	h3a_37_13_104114069_C_T	rs6650296	5.19E-04	0.7642	ERCC5
6	33082740	rs760902	rs760902	5.29E-04	0.7675	RPS18
6	33085534	kgp10680373	rs72873014	5.29E-04	0.7675	RPS18
6	33089173	snp-known72874661	rs72874661	5.29E-04	0.7675	RPS18
2	46463178	kgp1515167	rs9789583	5.35E-04	0.7692	ATP6V1E2
22	49740746	rs848728	rs848728	5.50E-04	0.7749	CRELD2
10	97991561	kgp8016250	rs1574394	5.85E-04	0.7825	LCOR
2	33664350	rs604788	rs604788	5.87E-04	0.7835	MYADML
12	48809488	kgp11676240	rs72644851	5.96E-04	0.7842	WNT10B
5	70976386	rs282335	rs282335	5.96E-04	0.7842	PMCHL2
10	95315170	h3a_37_10_95315170_T_C	rs12246975	6.09E-04	0.7842	FRA10AC1
1	231284128	rs6689582	rs6689582	6.18E-04	0.7868	TRIM67
11	69158571	kgp12925187	rs115918081	6.23E-04	0.7884	FADD
15	60089845	kgp2424506	rs4774343	6.35E-04	0.7909	LDHAL6B
11	70538647	kgp12602144	rs80288484	6.41E-04	0.7911	SHANK2
16	4133076	rs7193552	rs7193552	6.47E-04	0.7913	ADCY9
19	35948656	kgp2042871	rs73041216	6.66E-04	0.7951	HAUS5
16	27918169	snp-known6498047	rs6498047	6.92E-04	0.7951	SBK1
1	167135736	rs1106336	rs1106336	6.76E-04	0.7951	CD247
12	56924329	snp-known115144969	rs115144969	7.29E-04	0.8005	SUOX
12	56928069	kgp18954954	rs114408581	7.29E-04	0.8005	SUOX
15	89766126	rs12324317	rs12324317	7.42E-04	0.8005	ACAN
15	89766901	kgp5332393	rs33998577	7.42E-04	0.8005	ACAN
2	60518350	rs1468739	rs1468739	7.55E-04	0.8015	PAPOLG
15	33407307	rs17816808	rs17816808	7.56E-04	0.8017	PGBD4
15	33429894	snp-known80302246	rs80302246	7.56E-04	0.8017	PGBD4
22	19889423	rs3788314	rs3788314	7.57E-04	0.802	DGCR6L
4	5279796	rs7655639	rs7655639	7.62E-04	0.8025	LYAR
5	158814533	rs10045431	rs10045431	7.69E-04	0.8031	EBF1
14	90055923	rs12101236	rs12101236	7.77E-04	0.8062	EFCAB11
11	34248229	kgp7373088	rs4755363	7.95E-04	0.8079	APIP
7	33063337	h3a_37_7_33063337_A_T	rs28622104	8.02E-04	0.8094	BBS9
7	33069629	kgp13388110	rs115690598	8.02E-04	0.8094	BBS9
7	33074380	snp-known10267080	rs10267080	8.02E-04	0.8094	BBS9
7	33114274	h3a_37_7_33114274_A_G	rs1080802	8.02E-04	0.8094	BBS9
10	92436939	kgp2252255	rs2710768	8.07E-04	0.8106	RPP30
19	58159482	kgp6963084	rs56274446	8.12E-04	0.8107	ZNF587
1	156439000	kgp3898814	rs1109751	8.45E-04	0.8107	DAP3
16	3120641	rs2360169	rs2360169	8.38E-04	0.8107	CEMP1
3	195644332	rs6765520	rs6765520	8.17E-04	0.8107	FBXO45
19	36339063	rs392702	rs392702	8.49E-04	0.8113	SYNE4
19	18019236	snp-known28574956	rs28574956	8.50E-04	0.8116	LSM4
10	11483103	rs2499906	rs2499906	8.68E-04	0.813	SFTA1P
8	101806147	rs3108908	rs3108908	8.66E-04	0.813	FBXO43
8	101812153	kgp8156485	rs3108909	8.66E-04	0.813	FBXO43
7	148256040	kgp13764675	rs77271623	8.68E-04	0.813	ZNF777
14	37444794	rs8003131	rs8003131	8.79E-04	0.8155	FOXA1
7	28972863	rs221127	rs221127	9.09E-04	0.8176	JAZF1
15	60116653	rs2970367	rs2970367	9.10E-04	0.8176	GCNT3
5	111351359	rs26539	rs26539	9.44E-04	0.8185	CAMK4
2	235337410	h3a_37_2_235337410_C_T	rs73997443	9.37E-04	0.8185	UGT1A1
15	40270655	kgp2477855	rs3765126	9.47E-04	0.8185	BUB1B
4	102708235	rs4371620	rs4371620	9.25E-04	0.8185	SLC39A8
19	6230692	rs2233188	rs2233188	9.21E-04	0.8185	DENND1C
10	52658237	kgp6538351	rs4492771	9.63E-04	0.8208	A1CF
7	73862307	h3a_37_7_73862307_G_A	rs2355326	9.73E-04	0.8211	GTF2IRD1
16	29266272	snp-known8048750	rs8048750	9.79E-04	0.8211	ATXN2L
20	45504906	rs2903948	rs2903948	1.03E-03	0.8251	NCOA5
7	155433622	h3a_37_7_155433622_A_G	rs4716887	1.02E-03	0.8251	PAXIP1
17	79697383	rs9319620	rs9319620	1.04E-03	0.8266	GCGR
11	128187383	rs7127307	rs7127307	1.05E-03	0.8269	FLI1
1	44949350	kgp15564340	rs7543315	1.05E-03	0.8269	ZSWIM5
1	202168306	snp-known113145433	rs113145433	1.05E-03	0.8269	TNNT2
17	36433105	rs11656154	rs11656154	1.06E-03	0.828	PSMB3
20	45489808	kgp8577377	rs3092209	1.09E-03	0.8328	NCOA3
11	57205437	rs2903225	rs2903225	1.11E-03	0.8339	SERPING1
19	33269199	kgp5430222	rs12462516	1.16E-03	0.8387	CEBPG
4	187118042	kgp5035424	rs201407155	1.17E-03	0.8392	LRP2BP
17	74608447	kgp12213172	rs2590255	1.18E-03	0.8392	RECQL5
17	6332436	kgp12116979	rs58467163	1.19E-03	0.8392	DLG4
3	5320397	kgp18213869	rs62254302	1.20E-03	0.8392	BHLHE40
2	45106017	rs737447	rs737447	1.17E-03	0.8392	CAMKMT
2	202695005	snp-known12693951	rs12693951	1.24E-03	0.8395	PPIL3
7	101909103	rs2694159	rs2694159	1.26E-03	0.8402	FAM185A
19	35923858	rs11084813	rs11084813	1.27E-03	0.8415	ZNF302
20	60201529	kgp19340700	rs77325282	1.31E-03	0.8429	RPS21
3	38750383	kgp12327685	rs11715513	1.30E-03	0.8429	SLC22A13
11	16783824	rs7127877	rs7127877	1.31E-03	0.8429	KCNJ11
16	88381254	kgp9049864	rs7500399	1.30E-03	0.8429	ACSF3
2	44895612	kgp621545	rs57896377	1.34E-03	0.8454	PREPL
1	154724692	kgp342033	rs6672760	1.37E-03	0.8467	ASH1L
2	153458526	snp-known6720219	rs6720219	1.36E-03	0.8467	CACNB4
9	124157048	kgp5499403	rs2572854	1.39E-03	0.8482	NDUFA8
11	43239804	kgp7835794	rs11037360	1.43E-03	0.8508	SEC14L1P1
1	162063023	rs1337062	rs1337062	1.42E-03	0.8508	ATF6
1	162063252	rs1337061	rs1337061	1.42E-03	0.8508	ATF6
19	19993507	kgp3009403	rs10412710	1.43E-03	0.8508	COPE
19	20013987	kgp8067986	rs7246569	1.43E-03	0.8508	COPE
19	20021046	rs13344370	rs13344370	1.43E-03	0.8508	COPE
10	50591739	rs10857481	rs10857481	1.44E-03	0.8508	OGDHL
2	101547252	kgp5001964	rs3768981	1.50E-03	0.8519	NPAS2
1	120096881	kgp15244227	rs7539280	1.52E-03	0.8519	WARS2
16	84619682	kgp931428	rs2914833	1.52E-03	0.8519	MLYCD
19	48707665	snp-known2015209	rs2015209	1.48E-03	0.8519	RUVBL2
8	141411494	h3a_37_8_141411494_A_C	rs73713122	1.52E-03	0.8519	PTK2
17	3679260	kgp3787992	rs60659726	1.47E-03	0.8519	SHPK
11	125172593	rs750338	rs750338	1.48E-03	0.8519	RPUSD4
17	48857294	kgp13930568	rs116728942	1.46E-03	0.8519	SAMD14
4	187122319	rs3736455	rs3736455	1.49E-03	0.8519	SNX25
7	47207150	snp-known115265815	rs115265815	1.54E-03	0.8525	UPP1
14	78500313	kgp1586505	rs177227	1.55E-03	0.853	TMEM63C
15	32999806	snp-known1554865	rs1554865	1.55E-03	0.853	CHRNA7
11	130402888	rs3920014	rs3920014	1.56E-03	0.8542	ST14
6	6807206	rs9378479	rs9378479	1.60E-03	0.8554	SNRNP48
2	206662336	kgp3397952	rs10773	1.60E-03	0.8554	NRP2
5	112370311	rs878073	rs878073	1.60E-03	0.8554	YTHDC2
20	59305875	kgp6682275	rs73313641	1.63E-03	0.8555	FAM217B
20	59313106	kgp6191399	rs73313685	1.63E-03	0.8555	FAM217B
19	50360046	rs10418141	rs10418141	1.64E-03	0.8562	FUZ
2	201656457	rs3752657	rs3752657	1.67E-03	0.8584	NDUFB3
7	76006522	rs10272095	rs10272095	1.67E-03	0.8584	TMEM120A
15	42913470	snp-known6493056	rs6493056	1.68E-03	0.8585	MAPKBP1
22	27808816	kgp15093168	rs77319163	1.70E-03	0.8589	ASPHD2
1	231284163	kgp10740862	rs6666112	1.71E-03	0.8593	PGBD5
1	213511147	kgp374969	rs1187768	1.74E-03	0.8602	PROX1
17	9349857	rs7216777	rs7216777	1.73E-03	0.8602	MFSD6L
21	43557736	rs220178	rs220178	1.74E-03	0.8603	RIPK4
12	7806039	rs7961135	rs7961135	1.77E-03	0.8622	COPS7A
9	32739599	rs960083	rs960083	1.77E-03	0.8628	CHMP5
13	75530209	kgp5806821	rs75184861	1.80E-03	0.8631	LINC00381
3	150384307	rs6808787	rs6808787	1.82E-03	0.8636	P2RY14
7	141793521	kgp13559596	rs112470267	1.84E-03	0.8637	AGK
1	160751105	rs2077485	rs2077485	1.85E-03	0.864	SLAMF8
1	160751871	h3a_37_1_160751871_C_T	rs74124280	1.85E-03	0.864	SLAMF8
19	20043680	h3a_37_19_20043680_T_A	rs7256224	1.85E-03	0.8641	RFXANK
19	20055286	rs10414919	rs10414919	1.85E-03	0.8641	RFXANK
7	150972613	rs2530457	rs2530457	1.85E-03	0.8641	CDK5
22	36971957	rs2050140	rs2050140	1.86E-03	0.8649	IFT27
22	42730970	kgp8792571	rs9623566	1.87E-03	0.8651	NAGA
1	156120314	snp-known79488990	rs79488990	1.87E-03	0.8651	GON4L
6	131049803	snp-known2174923	rs2174923	2.01E-03	0.8677	TMEM200A
4	17950850	kgp2223355	rs16896113	2.02E-03	0.8677	QDPR
4	17959581	h3a_37_4_17959581_C_A	rs13151431	2.02E-03	0.8677	QDPR
4	18005608	kgp5214038	rs16896245	2.02E-03	0.8677	QDPR
21	46016189	kgp11347595	rs1211089	1.99E-03	0.8677	PTTG1IP
3	134471063	kgp17585569	rs75551553	2.00E-03	0.8677	C3orf36
2	46878609	kgp3928463	rs17035437	1.96E-03	0.8677	PIGF
3	48381826	rs13095891	rs13095891	2.05E-03	0.8681	USP19
10	4071088	kgp5111876	rs59137764	2.04E-03	0.8681	PFKP
1	95674046	kgp9536125	rs12135093	2.05E-03	0.8681	ABCD3
2	20682493	rs13016649	rs13016649	2.05E-03	0.8681	SDC1
2	20682303	kgp2414986	rs12997261	2.05E-03	0.8681	SDC1
2	20682303	rs12997261	rs12997261	2.05E-03	0.8681	SDC1
1	94668046	rs1541099	rs1541099	2.05E-03	0.8681	DNTTIP2
1	94683428	kgp10937673	rs55999579	2.05E-03	0.8681	DNTTIP2
1	92154088	rs2810891	rs2810891	2.07E-03	0.8682	TGFBR3
15	54059564	rs11635018	rs11635018	2.07E-03	0.8682	WDR72
9	126571917	h3a_37_9_126571917_T_C	rs7047380	2.08E-03	0.8683	MIR600HG
9	126588446	kgp18522964	rs56275550	2.08E-03	0.8683	MIR600HG
9	126571608	kgp18625147	rs73666292	2.08E-03	0.8683	MIR600HG
17	76311991	rs4789580	rs4789580	2.09E-03	0.8689	SYNGR2
20	58441502	h3a_37_20_58441502_G_T	rs6070980	2.09E-03	0.869	GNAS
20	58432619	snp-known1182537	rs1182537	2.09E-03	0.869	GNAS
5	95884451	rs1459839	rs1459839	2.10E-03	0.8691	RIOK2
10	6793861	rs4748360	rs4748360	2.13E-03	0.8699	PFKFB3
20	52690286	kgp2284555	rs79359922	2.13E-03	0.8699	ZNF217
11	16418711	rs1393926	rs1393926	2.13E-03	0.87	SOX6
11	16401393	snp-known297337	rs297337	2.13E-03	0.87	SOX6
4	103271888	rs11931217	rs11931217	2.13E-03	0.87	BDH2
20	1714362	rs202456	rs202456	2.14E-03	0.87	PSMF1
20	34116282	rs7261862	rs7261862	2.14E-03	0.8702	MMP24
3	11040439	rs9990174	rs9990174	2.14E-03	0.8702	GHRLOS
19	58115632	snp-known114871888	rs114871888	2.17E-03	0.8704	ZNF587
1	204561617	h3a_37_1_204561617_C_T	rs7532236	2.17E-03	0.8704	KISS1
1	204566183	rs6682208	rs6682208	2.17E-03	0.8704	KISS1
19	57983511	kgp21430661	rs74862416	2.17E-03	0.8704	ZNF587
8	56011049	kgp5517298	rs1600633	2.19E-03	0.8714	SOX17
19	51704759	kgp10234429	rs7251705	2.19E-03	0.8715	ZNF614
21	35679026	kgp7887600	rs2070438	2.21E-03	0.8723	RCAN1
8	21387299	snp-known17614725	rs17614725	2.21E-03	0.8725	DMTN
8	21359435	kgp205723	rs56366401	2.21E-03	0.8725	DMTN
21	46187983	kgp9820390	rs235351	2.21E-03	0.8725	SSR4P1
1	35207161	kgp9168678	rs11535686	2.24E-03	0.8736	C1orf216
7	7115463	kgp3155122	rs4724936	2.24E-03	0.8736	RPA3
7	7115896	h3a_37_7_7115896_G_C	rs4724937	2.24E-03	0.8736	RPA3
7	75187621	kgp11219661	rs7806452	2.23E-03	0.8736	TMEM120A
2	10609092	kgp14681037	rs116260709	2.25E-03	0.8736	HPCAL1
4	7974048	kgp3718998	rs12644609	2.25E-03	0.8736	GPR78
13	103342031	rs896000	rs896000	2.34E-03	0.8771	BIVM
9	3828696	rs12001442	rs12001442	2.34E-03	0.8771	RFX3
11	1849998	kgp10588434	rs6578846	2.39E-03	0.8785	SYT8
17	64867456	kgp11197347	rs2048137	2.39E-03	0.8787	PRKCA
14	77730554	kgp19502314	rs28909975	2.39E-03	0.8788	VIPAS39
5	79236982	snp-known6453493	rs6453493	2.42E-03	0.8802	DHFR
16	5467795	rs9922057	rs9922057	2.43E-03	0.8804	DNAJA3
17	2899292	rs4790406	rs4790406	2.46E-03	0.8804	TRPV1
4	18597989	kgp7278587	rs7356189	2.50E-03	0.8804	FAM184B
1	15018660	rs3737686	rs3737686	2.47E-03	0.8804	RSC1A1
6	130986217	kgp2985071	rs7754006	2.52E-03	0.8804	TMEM200A
6	130992155	rs9388825	rs9388825	2.52E-03	0.8804	TMEM200A
6	130992459	kgp8899561	rs6933389	2.52E-03	0.8804	TMEM200A
6	130998974	snp-known1566182	rs1566182	2.52E-03	0.8804	TMEM200A
2	85725354	kgp9718740	rs56015515	2.50E-03	0.8804	TCF7L1
2	85731858	rs6750610	rs6750610	2.50E-03	0.8804	TCF7L1
8	10458377	kgp926378	rs12680137	2.46E-03	0.8804	FAM167A
3	187753889	rs16862908	rs16862908	2.49E-03	0.8804	RTP4
1	213844835	kgp15660858	rs58201191	2.45E-03	0.8804	CENPF
6	33935083	snp-known114364974	rs114364974	2.47E-03	0.8804	RPS18
4	187855418	rs728664	rs728664	2.51E-03	0.8804	FAT1
14	94257900	rs8021363	rs8021363	2.50E-03	0.8804	IFI27L2
12	77293477	rs10862789	rs10862789	2.54E-03	0.8816	ZDHHC17
7	140026436	rs4373438	rs4373438	2.55E-03	0.8818	TBXAS1
20	4394732	kgp8118293	rs159793	2.56E-03	0.8818	ATRN
15	76469081	kgp2160275	rs11856244	2.56E-03	0.8818	TSPAN3
6	74768985	rs13215297	rs13215297	2.56E-03	0.8818	CD109
17	9644706	rs12602884	rs12602884	2.58E-03	0.8818	USP43
9	135975223	kgp18679176	rs73558425	2.57E-03	0.8818	CEL
6	96017954	h3a_37_6_96017954_A_G	rs6933437	2.59E-03	0.8819	MANEA
17	74149300	rs2585735	rs2585735	2.60E-03	0.8823	JMJD6
3	4832534	kgp230980	rs2165624	2.60E-03	0.8823	SUMF1
6	33125725	rs9277920	rs9277920	2.63E-03	0.8826	RPS18
2	41526687	kgp8724447	rs17027403	2.66E-03	0.8838	PKDCC
5	31892383	kgp22522724	rs6450873	2.66E-03	0.8839	CDH6
20	45543676	rs6122536	rs6122536	2.66E-03	0.8839	SLC2A10
7	91736464	rs12538678	rs12538678	2.70E-03	0.8847	CYP51A1
7	91825168	rs10249873	rs10249873	2.70E-03	0.8847	CYP51A1
7	91644613	rs4729018	rs4729018	2.70E-03	0.8847	CYP51A1
7	91571074	rs10227225	rs10227225	2.70E-03	0.8847	CYP51A1
7	91583334	rs418	rs418	2.70E-03	0.8847	CYP51A1
7	91626953	snp-known2299233	rs2299233	2.70E-03	0.8847	CYP51A1
3	149028756	kgp5407538	rs16861739	2.70E-03	0.8847	TM4SF18
13	23653046	rs9989102	rs9989102	2.68E-03	0.8847	MIPEP
9	112927164	h3a_37_9_112927164_G_A	rs16914831	2.68E-03	0.8847	PTPN3
9	112922803	kgp4186750	rs7863279	2.68E-03	0.8847	PTPN3
11	69198836	kgp5656691	rs9888194	2.69E-03	0.8847	IGHMBP2
20	12927466	rs6078834	rs6078834	2.71E-03	0.8848	ESF1
20	12930201	rs6078838	rs6078838	2.71E-03	0.8848	ESF1
20	12930455	kgp3182801	rs13036877	2.71E-03	0.8848	ESF1
20	12911022	kgp2482922	rs6105001	2.71E-03	0.8848	ESF1
13	21667219	kgp931599	rs9316114	2.72E-03	0.8849	GJB2
11	77468088	rs537811	rs537811	2.72E-03	0.8849	TSKU
16	88375153	kgp11449974	rs12919693	2.73E-03	0.8853	ACSF3
16	88377033	rs6603056	rs6603056	2.73E-03	0.8853	ACSF3
7	120706892	rs2192289	rs2192289	2.73E-03	0.8853	ING3
12	7815190	kgp3615983	rs11055090	2.76E-03	0.8857	PHB2
12	7815751	rs9651863	rs9651863	2.76E-03	0.8857	PHB2
15	101757836	kgp20032221	rs112708475	2.76E-03	0.8857	ASB7
21	26982980	rs1892642	rs1892642	2.76E-03	0.8857	MIR155HG
21	35941558	rs9636883	rs9636883	2.76E-03	0.8857	ITSN1
21	26982369	kgp2535310	rs75300852	2.76E-03	0.8857	MIR155HG
19	48596242	rs156629	rs156629	2.77E-03	0.8859	PLA2G4C
10	8192149	rs541045	rs541045	2.77E-03	0.8859	ITIH5
22	44930087	kgp5756556	rs5764897	2.79E-03	0.8864	PARVG
15	93833856	kgp11504916	rs6497057	2.79E-03	0.8864	ASB9P1
17	72564992	kgp22786657	rs114498065	2.81E-03	0.8872	RAB37
5	134773951	rs11242246	rs11242246	2.85E-03	0.8875	DDX46
6	37030560	kgp17190503	rs75635817	2.86E-03	0.8875	PI16
19	13274526	kgp9217405	rs62109929	2.94E-03	0.8875	FARSA
3	23725038	snp-known73138376	rs73138376	2.89E-03	0.8875	LINC00691
3	23728305	kgp17971544	rs73138384	2.89E-03	0.8875	LINC00691
5	77278194	kgp8960964	rs1532164	2.93E-03	0.8875	ZBED3
15	93730906	kgp2169923	rs4426303	2.88E-03	0.8875	ASB9P1
4	169922647	rs7675263	rs7675263	2.84E-03	0.8875	PALLD
5	178379681	rs4700746	rs4700746	2.93E-03	0.8875	RNF130
2	212106926	rs750576	rs750576	2.92E-03	0.8875	LANCL1
7	138043043	rs357401	rs357401	2.87E-03	0.8875	ZC3HAV1
15	36608692	rs7165680	rs7165680	2.95E-03	0.888	DPH6
6	8247159	rs9379177	rs9379177	2.95E-03	0.8882	SSR1
13	38374748	snp-known79168440	rs79168440	2.98E-03	0.8885	SMAD9
9	34966220	rs7874491	rs7874491	2.98E-03	0.8885	SPAG8
2	79890172	rs12464912	rs12464912	3.01E-03	0.8889	LRRTM1
22	49729558	rs860237	rs860237	3.01E-03	0.8889	MOV10L1
3	115219766	rs1499945	rs1499945	3.01E-03	0.8889	ZBTB20
2	212078938	rs4672608	rs4672608	3.02E-03	0.8889	LANCL1
16	861378	kgp16520458	rs73493255	3.03E-03	0.8893	C16orf91
10	11473258	rs2499902	rs2499902	3.05E-03	0.8905	SFTA1P
4	27508401	snp-known61790169	rs61790169	3.06E-03	0.8909	STIM2
15	63777662	snp-known4984292	rs4984292	3.06E-03	0.8909	SNX22
21	44569153	rs9978825	rs9978825	3.09E-03	0.8915	CBS
2	171105318	rs6745880	rs6745880	3.11E-03	0.8925	SP5
12	47898445	kgp10600207	rs55637893	3.11E-03	0.8925	ASB8
2	45426104	kgp6610263	rs11125007	3.11E-03	0.8925	PPM1B
16	67311767	h3a_37_16_67311767_G_A	rs8050745	3.11E-03	0.8925	GFOD2
3	8628903	rs355143	rs355143	3.14E-03	0.8931	OXTR
3	8631179	rs355122	rs355122	3.14E-03	0.8931	OXTR
16	67328453	kgp2626014	rs3868143	3.13E-03	0.8931	GFOD2
16	67423939	rs1053612	rs1053612	3.13E-03	0.8931	GFOD2
16	67425198	h3a_37_16_67425198_A_G	rs897901	3.13E-03	0.8931	GFOD2
11	851982	kgp2634305	rs199938091	3.17E-03	0.8936	HRAS
2	46466231	kgp11584760	rs11675779	3.16E-03	0.8936	ATP6V1E2
1	120099980	rs4659200	rs4659200	3.17E-03	0.8936	WARS2
16	6878792	kgp336844	rs61179254	3.16E-03	0.8936	RBFOX1
4	3267668	rs2798224	rs2798224	3.26E-03	0.8937	FAM193A
2	85502264	rs12714137	rs12714137	3.27E-03	0.8937	RNF181
4	3280106	kgp3486942	rs7661630	3.26E-03	0.8937	FAM193A
17	29832110	kgp13834509	rs73988076	3.20E-03	0.8937	NF1
4	76720885	rs13119659	rs13119659	3.19E-03	0.8937	SHROOM3
16	89158442	kgp16308225	rs78502590	3.23E-03	0.8937	ZFPM1
1	109492073	kgp11455645	rs10858020	3.26E-03	0.8937	GPSM2
15	33408500	kgp6450742	rs16965100	3.20E-03	0.8937	PGBD4
17	39648968	h3a_37_17_39648968_A_G	rs8072768	3.28E-03	0.8937	HSPB9
11	11392321	rs10765842	rs10765842	3.26E-03	0.8937	EIF4G2
4	76672454	kgp6833924	rs7691515	3.19E-03	0.8937	SHROOM3
9	98955943	kgp565635	rs4742877	3.28E-03	0.8937	ZNF367
4	76706696	h3a_37_4_76706696_C_T	rs324734	3.19E-03	0.8937	SHROOM3
12	8014041	rs1894829	rs1894829	3.26E-03	0.8937	EMG1
12	15195497	kgp5984298	rs74648753	3.21E-03	0.8937	STRAP
7	150972944	kgp1946186	rs2072295	3.18E-03	0.8937	CDK5
15	33426091	h3a_37_15_33426091_A_G	rs16965431	3.20E-03	0.8937	PGBD4
15	33414276	rs10519792	rs10519792	3.20E-03	0.8937	PGBD4
11	100061865	rs11223168	rs11223168	3.18E-03	0.8937	PGR
17	64924896	rs9904373	rs9904373	3.34E-03	0.8939	PITPNC1
13	94916026	rs9301947	rs9301947	3.34E-03	0.8939	GPC6
8	24967124	kgp2385523	rs11777590	3.35E-03	0.8939	GNRH1
8	24967220	rs1358266	rs1358266	3.35E-03	0.8939	GNRH1
15	46518510	h3a_37_15_46518510_A_G	rs12908987	3.39E-03	0.8943	BLOC1S6
11	69604527	rs10752567	rs10752567	3.43E-03	0.8944	IGHMBP2
13	43537189	rs1054812	rs1054812	3.43E-03	0.8944	DNAJC15
11	130338005	rs2279569	rs2279569	3.43E-03	0.8944	SNX19
2	227185615	kgp14473864	rs74004947	3.42E-03	0.8944	NYAP2
13	43541944	snp-known2296178	rs2296178	3.43E-03	0.8944	DNAJC15
11	94785503	kgp9104118	rs58552415	3.46E-03	0.8945	FUT4
5	36441351	rs4334910	rs4334910	3.54E-03	0.897	SKP2
17	71130332	kgp6690248	rs9898151	3.55E-03	0.8971	C17orf80
17	71130573	rs4969069	rs4969069	3.55E-03	0.8971	C17orf80
8	109735351	kgp31666	rs10087689	3.58E-03	0.8978	EBAG9
1	160990875	h3a_37_1_160990875_T_C	rs28365980	3.62E-03	0.898	DCAF8
1	160995392	kgp2945761	rs7546890	3.62E-03	0.898	DCAF8
20	49652148	kgp10255277	rs6063583	3.62E-03	0.898	ATP9A
3	50567736	snp-known11719998	rs11719998	3.61E-03	0.898	CYB561D2
9	36318392	kgp4522680	rs2381483	3.65E-03	0.8981	RGP1
12	13360747	kgp5962965	rs7955085	3.63E-03	0.8981	DDX47
6	5485513	h3a_37_6_5485513_G_A	rs11759482	3.65E-03	0.8981	RPP40
11	124464910	rs11219724	rs11219724	3.65E-03	0.8981	MSANTD2
6	33952122	h3a_37_6_33952122_G_A	rs2495983	3.66E-03	0.8981	B3GALT4
12	108548019	snp-known7312693	rs7312693	3.68E-03	0.8984	UNG
22	22065288	kgp12546897	rs2845457	3.67E-03	0.8984	BMS1P20
1	32994039	snp-known116686162	rs116686162	3.73E-03	0.9002	EIF3I
9	112903830	kgp18622184	rs73655313	3.74E-03	0.9002	PTPN3
19	55695744	kgp11830921	rs8106715	3.80E-03	0.901	ISOC2
14	24970942	snp-known4600392	rs4600392	3.87E-03	0.901	MDP1
22	42705870	kgp11606241	rs4822108	3.83E-03	0.901	TOB2
19	48742387	kgp7878097	rs10416565	3.81E-03	0.901	GYS1
4	121941428	kgp20946232	rs79123009	3.85E-03	0.901	QRFPR
5	9438406	kgp9192920	rs268535	3.83E-03	0.901	SEMA5A
21	27626244	rs2830148	rs2830148	3.85E-03	0.901	JAM2
22	18311845	kgp11598769	rs7287465	3.81E-03	0.901	SLC25A18
14	24975435	rs5249	rs5249	3.87E-03	0.901	MDP1
7	120702501	snp-known6974754	rs6974754	3.76E-03	0.901	WNT16
10	91885048	kgp2075376	rs1831246	3.77E-03	0.901	LIPA
22	38719189	rs5757037	rs5757037	3.87E-03	0.9012	DMC1
5	94396805	rs10070518	rs10070518	3.96E-03	0.9012	ELL2
3	122689398	rs9880238	rs9880238	3.90E-03	0.9012	MYLK-AS1
2	46046261	kgp14229814	rs11894941	3.88E-03	0.9012	PIGF
17	64914494	snp-known9893996	rs9893996	3.97E-03	0.9014	PITPNC1
3	52387078	snp-known35860312	rs35860312	3.98E-03	0.9015	SPCS1
19	33221262	kgp8193022	rs79457458	3.99E-03	0.9016	RHPN2
7	101544502	kgp1007747	rs73185813	4.00E-03	0.9023	MUC12
22	44816163	kgp15029571	rs73438384	4.00E-03	0.9023	KIAA0930
6	3525518	rs7773922	rs7773922	4.06E-03	0.9026	NQO2
5	94400405	kgp6612097	rs10447214	4.08E-03	0.9028	ELL2
22	49740630	rs708445	rs708445	4.08E-03	0.903	CRELD2
16	68386754	rs2035869	rs2035869	4.09E-03	0.903	DPEP2
16	68388661	h3a_37_16_68388661_C_T	rs3785126	4.09E-03	0.903	DPEP2
16	68332747	rs1127773	rs1127773	4.09E-03	0.903	DPEP2
7	31407481	kgp9679519	rs59253857	4.09E-03	0.903	NOD1
22	22038826	kgp4264116	rs861834	4.10E-03	0.903	PI4KA
6	40411346	snp-known3004075	rs3004075	4.10E-03	0.903	KIF6
7	107724441	snp-known17154930	rs17154930	4.11E-03	0.903	HBP1
3	24874119	kgp781366	rs1317197	4.12E-03	0.903	THRB
3	24872778	kgp4656707	rs7640730	4.12E-03	0.903	THRB
16	53976662	rs12933996	rs12933996	4.13E-03	0.9031	AKTIP
10	6534384	rs4750531	rs4750531	4.16E-03	0.9035	LINC00707
21	43743039	rs691567	rs691567	4.19E-03	0.9036	TFF2
19	48094144	kgp4447748	rs9749297	4.19E-03	0.9036	EMP3
22	42518426	rs764481	rs764481	4.20E-03	0.9038	RRP7A
22	42514190	rs11090076	rs11090076	4.20E-03	0.9038	RRP7A
22	42486723	rs1801311	rs1801311	4.20E-03	0.9038	RRP7A
17	3651535	kgp2950	rs75235049	4.20E-03	0.9038	TAX1BP3
17	3651969	snp-known111781241	rs111781241	4.20E-03	0.9038	TAX1BP3
5	167875511	kgp7560108	rs13361910	4.21E-03	0.9039	WWC1
5	167875569	kgp6238663	rs13361952	4.21E-03	0.9039	WWC1
17	72070772	rs9907408	rs9907408	4.21E-03	0.9039	CD300LF
11	111645591	h3a_37_11_111645591_G_A	rs79107017	4.21E-03	0.904	C11orf52
11	111477984	kgp12705781	rs76804424	4.21E-03	0.904	C11orf52
12	49383631	kgp22786051	rs12314249	4.22E-03	0.904	TROAP
3	9118806	kgp10398535	rs2675172	4.23E-03	0.9043	ARPC4
4	18009488	h3a_37_4_18009488_A_G	rs6849629	4.25E-03	0.9047	QDPR
4	18016877	kgp300533	rs10516315	4.25E-03	0.9047	QDPR
4	18017730	rs6830062	rs6830062	4.25E-03	0.9047	QDPR
4	18019025	snp-known1585333	rs1585333	4.25E-03	0.9047	QDPR
4	18019413	h3a_37_4_18019413_C_T	rs7698271	4.25E-03	0.9047	QDPR
4	17990253	kgp20933827	rs201431395	4.25E-03	0.9047	QDPR
4	17986863	h3a_37_4_17986863_T_C	rs35317957	4.25E-03	0.9047	QDPR
18	3112120	kgp2228350	rs8084318	4.26E-03	0.9048	METTL4
6	125438968	h3a_37_6_125438968_G_A	rs538370	4.32E-03	0.9048	HEY2
8	55483786	kgp5560279	rs7821133	4.30E-03	0.9048	SOX17
12	132068579	kgp12498268	rs10902479	4.27E-03	0.9048	RAN
14	30477520	kgp4154327	rs28591603	4.30E-03	0.9048	COCH
4	17939302	snp-known34683079	rs34683079	4.32E-03	0.9048	QDPR
11	130711713	kgp7256745	rs11222345	4.28E-03	0.9048	NTM
17	26735142	kgp4283259	rs9905973	4.34E-03	0.905	SARM1
11	13407184	h3a_37_11_13407184_C_T	rs2290034	4.38E-03	0.9059	BTBD10
17	39644900	h3a_37_17_39644900_C_T	rs9675246	4.38E-03	0.906	KLHL11
17	39645740	kgp13967342	rs8069943	4.38E-03	0.906	KLHL11
17	72724208	kgp22786658	rs115479190	4.39E-03	0.9062	MIF4GD
11	111535551	snp-known75393807	rs75393807	4.39E-03	0.9063	C11orf52
11	61880227	kgp9003054	rs414975	4.40E-03	0.9063	AHNAK
11	61885073	rs2264278	rs2264278	4.40E-03	0.9063	AHNAK
4	17944840	snp-known16896068	rs16896068	4.42E-03	0.9063	QDPR
5	150548519	kgp6586742	rs10476764	4.50E-03	0.9074	ZNF300
6	107248042	kgp3979251	rs3127647	4.51E-03	0.9078	BEND3
6	107248110	rs3127646	rs3127646	4.51E-03	0.9078	BEND3
5	170028569	rs905809	rs905809	4.52E-03	0.9079	KCNMB1
5	170027924	rs2036561	rs2036561	4.52E-03	0.9079	KCNMB1
17	40514201	rs744166	rs744166	4.53E-03	0.9081	RAMP2
17	40514201	snp-known744166	rs744166	4.53E-03	0.9081	RAMP2
3	184497117	kgp12333800	rs73187093	4.54E-03	0.9083	MAGEF1
2	407480	kgp14516798	rs4075333	4.55E-03	0.9086	FAM110C
6	133229683	kgp16926486	rs6935998	4.60E-03	0.9094	VNN1
16	54507844	rs2110835	rs2110835	4.69E-03	0.9099	AKTIP
15	67229636	rs266377	rs266377	4.69E-03	0.9099	DIS3L
2	209255191	kgp7203961	rs75237956	4.64E-03	0.9099	CREB1
19	20437926	h3a_37_19_20437926_A_G	rs28780674	4.62E-03	0.9099	CILP2
16	55152936	rs11076074	rs11076074	4.63E-03	0.9099	CES1P1
3	149014360	rs2030612	rs2030612	4.69E-03	0.9099	AGTR1
9	19742386	kgp3766317	rs7869301	4.66E-03	0.9099	RPS6
4	41571003	snp-known7658959	rs7658959	4.64E-03	0.9099	APBB2
12	43429113	kgp4070061	rs1435711	4.72E-03	0.9104	IRAK4
17	3436080	rs395357	rs395357	4.72E-03	0.9104	SPNS2
7	920095	kgp2034794	rs11769722	4.74E-03	0.9107	TMEM184A
3	175471883	snp-known80212242	rs80212242	4.75E-03	0.9108	NAALADL2
15	44485276	rs4924743	rs4924743	4.76E-03	0.9108	EIF3J
15	44514571	snp-known7168265	rs7168265	4.76E-03	0.9108	EIF3J
3	126367640	rs777238	rs777238	4.80E-03	0.911	CHCHD6
16	88321176	rs6540222	rs6540222	4.81E-03	0.911	TRAPPC2L
1	94673343	snp-known4847295	rs4847295	4.79E-03	0.911	DNTTIP2
1	94678225	snp-known6541339	rs6541339	4.79E-03	0.911	DNTTIP2
1	94679639	snp-known1411695	rs1411695	4.79E-03	0.911	DNTTIP2
16	88319559	snp-known55790232	rs55790232	4.81E-03	0.911	TRAPPC2L
10	1142595	kgp10483836	rs72760942	4.81E-03	0.911	IDI2-AS1
2	201282338	kgp9874803	rs2278515	4.81E-03	0.9111	CFLAR
2	47559113	kgp7458189	rs6544982	4.85E-03	0.9117	CRIPT
15	66288726	kgp9652450	rs28564180	4.92E-03	0.9118	DIS3L
17	74507084	kgp130433	rs11868158	4.88E-03	0.9118	CDK3
9	3840625	snp-known10758488	rs10758488	4.92E-03	0.9118	SLC1A1
11	8061100	rs10769865	rs10769865	4.92E-03	0.9118	CYB5R2
20	10728471	kgp10399669	rs6134017	4.88E-03	0.9118	ANKEF1
2	219651995	rs17470271	rs17470271	4.92E-03	0.9118	NHEJ1
5	111308427	kgp5104985	rs34930	4.95E-03	0.9118	CAMK4
12	119413527	rs4767750	rs4767750	4.97E-03	0.9118	PEBP1
12	14177346	snp-known74067073	rs74067073	4.94E-03	0.9118	ATF7IP
20	5843812	rs1699233	rs1699233	4.97E-03	0.9118	LRRN4
7	131193695	rs3212299	rs3212299	5.00E-03	0.9122	COPG2
3	134575485	snp-known60531499	rs60531499	5.00E-03	0.9122	EPHB1
7	155320828	kgp305575	rs13229457	5.02E-03	0.913	PAXIP1
22	42463814	rs133369	rs133369	5.04E-03	0.913	CENPM
2	38378541	snp-known10206336	rs10206336	5.05E-03	0.9132	CEBPZ
1	59433354	kgp8372676	rs71646019	5.06E-03	0.9132	CYP2J2
10	101223482	kgp5730223	rs4919317	5.08E-03	0.9132	ENTPD7
17	74139264	rs1465960	rs1465960	5.09E-03	0.9133	RECQL5
2	76151729	kgp8796771	rs12052663	5.10E-03	0.9135	TACR1
2	76149631	rs13417455	rs13417455	5.10E-03	0.9135	TACR1
14	103775948	rs17609426	rs17609426	5.11E-03	0.9137	CDC42BPB
14	103776972	kgp8340612	rs8003063	5.11E-03	0.9137	CDC42BPB
14	81419263	kgp9013824	rs55751898	5.11E-03	0.9138	GTF2A1
12	40036338	rs11832994	rs11832994	5.13E-03	0.914	SLC2A13
3	158463101	rs7617304	rs7617304	5.12E-03	0.914	MLF1
14	91659493	kgp5340402	rs11629373	5.13E-03	0.914	CCDC88C
9	126514959	snp-known16926801	rs16926801	5.13E-03	0.914	PSMB7
19	7210541	snp-known73488786	rs73488786	5.14E-03	0.914	FCER2
8	143205625	kgp8646170	rs768803	5.26E-03	0.914	TSNARE1
15	90572533	kgp19863456	rs74038918	5.19E-03	0.914	ZNF710
2	212083747	kgp11248764	rs1370609	5.22E-03	0.914	LANCL1
15	90515970	snp-known74035084	rs74035084	5.16E-03	0.914	ZNF710
1	94639447	rs1999272	rs1999272	5.18E-03	0.914	DNTTIP2
8	143193003	kgp6888485	rs2315956	5.24E-03	0.914	TSNARE1
6	152296418	h3a_37_6_152296418_G_A	rs7744006	5.18E-03	0.914	RMND1
6	152300627	rs9340939	rs9340939	5.18E-03	0.914	RMND1
1	20218682	kgp9846234	rs61769073	5.25E-03	0.914	SH2D5
16	27146981	kgp8410555	rs7196766	5.27E-03	0.914	XPO6
6	13982662	snp-known56165252	rs56165252	5.22E-03	0.914	CD83
5	99581591	kgp22658629	rs73776467	5.23E-03	0.914	ST8SIA4
5	159369429	rs7737796	rs7737796	5.16E-03	0.914	PWWP2A
3	47152567	rs7646799	rs7646799	5.29E-03	0.9141	SMARCC1
3	47282303	snp-known2276853	rs2276853	5.29E-03	0.9141	SMARCC1
17	64921268	kgp3292918	rs2363182	5.30E-03	0.9141	PITPNC1
10	52689940	snp-known4245016	rs4245016	5.32E-03	0.9144	A1CF
10	52677872	rs10761597	rs10761597	5.32E-03	0.9144	A1CF
3	47586463	kgp17652802	rs74883313	5.35E-03	0.9148	PTPN23
11	71167449	snp-known12785878	rs12785878	5.38E-03	0.915	INPPL1
12	107536046	rs4397957	rs4397957	5.38E-03	0.915	TCP11L2
5	76917699	snp-known73127953	rs73127953	5.37E-03	0.915	AP3B1
20	16747738	h3a_37_20_16747738_G_A	rs6111277	5.44E-03	0.9152	KIF16B
20	16749362	h3a_37_20_16749362_T_G	rs6075111	5.44E-03	0.9152	KIF16B
16	68452900	kgp6229085	rs11648294	5.42E-03	0.9152	PLA2G15
16	68453319	h3a_37_16_68453319_G_A	rs1834103	5.42E-03	0.9152	PLA2G15
2	47565795	rs10865224	rs10865224	5.42E-03	0.9152	MCFD2
6	52334217	snp-known116134831	rs116134831	5.44E-03	0.9152	GCM1
6	52343778	kgp17014604	rs115736914	5.44E-03	0.9152	GCM1
16	68457520	snp-known1974903	rs1974903	5.42E-03	0.9152	PLA2G15
17	40497839	kgp138189	rs3736162	5.40E-03	0.9152	COA3
2	47564034	rs4422207	rs4422207	5.42E-03	0.9152	MCFD2
11	134418432	kgp2934008	rs78303050	5.42E-03	0.9152	VPS26B
17	40498273	rs3816769	rs3816769	5.40E-03	0.9152	COA3
2	189925548	snp-known6414122	rs6414122	5.48E-03	0.9153	COL5A2
2	189932831	rs2229495	rs2229495	5.48E-03	0.9153	COL5A2
2	189947814	rs10166301	rs10166301	5.48E-03	0.9153	COL5A2
1	94927753	kgp4680291	rs4148055	5.52E-03	0.9153	DNTTIP2
4	183667541	kgp5507968	rs62337111	5.48E-03	0.9153	DCTD
8	142503997	rs11167065	rs11167065	5.48E-03	0.9153	TSNARE1
12	51614050	rs7399073	rs7399073	5.52E-03	0.9154	POU6F1
20	12903096	rs636072	rs636072	5.53E-03	0.9155	ISM1
14	78437336	snp-known34672976	rs34672976	5.53E-03	0.9155	AHSA1
3	133130573	kgp12485395	rs1197393	5.55E-03	0.9158	NPHP3
22	39482809	kgp12160540	rs17537581	5.56E-03	0.9159	ATF4
1	17371685	rs732679	rs732679	5.57E-03	0.9159	ARHGEF19
16	5030266	kgp16222995	rs60855701	5.59E-03	0.9162	C16orf89
19	6685983	kgp4533532	rs2241392	5.59E-03	0.9162	PNPLA6
12	8023276	rs10047605	rs10047605	5.60E-03	0.9163	ATN1
3	46143059	rs6772051	rs6772051	5.62E-03	0.9167	SACM1L
10	18499045	kgp1268831	rs73595533	5.64E-03	0.9168	MRC1
15	93900312	rs936670	rs936670	5.65E-03	0.9169	ASB9P1
19	30271856	kgp665521	rs10403515	5.67E-03	0.9173	ZNF536
3	76681495	rs7634503	rs7634503	5.67E-03	0.9174	LINC00960
18	29169115	kgp16058845	rs80322202	5.73E-03	0.9181	B4GALT6
21	35678235	kgp10542890	rs4817638	5.72E-03	0.9181	DNAJC28
12	48281257	kgp12005033	rs2853561	5.71E-03	0.9181	CCNT1
20	50992238	h3a_37_20_50992238_C_T	rs57716403	5.73E-03	0.9182	ATP9A
20	50901690	h3a_37_20_50901690_T_C	rs73914680	5.73E-03	0.9182	ATP9A
3	5330636	kgp11307756	rs57138621	5.73E-03	0.9182	BHLHE40
7	8214574	rs2058519	rs2058519	5.74E-03	0.9184	ICA1
7	8214451	rs2058518	rs2058518	5.74E-03	0.9184	ICA1
17	4323336	rs9890496	rs9890496	5.74E-03	0.9184	PELP1
1	213132001	rs903803	rs903803	5.75E-03	0.9184	VASH2
16	66413010	h3a_37_16_66413010_C_T	rs2344563	5.76E-03	0.9185	CDH5
6	167811631	kgp822752	rs6455552	5.76E-03	0.9185	UNC93A
22	42744820	kgp10074983	rs4822114	5.76E-03	0.9185	TOB2
5	4929407	snp-known48128	rs48128	5.77E-03	0.9187	ADAMTS16
8	37027184	rs6998075	rs6998075	5.79E-03	0.9187	RAB11FIP1
1	87449977	h3a_37_1_87449977_G_A	rs12047992	5.79E-03	0.9187	LINC01140
1	87458695	h3a_37_1_87458695_G_A	rs10873810	5.79E-03	0.9187	LINC01140
1	87463764	h3a_37_1_87463764_A_G	rs1317064	5.79E-03	0.9187	LINC01140
1	87451275	seq-h3a_37_1_87451275_A_G	rs12028006	5.79E-03	0.9187	LINC01140
11	60076693	rs11824734	rs11824734	5.79E-03	0.9187	MS4A6A
22	26119104	h3a_37_22_26119104_T_C	rs16980612	5.79E-03	0.9188	CRYBB3
7	91440359	rs1209001	rs1209001	5.84E-03	0.9189	CYP51A1
1	3404201	kgp1431316	rs2821042	5.85E-03	0.9189	MMEL1
12	79432941	rs7294674	rs7294674	5.83E-03	0.9189	PPP1R12A
16	1236190	kgp3075620	rs58094843	5.90E-03	0.9193	PRR25
4	109315995	kgp2509022	rs67802863	5.91E-03	0.9193	OSTC
9	138389010	kgp18308473	rs73573295	5.92E-03	0.9193	MRPS2
9	138390052	kgp18469147	rs61153100	5.92E-03	0.9193	MRPS2
14	58462027	kgp6676769	rs2747096	5.94E-03	0.9198	ACTR10
2	189974958	snp-known4128539	rs4128539	5.95E-03	0.92	OSGEPL1
4	101672280	kgp2402013	rs77390848	5.96E-03	0.9201	DNAJB14
1	161276376	kgp5312202	rs6685495	5.98E-03	0.9202	HSPA6
5	32632298	kgp194054	rs6894480	5.98E-03	0.9202	NPR3
14	73471257	rs11623827	rs11623827	6.00E-03	0.9204	ACOT2
10	2990680	kgp2765004	rs1909675	6.01E-03	0.9205	PFKP
17	50951579	rs4531772	rs4531772	6.01E-03	0.9205	KIF2B
22	35846168	kgp720751	rs28459838	6.03E-03	0.9205	APOL1
11	574890	kgp6566278	rs79254735	6.01E-03	0.9205	PHRF1
22	44930465	rs5764899	rs5764899	6.08E-03	0.9212	PARVG
22	44929806	rs1123146	rs1123146	6.08E-03	0.9212	PARVG
22	39152637	snp-known76747732	rs76747732	6.09E-03	0.9213	ATF4
13	74411415	rs9573311	rs9573311	6.09E-03	0.9213	KLF5
16	66138401	rs11075620	rs11075620	6.11E-03	0.9213	NAE1
15	40746748	rs2289326	rs2289326	6.14E-03	0.9213	FSIP1
8	10937019	rs6999969	rs6999969	6.13E-03	0.9213	CTSB
14	59142548	rs182579	rs182579	6.09E-03	0.9213	DAAM1
20	5840877	kgp10989102	rs6053751	6.16E-03	0.9215	CHGB
20	47517896	kgp11194646	rs2024595	6.16E-03	0.9215	KCNB1
11	112560533	rs10750008	rs10750008	6.18E-03	0.9217	TIMM8B
3	125670513	h3a_37_3_125670513_T_C	rs4407369	6.18E-03	0.9219	OSBPL11
9	27152308	rs664461	rs664461	6.20E-03	0.9221	C9orf72
9	27152724	snp-known538679	rs538679	6.20E-03	0.9221	C9orf72
17	19827210	snp-known203482	rs203482	6.23E-03	0.9223	SLC47A1
17	19804247	rs397969	rs397969	6.23E-03	0.9223	SLC47A1
17	19823070	h3a_37_17_19823070_C_T	rs203450	6.23E-03	0.9223	SLC47A1
17	19858626	snp-known203470	rs203470	6.23E-03	0.9223	SLC47A1
17	19837679	kgp2391119	rs860335	6.23E-03	0.9223	SLC47A1
17	55944566	kgp1084359	rs9894704	6.23E-03	0.9225	CUEDC1
2	26179014	kgp2124919	rs34228994	6.25E-03	0.9226	EFR3B
7	25456881	kgp9503081	rs11982211	6.25E-03	0.9226	SNX10
17	40507980	snp-known9891119	rs9891119	6.24E-03	0.9226	COA3
17	40527544	snp-known12942547	rs12942547	6.24E-03	0.9226	COA3
17	40532701	rs8068748	rs8068748	6.24E-03	0.9226	COA3
9	126407135	kgp18394298	rs7019878	6.25E-03	0.9227	NEK6
17	72565598	snp-known1719515	rs1719515	6.27E-03	0.9228	CD300C
2	215393529	kgp1339056	rs6713695	6.27E-03	0.9229	ABCA12
2	215394416	rs12467438	rs12467438	6.27E-03	0.9229	ABCA12
8	10086946	rs4240635	rs4240635	6.27E-03	0.9229	SOX7
21	46002088	rs455562	rs455562	6.36E-03	0.9233	SSR4P1
2	202691770	snp-known7583728	rs7583728	6.36E-03	0.9233	PPIL3
19	55684200	rs3786867	rs3786867	6.36E-03	0.9233	NLRP4
1	162047146	kgp1199490	rs12023182	6.37E-03	0.9233	ATF6
1	162049427	h3a_37_1_162049427_G_A	rs10918615	6.37E-03	0.9233	ATF6
10	120527241	kgp5013065	rs4751672	6.37E-03	0.9234	TIAL1
16	5225829	rs13334112	rs13334112	6.57E-03	0.9234	NUDT16L1
16	5229653	h3a_37_16_5229653_G_A	rs75569985	6.57E-03	0.9234	NUDT16L1
16	5229653	snp-known75569985	rs75569985	6.57E-03	0.9234	NUDT16L1
16	5224211	snp-known74401101	rs74401101	6.57E-03	0.9234	NUDT16L1
17	74149524	h3a_37_17_74149524_T_C	rs1868822	6.46E-03	0.9234	SRP68
16	5042860	h3a_37_16_5042860_T_C	rs59179521	6.50E-03	0.9234	ALG1
2	53412753	kgp4578722	rs5000352	6.38E-03	0.9234	CHAC2
2	53412206	kgp7057586	rs11125475	6.38E-03	0.9234	CHAC2
2	135313609	kgp14244758	rs78167711	6.38E-03	0.9234	ZRANB3
2	135317097	kgp14933989	rs114664181	6.38E-03	0.9234	ZRANB3
2	135324836	h3a_37_2_135324836_T_C	rs79432705	6.38E-03	0.9234	ZRANB3
6	42737108	kgp17476216	rs73733749	6.46E-03	0.9234	RRP36
17	27249438	rs6505097	rs6505097	6.58E-03	0.9234	TNFAIP1
15	46494809	rs7163790	rs7163790	6.44E-03	0.9234	BLOC1S6
1	160611957	kgp6716751	rs3766363	6.41E-03	0.9234	VANGL2
22	22024150	rs2247115	rs2247115	6.50E-03	0.9234	BMS1P20
4	18002230	kgp21188944	rs201580889	6.45E-03	0.9234	QDPR
4	18011864	rs11936089	rs11936089	6.45E-03	0.9234	QDPR
10	130296498	kgp43362	rs1107054	6.52E-03	0.9234	MKI67
4	18004014	rs13116230	rs13116230	6.45E-03	0.9234	QDPR
2	179284012	rs4141635	rs4141635	6.40E-03	0.9234	RBM45
8	103762590	snp-known11985930	rs11985930	6.51E-03	0.9234	DCAF13
19	47795969	rs7250152	rs7250152	6.62E-03	0.9239	MEIS3
6	95998943	kgp9003782	rs9374321	6.63E-03	0.924	UFL1
6	95994145	kgp11825163	rs4266500	6.63E-03	0.924	UFL1
16	11484896	kgp6844694	rs9928918	6.64E-03	0.9241	CIITA
15	46295232	rs28464106	rs28464106	6.64E-03	0.9241	SHF
14	24940437	kgp12205595	rs4981526	6.65E-03	0.9241	STXBP6
4	185687233	rs3749233	rs3749233	6.69E-03	0.9242	CENPU
4	185687863	snp-known11727009	rs11727009	6.69E-03	0.9242	CENPU
6	44796889	kgp158842	rs76846850	6.67E-03	0.9242	CDC5L
6	44810884	kgp17354885	rs115015967	6.67E-03	0.9242	CDC5L
14	74094475	rs11621630	rs11621630	6.71E-03	0.9242	COQ6
4	56587566	snp-known56794069	rs56794069	6.72E-03	0.9242	SRD5A3
4	56588351	kgp8015867	rs7669025	6.72E-03	0.9242	SRD5A3
4	56588457	h3a_37_4_56588457_G_A	rs58173988	6.72E-03	0.9242	SRD5A3
3	194360943	kgp7088144	rs73890190	6.69E-03	0.9242	FAM43A
4	90178813	h3a_37_4_90178813_T_C	rs116558134	6.73E-03	0.9243	FAM13A-AS1
1	231248613	kgp12205526	rs9431929	6.73E-03	0.9244	C1orf198
11	106219809	h3a_37_11_106219809_G_T	rs78941091	6.77E-03	0.9244	GUCY1A2
4	6720808	h3a_37_4_6720808_T_G	rs73091232	6.80E-03	0.9244	MRFAP1
7	41959385	rs6463056	rs6463056	6.78E-03	0.9244	PSMA2
4	6721235	kgp20859129	rs111712740	6.80E-03	0.9244	MRFAP1
12	102905958	kgp22753206	rs201286631	6.78E-03	0.9244	IGF1
1	112453605	kgp5171849	rs9429606	6.83E-03	0.9245	CAPZA1
1	203014606	h3a_37_1_203014606_C_T	rs145044394	6.83E-03	0.9245	LGR6
11	75329816	snp-known61895123	rs61895123	6.84E-03	0.9246	ARRB1
7	108606430	rs1513921	rs1513921	6.85E-03	0.9247	NRCAM
7	108607230	h3a_37_7_108607230_T_A	rs4730350	6.85E-03	0.9247	NRCAM
4	114325707	kgp20827236	rs73844040	6.86E-03	0.9248	LARP7
5	134768747	kgp9366307	rs6596220	6.87E-03	0.9249	SAR1B
6	76656740	kgp4447853	rs2765804	6.90E-03	0.925	TMEM30A
1	111068871	kgp2797199	rs116466191	6.88E-03	0.925	GNAI3
15	39623588	rs8025239	rs8025239	6.90E-03	0.925	SRP14
1	94506191	kgp6087020	rs6703052	6.91E-03	0.9251	FNBP1L
2	10548986	h3a_37_2_10548986_C_T	rs7603265	6.91E-03	0.9251	ITGB1BP1
16	88316649	kgp16429259	rs8060379	6.91E-03	0.9252	APRT
3	42081891	kgp5020876	rs11925458	6.92E-03	0.9253	ZBTB47
6	37003402	kgp8164957	rs6916936	6.94E-03	0.9255	PXT1
6	37006235	kgp76206	rs77836364	6.94E-03	0.9255	PXT1
3	187294715	rs17727032	rs17727032	6.97E-03	0.9259	LPP-AS2
2	168070458	h3a_37_2_168070458_G_T	rs75026415	6.97E-03	0.9259	STK39
2	168096408	kgp14303141	rs75422885	6.97E-03	0.9259	STK39
4	76467668	kgp9401966	rs35304407	6.97E-03	0.9259	PARM1
16	84472972	kgp9500037	rs247905	7.00E-03	0.9259	ZDHHC7
1	35239794	kgp7693500	rs75020189	6.99E-03	0.9259	KIAA0319L
6	6533440	kgp17247577	rs114689074	7.03E-03	0.926	RIOK1
20	40766433	kgp1048128	rs6016692	7.03E-03	0.926	PLCG1
5	127646426	kgp720583	rs513886	7.03E-03	0.926	ISOC1
15	60432117	rs16942177	rs16942177	7.05E-03	0.9261	ANXA2
6	133227904	snp-known9493486	rs9493486	7.05E-03	0.9261	VNN1
5	134815818	kgp11055284	rs11242252	7.11E-03	0.9261	SEC24A
3	193963483	rs4547644	rs4547644	7.30E-03	0.9261	TMEM44-AS1
14	20916958	rs938883	rs938883	7.25E-03	0.9261	ARHGEF40
9	80435749	snp-known80007175	rs80007175	7.29E-03	0.9261	VPS13A
4	5569479	kgp5360733	rs11734193	7.21E-03	0.9261	EVC
4	40754154	rs1545077	rs1545077	7.27E-03	0.9261	RHOH
2	63917073	rs17028097	rs17028097	7.21E-03	0.9261	DBIL5P2
2	30976652	rs7578066	rs7578066	7.20E-03	0.9261	EHD3
1	113054659	rs351370	rs351370	7.18E-03	0.9261	LINC01160
6	131054703	kgp9096314	rs9388835	7.25E-03	0.9261	TMEM200A
3	48198300	kgp6951963	rs11130158	7.29E-03	0.9261	NCKIPSD
14	33554821	kgp10626258	rs6571581	7.20E-03	0.9261	ARHGAP5
19	8149026	snp-known73503753	rs73503753	7.19E-03	0.9261	ZNF558
13	49369581	h3a_37_13_49369581_C_T	rs9591214	7.13E-03	0.9261	PHF11
6	156761338	rs980814	rs980814	7.11E-03	0.9261	TMEM242
11	64365796	rs893006	rs893006	7.22E-03	0.9261	EHD1
4	88601464	rs10034250	rs10034250	7.29E-03	0.9261	HERC5
12	30009557	h3a_37_12_30009557_C_T	rs440391	7.22E-03	0.9261	CAPRIN2
16	69435833	kgp11175452	rs6499223	7.25E-03	0.9261	ZFP90
16	69436618	kgp9588075	rs73564476	7.25E-03	0.9261	ZFP90
18	3054587	h3a_37_18_3054587_T_C	rs12454521	7.25E-03	0.9261	DLGAP1-AS1
2	165893941	snp-known776490	rs776490	7.33E-03	0.9261	CSRNP3
1	110501597	rs11579145	rs11579145	7.33E-03	0.9261	SYPL2
21	18211653	rs2824074	rs2824074	7.38E-03	0.9265	C21orf91
18	32962276	kgp2103295	rs2909359	7.38E-03	0.9265	SLC39A6
18	67277301	kgp10969066	rs8096834	7.39E-03	0.9267	RTTN
17	72071064	snp-known34504943	rs34504943	7.41E-03	0.927	CD300LF
2	113464495	kgp11610303	rs6542080	7.42E-03	0.9271	CHCHD5
19	35923458	kgp1548104	rs7250029	7.45E-03	0.9273	ZNF302
7	33924423	rs10951401	rs10951401	7.48E-03	0.9275	RP9P
20	1140727	rs6040222	rs6040222	7.51E-03	0.9277	ZCCHC3
1	206904464	rs10863805	rs10863805	7.53E-03	0.9278	SRGAP2
8	60801451	h3a_37_8_60801451_C_T	rs4607595	7.54E-03	0.9279	RAB2A
6	148544666	snp-known62431924	rs62431924	7.56E-03	0.928	UST
2	182555552	kgp1370059	rs2583015	7.56E-03	0.928	ITGA4
5	1089560	kgp12001961	rs73028879	7.57E-03	0.9281	BRD9
16	5046208	kgp6487004	rs2908675	7.67E-03	0.9283	C16orf96
14	101723780	rs1772019	rs1772019	7.60E-03	0.9283	WDR20
4	56637488	rs7677808	rs7677808	7.64E-03	0.9283	EXOC1
14	106126266	h3a_37_14_106126266_A_G	rs111795382	7.62E-03	0.9283	CRIP2
20	23461645	rs16985393	rs16985393	7.68E-03	0.9283	GZF1
20	23463143	snp-known73901885	rs73901885	7.68E-03	0.9283	GZF1
3	41063002	rs7651160	rs7651160	7.60E-03	0.9283	RPL14
6	137739024	rs13204631	rs13204631	7.59E-03	0.9283	MAP3K5
14	101723035	snp-known1620865	rs1620865	7.60E-03	0.9283	WDR20
5	95156457	rs9314160	rs9314160	7.62E-03	0.9283	ARSK
17	11315532	kgp10966247	rs205022	7.65E-03	0.9283	MAP2K4
14	103711337	kgp4491191	rs17101405	7.64E-03	0.9283	ANKRD9
10	752308	kgp22005624	rs79101013	7.61E-03	0.9283	IDI1
2	105219712	snp-known79380858	rs79380858	7.70E-03	0.9283	MRPS9
4	56599963	rs3923477	rs3923477	7.74E-03	0.9285	SRD5A3
8	5473323	kgp20500152	rs57950535	7.75E-03	0.9285	MCPH1
3	42076970	rs12106811	rs12106811	7.79E-03	0.9285	ZBTB47
5	73870808	kgp22153123	rs77255116	7.79E-03	0.9285	ARHGEF28
3	50311476	kgp17829204	rs61737738	7.83E-03	0.929	GNAI2
3	50391636	rs35587949	rs35587949	7.83E-03	0.929	GNAI2
3	50386710	h3a_37_3_50386710_C_G	rs2233482	7.83E-03	0.929	GNAI2
6	33905008	rs7765294	rs7765294	7.82E-03	0.929	SNRPC
19	4735663	rs10411311	rs10411311	7.88E-03	0.9295	TINCR
19	1776002	kgp5836632	rs34294448	7.89E-03	0.9297	R3HDM4
8	98033411	snp-known116220936	rs112475925	7.90E-03	0.9297	MTDH
1	67077039	h3a_37_1_67077039_T_C	rs4655637	7.92E-03	0.9298	IL23R
6	10259823	kgp9321264	rs6456336	7.92E-03	0.9298	TFAP2A
20	58411279	rs2296764	rs2296764	7.94E-03	0.93	GNAS
7	150974661	kgp6485168	rs2429247	7.94E-03	0.93	CDK5
19	47799420	snp-known7248747	rs7248747	7.97E-03	0.9301	MEIS3
4	76746261	kgp9871101	rs13101593	8.03E-03	0.9302	SHROOM3
22	38091660	kgp11388721	rs5756774	8.07E-03	0.9302	EIF3L
22	38093169	rs12158556	rs12158556	8.07E-03	0.9302	EIF3L
13	44867641	kgp3477386	rs4942311	8.04E-03	0.9302	ENOX1
8	109735830	rs7820557	rs7820557	7.99E-03	0.9302	ENY2
15	44516005	snp-known2957586	rs2957586	8.07E-03	0.9302	ELL3
6	11189618	kgp750776	rs6456970	8.09E-03	0.9304	HIVEP1
1	237559453	rs10925402	rs10925402	8.10E-03	0.9304	RYR2
16	81617461	kgp5495602	rs13338112	8.13E-03	0.9305	CMC2
16	67977382	rs1109166	rs1109166	8.11E-03	0.9305	GFOD2
13	48459901	rs4941615	rs4941615	8.17E-03	0.931	CYSLTR2
1	45077208	snp-known272549	rs272549	8.18E-03	0.9314	KDM4A
2	63870824	h3a_37_2_63870824_G_C	rs73934731	8.19E-03	0.9314	VPS54
4	76730908	rs324694	rs324694	8.18E-03	0.9314	SHROOM3
5	111345538	kgp5406912	rs255930	8.20E-03	0.9315	NREP
16	4039141	rs2072341	rs2072341	8.21E-03	0.9315	TRAP1
16	4039351	kgp8624934	rs2072340	8.21E-03	0.9315	TRAP1
11	34867968	rs1549791	rs1549791	8.23E-03	0.9316	CAT
6	162053235	rs9456692	rs9456692	8.23E-03	0.9316	MAP3K4
2	85699588	kgp14796927	rs77861600	8.23E-03	0.9316	ST3GAL5
20	45456589	kgp6622146	rs3091651	8.24E-03	0.9317	NEURL2
22	42747522	kgp2505699	rs8141151	8.25E-03	0.932	TOB2
20	1496473	rs976192	rs976192	8.28E-03	0.9324	SNPH
11	94805896	snp-known16921318	rs16921318	8.30E-03	0.9326	FAM76B
12	40034699	kgp3122403	rs11836770	8.31E-03	0.9327	SLC2A13
4	56596137	rs10014020	rs10014020	8.32E-03	0.9328	SRD5A3
9	124092355	rs306772	rs306772	8.33E-03	0.9329	NDUFA8
16	67605794	rs7203742	rs7203742	8.37E-03	0.933	PSMB10
16	29178163	kgp8375907	rs252357	8.36E-03	0.933	QPRT
11	17823296	rs11024408	rs11024408	8.40E-03	0.933	UEVLD
7	81324844	kgp2305157	rs7804095	8.37E-03	0.933	CACNA2D1
16	67967878	rs7187289	rs7187289	8.39E-03	0.933	GFOD2
8	2743899	h3a_37_8_2743899_G_A	rs35348787	8.39E-03	0.933	MYOM2
12	48223668	kgp7561442	rs2246001	8.41E-03	0.9331	KANSL2
3	31433893	rs9845596	rs9845596	8.43E-03	0.9334	TGFBR2
2	240020717	kgp7742749	rs4852020	8.57E-03	0.9335	TWIST2
2	240022151	kgp527680	rs11693183	8.57E-03	0.9335	TWIST2
15	25811583	rs12916261	rs12916261	8.49E-03	0.9335	SNRPN
3	52338852	snp-known9311474	rs9311474	8.57E-03	0.9335	SPCS1
20	844672	kgp5675962	rs4816030	8.54E-03	0.9335	CSNK2A1
3	52305633	snp-known7629072	rs7629072	8.57E-03	0.9335	SPCS1
15	25810619	h3a_37_15_25810619_A_G	rs4906972	8.49E-03	0.9335	SNRPN
16	88333622	h3a_37_16_88333622_G_A	rs73240937	8.56E-03	0.9335	ACSF3
1	200365655	rs16846614	rs16846614	8.47E-03	0.9335	KIF21B
4	6650566	rs6810446	rs6810446	8.54E-03	0.9335	MAN2B2
21	18066175	snp-known2226440	rs2226440	8.57E-03	0.9335	USP25
2	179488194	rs12693162	rs12693162	8.58E-03	0.9336	PDE11A
12	3369731	rs3782778	rs3782778	8.62E-03	0.9338	TSPAN9
15	60518227	snp-known77299918	rs77299918	8.63E-03	0.9338	GTF2A2
3	76252308	kgp12099943	rs35260771	8.63E-03	0.9338	ROBO2
3	76252634	h3a_37_3_76252634_A_G	rs36133796	8.63E-03	0.9338	ROBO2
15	44312583	kgp11854553	rs2114420	8.62E-03	0.9338	ADAL
15	44321136	snp-known10518994	rs10518994	8.62E-03	0.9338	ADAL
15	44346761	rs12437804	rs12437804	8.62E-03	0.9338	ADAL
10	120965995	snp-known7923896	rs7923896	8.68E-03	0.9339	MCMBP
13	49915708	kgp258097	rs1198501	8.70E-03	0.934	FNDC3A
13	49915634	kgp5179230	rs1198500	8.70E-03	0.934	FNDC3A
1	112946359	rs1936047	rs1936047	8.70E-03	0.934	DDX20
4	5283689	kgp1472354	rs12332051	8.72E-03	0.934	STX18
7	109791144	kgp10986594	rs1357952	8.72E-03	0.9341	IMMP2L
15	46493154	h3a_37_15_46493154_C_T	rs6493198	8.73E-03	0.9341	BLOC1S6
6	168171575	snp-known112958275	rs112958275	8.74E-03	0.9342	FRMD1
8	142508335	kgp12041374	rs10093608	8.79E-03	0.9343	TSNARE1
7	32626006	rs3750083	rs3750083	8.78E-03	0.9343	KBTBD2
15	46434783	h3a_37_15_46434783_C_T	rs12438043	8.77E-03	0.9343	BLOC1S6
10	91758792	kgp8302348	rs7099986	8.80E-03	0.9344	RPP30
10	101783329	snp-known112852838	rs112852838	8.81E-03	0.9346	ABCC2
10	101773984	h3a_37_10_101773984_T_C	rs76115767	8.81E-03	0.9346	ABCC2
10	101778926	snp-known75065273	rs75065273	8.81E-03	0.9346	ABCC2
16	67431804	kgp3000150	rs9938631	8.83E-03	0.9347	TMEM208
20	58436857	kgp8046390	rs6064852	8.83E-03	0.9347	GNAS
20	58436963	rs6070972	rs6070972	8.83E-03	0.9347	GNAS
14	51942281	kgp3445622	rs10498429	8.86E-03	0.9349	ATL1
10	92444777	kgp21786955	rs12244923	8.86E-03	0.935	RPP30
17	7916120	kgp13842113	rs60130989	8.87E-03	0.935	GABARAP
19	7831166	rs868875	rs868875	8.89E-03	0.9351	MAP2K7
9	94571449	h3a_37_9_94571449_A_T	rs10992118	8.92E-03	0.9351	NFIL3
19	1778970	h3a_37_19_1778970_T_A	rs61702511	8.91E-03	0.9351	TCF3
1	45788479	rs12026893	rs12026893	8.90E-03	0.9351	RPS8
4	18027235	snp-known1380293	rs1380293	8.89E-03	0.9351	QDPR
4	17992332	rs16896210	rs16896210	8.89E-03	0.9351	QDPR
18	1143269	kgp3081440	rs1389217	8.93E-03	0.9353	COLEC12
1	115309512	rs2207701	rs2207701	8.96E-03	0.9355	BCAS2
1	166444655	rs10918477	rs10918477	8.96E-03	0.9355	GPA33
1	166444745	kgp1412098	rs10918478	8.96E-03	0.9355	GPA33
5	94400017	rs10067664	rs10067664	8.98E-03	0.9355	ELL2
16	66413195	rs7499886	rs7499886	8.99E-03	0.9355	CES4A
4	76740520	kgp950460	rs7676718	9.03E-03	0.9356	NUP54
4	55989661	kgp5941942	rs73147083	9.16E-03	0.9356	EXOC1
15	46510881	rs1434673	rs1434673	9.11E-03	0.9356	BLOC1S6
5	171472417	kgp3698194	rs4867662	9.07E-03	0.9356	SH3PXD2B
20	53513053	rs8124023	rs8124023	9.02E-03	0.9356	BCAS1
12	102094523	kgp12463017	rs77604711	9.01E-03	0.9356	SYCP3
12	99209435	rs201428	rs201428	9.15E-03	0.9356	TMPO-AS1
2	21118257	kgp2107628	rs12992919	9.10E-03	0.9356	RHOB
2	21119048	kgp1271571	rs12999597	9.10E-03	0.9356	RHOB
13	49283487	rs912278	rs912278	9.16E-03	0.9356	MED4
6	80377842	rs2812710	rs2812710	9.03E-03	0.9356	HMGN3-AS1
5	137795077	kgp5530538	rs740075	9.10E-03	0.9356	SLC23A1
13	49260974	rs9591194	rs9591194	9.16E-03	0.9356	MED4
1	25295402	kgp3312317	rs12075397	9.01E-03	0.9356	PAQR7
3	40124896	snp-known72873108	rs72873108	9.21E-03	0.9358	CSRNP1
3	40154306	kgp4314757	rs72856914	9.21E-03	0.9358	CSRNP1
3	158462897	kgp4169582	rs61080878	9.22E-03	0.9359	MLF1
3	194567900	kgp5563007	rs56823724	9.23E-03	0.936	FAM43A
4	187851609	kgp21232191	rs78397544	9.28E-03	0.9363	FAT1
3	101679080	rs1606462	rs1606462	9.29E-03	0.9363	FAM172BP
9	37051306	kgp3054619	rs113448216	9.29E-03	0.9363	TOMM5
19	8740962	kgp10727490	rs56269614	9.34E-03	0.9365	CLEC4GP1
15	44458634	rs2615278	rs2615278	9.32E-03	0.9365	SERF2
15	44461890	snp-known2555387	rs2555387	9.32E-03	0.9365	SERF2
15	44450589	snp-known2615281	rs2615281	9.32E-03	0.9365	SERF2
18	47447432	rs1623231	rs1623231	9.34E-03	0.9365	ME2
22	44815721	rs7290077	rs7290077	9.36E-03	0.9365	KIAA0930
17	62017421	snp-known2532111	rs2532111	9.34E-03	0.9365	CEP95
1	172137526	rs551742	rs551742	9.33E-03	0.9365	PIGC
1	172149750	h3a_37_1_172149750_G_A	rs530846	9.33E-03	0.9365	PIGC
7	913232	h3a_37_7_913232_G_T	rs79450102	9.40E-03	0.9366	MICALL2
8	82792905	snp-known12056662	rs12056662	9.40E-03	0.9366	PAG1
19	6040992	kgp21338863	rs604710	9.42E-03	0.9366	NRTN
6	32190390	rs915894	rs915894	9.46E-03	0.9366	HCP5
8	108267915	kgp8786917	rs2514868	9.44E-03	0.9366	RSPO2
15	25812421	kgp12078772	rs8031766	9.45E-03	0.9366	SNRPN
3	50548895	kgp5513014	rs754298	9.47E-03	0.9366	CYB561D2
1	109439712	snp-known9727773	rs9727773	9.56E-03	0.9366	PRPF38B
1	109441572	snp-known12069435	rs12069435	9.56E-03	0.9366	PRPF38B
22	44928906	snp-known11704006	rs11704006	9.56E-03	0.9366	PARVG
9	36008800	kgp513483	rs10125111	9.61E-03	0.9366	FAM214B
2	21117313	snp-known35088798	rs35088798	9.54E-03	0.9366	PUM2
9	140278334	kgp7767466	rs7028720	9.63E-03	0.9366	C9orf163
22	17649774	rs5748926	rs5748926	9.59E-03	0.9366	SLC25A18
1	173069244	rs6425204	rs6425204	9.62E-03	0.9366	SERPINC1
14	75914096	snp-known3784018	rs3784018	9.51E-03	0.9366	RPS6KL1
11	19184044	rs1393954	rs1393954	9.60E-03	0.9366	E2F8
17	4470055	snp-known9903884	rs9903884	9.54E-03	0.9366	KIF1C
17	78961616	kgp9366269	rs884057	9.62E-03	0.9366	NOTUM
17	74498585	rs4238992	rs4238992	9.64E-03	0.9366	ITGB4
19	56446304	rs434678	rs434678	9.64E-03	0.9367	BRSK1
12	50199949	rs2603112	rs2603112	9.65E-03	0.9367	DNAJC22
22	27950858	kgp7514129	rs12159947	9.65E-03	0.9368	TPST2
6	129495835	kgp17196006	rs7741948	9.66E-03	0.9368	ARHGAP18
19	34165173	kgp9697418	rs10416782	9.68E-03	0.937	SCGB1B2P
17	55118992	kgp543468	rs75664000	9.69E-03	0.9371	MRPS23
11	69826452	kgp6636077	rs4980705	9.70E-03	0.9371	MYEOV
4	5427783	kgp20703830	rs59749023	9.73E-03	0.9374	STK32B
9	124548241	kgp8388628	rs11791478	9.73E-03	0.9374	DAB2IP
4	6002830	rs7657266	rs7657266	9.77E-03	0.9377	S100P
9	27543281	rs3849942	rs3849942	9.76E-03	0.9377	C9orf72
9	27543382	snp-known3849943	rs3849943	9.76E-03	0.9377	C9orf72
6	130231608	rs12660061	rs12660061	9.77E-03	0.9377	L3MBTL3
20	58020498	kgp509626	rs275267	9.76E-03	0.9377	NPEPL1
12	118513591	rs7488596	rs7488596	9.80E-03	0.9377	KSR2
16	15628038	rs1065838	rs1065838	9.86E-03	0.9381	MPV17L
6	34529374	rs1886980	rs1886980	9.88E-03	0.9384	DEF6
17	72865239	rs690418	rs690418	9.89E-03	0.9386	OTOP2
7	2615701	kgp9867633	rs4719583	9.91E-03	0.9388	ELFN1
20	50521290	rs6123098	rs6123098	9.93E-03	0.9389	KCNG1
2	201389646	kgp14666452	rs73044120	9.93E-03	0.9389	ORC2
2	201410223	h3a_37_2_201410223_C_T	rs73044138	9.93E-03	0.9389	ORC2
2	201440304	kgp14734310	rs59076601	9.93E-03	0.9389	ORC2
7	140024052	rs12703744	rs12703744	9.95E-03	0.939	ADCK2
20	2473231	rs6049496	rs6049496	9.95E-03	0.939	OXT
17	64688009	kgp41704	rs9896076	9.99E-03	0.9392	PSMD12
20	16784549	h3a_37_20_16784549_C_T	rs34821411	9.99E-03	0.9392	BFSP1
1	111182109	kgp10393669	rs2640499	9.99E-03	0.9392	C1orf162
4	141596148	h3a_37_4_141596148_C_T	rs7699818	1.00E-02	0.9392	ZNF330
1	14819438	snp-known76829972	rs76829972	1.01E-02	0.9397	EFHD2
6	126182562	snp-known9491520	rs9491520	1.01E-02	0.9397	TPD52L1
3	46944274	rs1138518	rs1138518	1.01E-02	0.94	CCR2
22	46696630	snp-known9627394	rs9627394	1.01E-02	0.9401	FBLN1
6	33093777	snp-known9277746	rs9277746	1.01E-02	0.9402	RPS18
6	33094809	snp-known9277753	rs9277753	1.01E-02	0.9402	RPS18
6	33095026	rs9277756	rs9277756	1.01E-02	0.9402	RPS18
1	88382412	rs12141842	rs12141842	1.02E-02	0.9402	GTF2B
5	122278399	snp-known10043974	rs10043974	1.02E-02	0.9402	CEP120
11	16473834	h3a_37_11_16473834_A_C	rs1004283	1.01E-02	0.9402	SOX6
15	56793502	kgp2029263	rs11857557	1.02E-02	0.9402	TCF12
11	2626334	kgp13051039	rs7947981	1.01E-02	0.9402	TRPM5
6	17729851	kgp5807634	rs9383315	1.01E-02	0.9402	NHLRC1
3	69379288	snp-known72934893	rs72934893	1.01E-02	0.9402	UBA3
3	69380520	snp-known6796768	rs6796768	1.01E-02	0.9402	UBA3
6	5485220	kgp7703584	rs9504409	1.02E-02	0.9402	RPP40
6	42724357	rs12195802	rs12195802	1.02E-02	0.9403	RRP36
8	101816646	kgp691176	rs10095351	1.02E-02	0.9403	FBXO43
8	101817926	h3a_37_8_101817926_A_G	rs3893206	1.02E-02	0.9403	FBXO43
20	13141497	kgp6000005	rs6041925	1.03E-02	0.9404	SPTLC3
6	51378937	kgp1662983	rs9395684	1.03E-02	0.9404	IL17A
9	130391206	snp-known73599612	rs73599612	1.03E-02	0.9404	PTGES2
16	12227438	h3a_37_16_12227438_G_A	rs112652684	1.03E-02	0.9404	LITAF
5	174047685	h3a_37_5_174047685_C_T	rs6864344	1.03E-02	0.9404	CPEB4
1	175113118	rs10489328	rs10489328	1.03E-02	0.9405	RABGAP1L
3	24876261	kgp12433808	rs6794654	1.03E-02	0.9405	TOP2B
5	127661976	rs32215	rs32215	1.03E-02	0.9405	ISOC1
5	127671924	kgp8578189	rs32221	1.03E-02	0.9405	ISOC1
9	124295569	rs4837876	rs4837876	1.03E-02	0.9405	PHF19
12	102124647	kgp10376392	rs80291787	1.03E-02	0.9405	NUP37
1	161949874	rs16834361	rs16834361	1.03E-02	0.9405	ARHGAP30
2	225050916	snp-known73995514	rs73995514	1.03E-02	0.9406	WDFY1
2	225061654	rs16865660	rs16865660	1.03E-02	0.9406	WDFY1
11	95929945	rs523519	rs523519	1.04E-02	0.9407	CEP57
7	7055763	kgp8122377	rs4720700	1.04E-02	0.9407	C1GALT1
6	53334297	rs546944	rs546944	1.06E-02	0.9409	ELOVL5
6	53349251	snp-known669254	rs669254	1.06E-02	0.9409	ELOVL5
11	5525543	kgp1193767	rs317787	1.06E-02	0.9409	TRIM6
2	30968228	kgp2203060	rs7567391	1.06E-02	0.9409	EHD3
11	128355351	kgp140394	rs55865881	1.05E-02	0.9409	BARX2
2	6449121	rs16865017	rs16865017	1.04E-02	0.9409	RSAD2
9	98955876	kgp1854971	rs4742876	1.05E-02	0.9409	ERCC6L2
9	98959226	kgp2160356	rs4743636	1.05E-02	0.9409	ERCC6L2
17	37782410	rs10852934	rs10852934	1.06E-02	0.9409	PCGF2
6	138644032	h3a_37_6_138644032_G_A	rs7750577	1.04E-02	0.9409	HECA
1	110328409	rs7544537	rs7544537	1.04E-02	0.9409	AHCYL1
1	152002663	rs2999547	rs2999547	1.06E-02	0.9409	GABPB2
14	96195453	kgp19488742	rs74763701	1.07E-02	0.9409	AK7
5	10126334	kgp9051439	rs2662414	1.06E-02	0.9409	DAP
13	21577379	kgp10831354	rs674533	1.06E-02	0.9409	GJB2
13	21601788	h3a_37_13_21601788_G_A	rs586567	1.06E-02	0.9409	GJB2
14	74076794	kgp9825885	rs12590145	1.07E-02	0.9409	NUMB
2	84823346	rs13013322	rs13013322	1.06E-02	0.9409	KCMF1
17	40441819	rs8067443	rs8067443	1.07E-02	0.9409	CCR10
1	26537193	h3a_37_1_26537193_C_A	rs10794525	1.07E-02	0.9409	FAM110D
1	26540356	h3a_37_1_26540356_G_T	rs12733645	1.07E-02	0.9409	FAM110D
6	36936771	rs7772210	rs7772210	1.06E-02	0.9409	PI16
1	170605146	kgp7422154	rs6665169	1.04E-02	0.9409	SCYL3
2	201633894	kgp167493	rs11674071	1.07E-02	0.9409	CASP10
19	32970893	kgp3216610	rs34821880	1.05E-02	0.9409	SLC7A10
14	24929318	rs1956894	rs1956894	1.07E-02	0.9409	NOP9
17	38928456	kgp13954973	rs10512483	1.04E-02	0.9409	MSL1
17	38930917	kgp13838515	rs16966265	1.04E-02	0.9409	MSL1
2	30011276	snp-known4666272	rs4666272	1.07E-02	0.9409	CLIP4
21	40316238	snp-known114857796	rs114857796	1.04E-02	0.9409	ERG
9	37397532	rs7873371	rs7873371	1.04E-02	0.9409	SHB
10	90549353	kgp3192180	rs60023333	1.05E-02	0.9409	SLC16A12
11	75375301	kgp1169809	rs10160335	1.05E-02	0.9409	ARRB1
19	45447161	rs5157	rs5157	1.07E-02	0.941	ZNF284
3	39493858	rs9820623	rs9820623	1.07E-02	0.9411	GORASP1
3	60145726	rs4679516	rs4679516	1.08E-02	0.9411	FHIT
22	17326181	kgp8632656	rs165810	1.08E-02	0.9412	SLC25A18
15	39766184	snp-known11634743	rs11634743	1.08E-02	0.9412	EIF2AK4
2	224765956	kgp5481507	rs2272317	1.08E-02	0.9412	FAM124B
3	51970166	rs323889	rs323889	1.08E-02	0.9412	TEX264
15	53300209	rs1948732	rs1948732	1.08E-02	0.9412	ARPP19
3	184891008	kgp4455977	rs57813075	1.08E-02	0.9414	EIF4G1
16	67874264	rs6499143	rs6499143	1.09E-02	0.9414	GFOD2
16	67708897	rs12449157	rs12449157	1.09E-02	0.9414	GFOD2
16	67712018	kgp6438706	rs56071820	1.09E-02	0.9414	GFOD2
16	67905407	rs11553287	rs11553287	1.09E-02	0.9414	GFOD2
16	67911517	snp-known8060686	rs8060686	1.09E-02	0.9414	GFOD2
7	33573216	rs17170282	rs17170282	1.09E-02	0.9417	AVL9
14	31775976	h3a_37_14_31775976_G_C	rs17091516	1.09E-02	0.9418	NUBPL
12	117922716	kgp73342	rs1093312	1.11E-02	0.9419	NOS1
12	107330079	snp-known4964501	rs4964501	1.10E-02	0.9419	CRY1
17	44081064	snp-known8070723	rs8070723	1.11E-02	0.9419	WNT3
4	121292945	rs1374988	rs1374988	1.10E-02	0.9419	TNIP3
7	121108931	h3a_37_7_121108931_C_T	rs13238330	1.11E-02	0.9419	FAM3C
7	121109816	kgp5168012	rs6956196	1.11E-02	0.9419	FAM3C
20	58398018	snp-known76427899	rs76427899	1.11E-02	0.9419	CDH26
11	20836447	kgp3778738	rs79877117	1.11E-02	0.9419	HTATIP2
20	58397927	kgp298157	rs114736210	1.11E-02	0.9419	CDH26
22	42504679	rs6002616	rs6002616	1.11E-02	0.9419	CHADL
7	29243683	kgp7398887	rs39051	1.09E-02	0.9419	MTURN
4	18502355	rs11936950	rs11936950	1.11E-02	0.9419	FAM184B
4	18502586	kgp2093669	rs200921273	1.11E-02	0.9419	FAM184B
4	18527820	kgp12553427	rs13101844	1.11E-02	0.9419	FAM184B
19	54091505	kgp12215942	rs7507686	1.10E-02	0.9419	LENG9
4	111604642	kgp2658846	rs10021211	1.11E-02	0.9419	CFI
8	125959763	rs1834716	rs1834716	1.09E-02	0.9419	NSMCE2
2	211514995	kgp6219714	rs34449727	1.10E-02	0.9419	KANSL1L
14	51526800	kgp12017093	rs4898680	1.10E-02	0.9419	VCPKMT
3	73698479	kgp5263768	rs6786178	1.09E-02	0.9419	SHQ1
2	216367956	rs17460876	rs17460876	1.11E-02	0.9419	PECR
17	13433248	kgp8654851	rs4792368	1.12E-02	0.9425	HS3ST3B1
5	75127897	rs1880648	rs1880648	1.13E-02	0.9426	FAM169A
12	105134995	kgp1086851	rs312173	1.13E-02	0.9426	TDG
1	101691350	h3a_37_1_101691350_A_G	rs59453458	1.12E-02	0.9426	VCAM1
8	17176644	rs10090731	rs10090731	1.13E-02	0.9426	PCM1
3	184361139	kgp11374289	rs62290079	1.13E-02	0.9427	EIF2B5
11	106217456	kgp13073640	rs7928047	1.13E-02	0.9428	MSANTD4
10	89899843	rs7072702	rs7072702	1.13E-02	0.9428	RNLS
1	109478645	kgp5567737	rs74113462	1.13E-02	0.9428	FAM102B
10	89895874	kgp5428873	rs4934380	1.13E-02	0.9428	RNLS
14	20474855	kgp168545	rs72667645	1.14E-02	0.9429	RNASE1
7	31226411	snp-known112531487	rs112531487	1.14E-02	0.9429	AQP1
2	224773548	rs548470	rs548470	1.16E-02	0.9429	MRPL44
2	224806545	snp-known2272319	rs2272319	1.16E-02	0.9429	MRPL44
13	98896776	rs7318267	rs7318267	1.17E-02	0.9429	FARP1
3	156236562	snp-known11926999	rs11926999	1.15E-02	0.9429	GMPS
7	865493	kgp10839474	rs78939731	1.15E-02	0.9429	SUN1
9	119368245	kgp6911409	rs6478246	1.13E-02	0.9429	PAPPA
10	14525540	h3a_37_10_14525540_G_A	rs11259138	1.16E-02	0.9429	FAM171A1
22	36976975	rs2267341	rs2267341	1.15E-02	0.9429	TMPRSS6
3	112896373	rs12495201	rs12495201	1.14E-02	0.9429	CD200
11	76757970	kgp7195875	rs12292204	1.14E-02	0.9429	LRRC32
3	47952843	kgp18152548	rs17079818	1.15E-02	0.9429	COL7A1
3	48042192	rs17079906	rs17079906	1.15E-02	0.9429	COL7A1
3	48074222	snp-known114087090	rs114087090	1.15E-02	0.9429	COL7A1
2	178356	rs366330	rs366330	1.15E-02	0.9429	ACP1
6	34734809	snp-known3798352	rs3798352	1.14E-02	0.9429	HMGA1
5	95179946	kgp22699981	rs73138441	1.15E-02	0.9429	ELL2
2	151704756	rs929388	rs929388	1.15E-02	0.9429	RIF1
16	81773227	rs12444778	rs12444778	1.13E-02	0.9429	ATMIN
4	8775472	h3a_37_4_8775472_G_T	rs145528618	1.14E-02	0.9429	ACOX3
9	130456666	kgp18268419	rs73601691	1.15E-02	0.9429	TRUB2
5	77140654	kgp2002821	rs13171927	1.14E-02	0.9429	WDR41
1	9907369	kgp10276146	rs201630111	1.16E-02	0.9429	NMNAT1
20	603259	kgp11972918	rs35721875	1.16E-02	0.9429	SIRPB2
6	166649962	kgp6579977	rs77019041	1.15E-02	0.9429	PDE10A
19	639385	h3a_37_19_639385_A_G	rs3814889	1.15E-02	0.9429	MIER2
1	151237590	kgp9169240	rs77978129	1.14E-02	0.9429	GABPB2
11	11574030	kgp1431477	rs4077215	1.17E-02	0.9429	MICALCL
11	11570895	rs7943730	rs7943730	1.17E-02	0.9429	MICALCL
11	11578262	rs7126296	rs7126296	1.17E-02	0.9429	MICALCL
4	145025810	kgp2941248	rs11723371	1.17E-02	0.9429	SMARCA5
17	208665	kgp9945075	rs60705641	1.17E-02	0.9429	GEMIN4
13	41985002	kgp6288095	rs9532805	1.17E-02	0.9429	ELF1
16	27301603	h3a_37_16_27301603_T_C	rs77340721	1.17E-02	0.9429	IL21R-AS1
16	56076004	kgp2822233	rs11648222	1.17E-02	0.9429	SLC6A2
9	105123527	kgp8299561	rs7037131	1.17E-02	0.9429	ZNF189
1	109373601	kgp2725041	rs10494100	1.18E-02	0.9432	GSTM1
1	109374087	rs12059541	rs12059541	1.18E-02	0.9432	GSTM1
5	115896768	kgp5528730	rs7730674	1.19E-02	0.9434	CDO1
22	20037315	rs405342	rs405342	1.20E-02	0.9434	DGCR2
10	131554184	kgp3796486	rs11016913	1.19E-02	0.9434	CTAGE7P
19	10056385	kgp10338586	rs10425175	1.20E-02	0.9434	ZNF121
11	120771063	rs7111184	rs7111184	1.18E-02	0.9434	SC5D
4	89622904	rs2924924	rs2924924	1.18E-02	0.9434	HERC3
3	67703903	kgp4140430	rs2218796	1.19E-02	0.9434	KBTBD8
3	67704102	rs2198015	rs2198015	1.19E-02	0.9434	KBTBD8
3	158362588	h3a_37_3_158362588_C_G	rs1864505	1.18E-02	0.9434	RSRC1
5	95802169	kgp11418709	rs79360888	1.19E-02	0.9434	RIOK2
11	95300817	kgp9019035	rs77412302	1.19E-02	0.9434	CCDC82
5	115902778	kgp11190490	rs9327008	1.19E-02	0.9434	CDO1
3	179592240	rs2339914	rs2339914	1.19E-02	0.9434	MRPL47
3	9370458	snp-known113598237	rs113598237	1.19E-02	0.9434	SEC13
7	51075104	kgp5872374	rs17134122	1.19E-02	0.9434	IKZF1
9	123078741	kgp1152730	rs846822	1.18E-02	0.9434	MEGF9
1	154767940	snp-known35657705	rs35657705	1.18E-02	0.9434	PBXIP1
7	7703805	kgp865417	rs13227675	1.20E-02	0.9434	ZNF12
3	195189840	kgp17531614	rs35216415	1.20E-02	0.9436	MUC4
15	77286693	rs2469229	rs2469229	1.20E-02	0.9437	ETFA
5	168621773	kgp9170516	rs297838	1.20E-02	0.9438	DOCK2
5	168630451	rs297858	rs297858	1.20E-02	0.9438	DOCK2
18	71502988	rs9319887	rs9319887	1.20E-02	0.9438	CNDP2
13	41964729	h3a_37_13_41964729_A_C	rs77808278	1.20E-02	0.9438	ELF1
8	5766817	kgp3190452	rs6993854	1.21E-02	0.9438	AGPAT5
4	175230896	rs17060455	rs17060455	1.21E-02	0.9441	HPGD
2	175141352	kgp5184488	rs7607139	1.22E-02	0.9445	CIR1
10	119702091	kgp7067736	rs79586614	1.22E-02	0.9445	EMX2
10	119710152	kgp9631633	rs11818925	1.22E-02	0.9445	EMX2
10	119710235	kgp2207777	rs11818948	1.22E-02	0.9445	EMX2
9	135632205	kgp18307496	rs75012809	1.22E-02	0.9445	RPL7A
17	38230480	kgp13949971	rs8064673	1.22E-02	0.9445	STARD3
15	99582225	rs2663103	rs2663103	1.23E-02	0.9445	TTC23
2	201296761	kgp10288121	rs73059818	1.23E-02	0.9445	CFLAR
9	107578478	snp-known2230807	rs2230807	1.23E-02	0.9445	TMEM38B
5	179794325	kgp22258899	rs73355909	1.23E-02	0.9445	TBC1D9B
5	179794427	kgp22545415	rs73355916	1.23E-02	0.9445	TBC1D9B
16	87138786	kgp4691179	rs34916768	1.23E-02	0.9446	JPH3
4	76677571	kgp21135749	rs200768556	1.23E-02	0.9446	SHROOM3
3	32898205	rs4909018	rs4909018	1.23E-02	0.9446	CNOT10
4	3285389	kgp11369147	rs3135064	1.24E-02	0.9447	RNF4
3	65503221	h3a_37_3_65503221_A_G	rs1917531	1.24E-02	0.9447	SLC25A26
7	151643303	kgp9380923	rs10272655	1.24E-02	0.9447	GALNT11
3	64985326	rs9827112	rs9827112	1.24E-02	0.9447	PSMD6
7	21393361	kgp13715042	rs114565788	1.24E-02	0.9447	ABCB5
10	52789016	rs10822131	rs10822131	1.24E-02	0.9449	A1CF
19	55700176	kgp10070895	rs8111781	1.24E-02	0.9449	RPS9
1	44947308	snp-known7556141	rs7556141	1.24E-02	0.9449	ZSWIM5
12	43427140	kgp11529901	rs1167120	1.25E-02	0.9449	IRAK4
15	29705806	snp-known74396185	rs74396185	1.25E-02	0.9449	WHAMMP2
2	201314274	rs17447598	rs17447598	1.25E-02	0.9449	BZW1
19	17728726	kgp9243191	rs8113826	1.24E-02	0.9449	MAP1S
3	12816282	kgp11976627	rs78165118	1.25E-02	0.9449	TAMM41
3	12817055	kgp9030340	rs6764634	1.25E-02	0.9449	TAMM41
2	74142728	kgp5122157	rs6711230	1.24E-02	0.9449	DUSP11
11	64520942	snp-known2959652	rs2959652	1.25E-02	0.9449	KCNK4
6	38057359	rs12194275	rs12194275	1.24E-02	0.9449	PIM1
4	7422325	kgp6179511	rs34427823	1.26E-02	0.945	MRFAP1
12	7832447	rs7979377	rs7979377	1.26E-02	0.945	CD163L1
1	11484982	kgp912658	rs3099620	1.26E-02	0.9451	MTHFR
20	53529535	kgp10874477	rs1512055	1.26E-02	0.9451	BCAS1
3	11426096	kgp149654	rs79531179	1.26E-02	0.9451	SLC6A1
5	73433080	kgp6776164	rs10058853	1.26E-02	0.9451	ENC1
19	1792929	kgp2675060	rs78485997	1.26E-02	0.9451	DIRAS1
1	15610004	rs10927765	rs10927765	1.27E-02	0.9452	TMEM82
3	25062783	h3a_37_3_25062783_T_C	rs9821849	1.27E-02	0.9452	NGLY1
17	13645008	h3a_37_17_13645008_C_T	rs73260000	1.26E-02	0.9452	HS3ST3B1
14	54831362	rs10143392	rs10143392	1.27E-02	0.9452	SAMD4A
12	49868256	kgp19020080	rs61481988	1.26E-02	0.9452	PRKAG1
10	112175889	rs7083193	rs7083193	1.27E-02	0.9452	RBM20
7	140023982	kgp9306573	rs4513893	1.27E-02	0.9454	TMEM178B
5	134652372	kgp22534534	rs2603007	1.27E-02	0.9454	PITX1
7	845314	kgp9480168	rs73038186	1.27E-02	0.9454	PSMG3-AS1
2	152790922	kgp203303	rs6748530	1.28E-02	0.9454	CACNB4
19	56448361	kgp8702068	rs393022	1.28E-02	0.9454	BRSK1
3	123624279	rs2700367	rs2700367	1.27E-02	0.9454	ITGB5
5	90279903	h3a_37_5_90279903_C_T	rs12186968	1.28E-02	0.9454	MBLAC2
15	44399628	snp-known2623019	rs2623019	1.28E-02	0.9455	SERF2
15	44412734	kgp10185155	rs2733202	1.28E-02	0.9455	SERF2
15	44415602	snp-known2733203	rs2733203	1.28E-02	0.9455	SERF2
15	44406317	snp-known2706481	rs2706481	1.28E-02	0.9455	SERF2
19	7427657	kgp5179851	rs72990744	1.28E-02	0.9456	LRRC8E
10	102404500	kgp11289502	rs1891911	1.28E-02	0.9456	PKD2L1
15	100669321	kgp9860155	rs12102063	1.28E-02	0.9457	SPATA41
2	55031023	rs17345167	rs17345167	1.29E-02	0.946	RTN4
9	130477768	rs504434	rs504434	1.28E-02	0.946	TRUB2
6	44253749	rs324143	rs324143	1.29E-02	0.946	AARS2
2	54328837	rs10207537	rs10207537	1.29E-02	0.946	PSME4
4	26983753	snp-known9998009	rs9998009	1.29E-02	0.946	RBPJ
4	26970376	rs10433805	rs10433805	1.29E-02	0.946	RBPJ
1	167097945	rs267747	rs267747	1.29E-02	0.946	MPC2
11	20236246	kgp5173671	rs78426652	1.28E-02	0.946	NAV2
4	171310724	snp-known7693311	rs7693311	1.28E-02	0.946	AADAT
6	133605332	kgp10819154	rs9493584	1.29E-02	0.946	TCF21
10	27704544	kgp8187081	rs2505313	1.29E-02	0.946	APBB1IP
20	13162656	rs4642012	rs4642012	1.29E-02	0.9461	SPTLC3
2	23363075	h3a_37_2_23363075_A_G	rs12476861	1.29E-02	0.9461	FAM228B
2	74406055	rs1667601	rs1667601	1.29E-02	0.9462	LBX2
10	6009026	kgp2759531	rs7917197	1.30E-02	0.9465	PFKFB3
5	161994447	kgp10103552	rs12660019	1.30E-02	0.9465	HMMR
5	162019016	h3a_37_5_162019016_G_C	rs55749151	1.30E-02	0.9465	HMMR
7	103212934	kgp13268583	rs362812	1.30E-02	0.9465	RELN
3	76100930	kgp1718641	rs9852570	1.30E-02	0.9466	LINC00960
4	58027570	kgp7473186	rs4315858	1.30E-02	0.9466	SPINK2
13	21680636	kgp11385499	rs1928271	1.30E-02	0.9466	IFT88
13	21680636	snp-known1928271	rs1928271	1.30E-02	0.9466	IFT88
21	39899535	rs1888470	rs1888470	1.31E-02	0.9469	ERG
12	107297502	snp-known7966019	rs7966019	1.31E-02	0.9469	CRY1
12	107300164	h3a_37_12_107300164_G_A	rs73385161	1.31E-02	0.9469	CRY1
12	107294758	rs10492214	rs10492214	1.31E-02	0.9469	CRY1
17	37807698	rs9972882	rs9972882	1.31E-02	0.9469	THRA
15	44442022	snp-known76143075	rs76143075	1.31E-02	0.9469	PDIA3
8	70740417	snp-known13252837	rs13252837	1.31E-02	0.9469	NCOA2
6	159347415	rs9355688	rs9355688	1.31E-02	0.9469	TCP1
6	159348381	kgp5420156	rs6912697	1.31E-02	0.9469	TCP1
8	63012817	kgp8738502	rs10096181	1.31E-02	0.9469	TTPA
1	5958629	snp-known115376788	rs115376788	1.31E-02	0.9469	RPL22
8	66381575	kgp6667314	rs6985187	1.31E-02	0.9469	LINC00967
2	153993149	rs1435019	rs1435019	1.32E-02	0.947	FMNL2
1	206856767	h3a_37_1_206856767_C_T	rs75715180	1.32E-02	0.9472	PIGR
12	102389295	kgp19173079	rs76655564	1.33E-02	0.9476	CHPT1
1	212079778	rs7540019	rs7540019	1.33E-02	0.9476	LINC00467
17	40529835	rs1026916	rs1026916	1.34E-02	0.9476	RAMP2
22	46693478	kgp15070487	rs114353438	1.33E-02	0.9476	FBLN1
8	74058130	rs2383880	rs2383880	1.33E-02	0.9476	KCNB2
19	11275394	kgp11414451	rs4423524	1.34E-02	0.9476	PRKCSH
20	4398556	h3a_37_20_4398556_A_G	rs6133117	1.33E-02	0.9476	SMOX
7	31866893	kgp8477817	rs67885674	1.33E-02	0.9476	LSM5
14	20913996	rs11160711	rs11160711	1.33E-02	0.9476	RNASE1
16	82483026	snp-known7205877	rs7205877	1.33E-02	0.9476	SDR42E1
1	213714925	snp-known74139401	rs74139401	1.34E-02	0.9476	PROX1
7	111729357	kgp2207653	rs1012805	1.34E-02	0.9476	LRRN3
4	40345239	rs4861307	rs4861307	1.34E-02	0.9476	N4BP2
13	73175750	rs9318087	rs9318087	1.33E-02	0.9476	BORA
3	116990925	rs6807085	rs6807085	1.33E-02	0.9476	LSAMP
3	116995267	kgp9643602	rs4855900	1.33E-02	0.9476	LSAMP
1	203312836	h3a_37_1_203312836_T_C	rs3766915	1.34E-02	0.9477	PLEKHA6
3	13816690	rs11708722	rs11708722	1.34E-02	0.9477	HDAC11
17	74609160	snp-known7214944	rs7214944	1.34E-02	0.9478	SMIM5
9	124103759	rs7853284	rs7853284	1.35E-02	0.9478	FBXW2
12	77757901	rs11104919	rs11104919	1.35E-02	0.9478	OSBPL8
5	87968326	kgp10594924	rs73175982	1.35E-02	0.9478	LINC00461
11	6315606	kgp5825480	rs12286914	1.35E-02	0.9478	TRIM34
7	131198028	rs1733866	rs1733866	1.35E-02	0.9478	COPG2
13	103342039	kgp3076448	rs896001	1.35E-02	0.9478	ERCC5
14	95172608	rs11845214	rs11845214	1.35E-02	0.9478	OTUB2
3	76237479	kgp9579993	rs1989418	1.35E-02	0.9479	ROBO2
5	34956294	rs163723	rs163723	1.35E-02	0.948	IL7R
9	124096667	kgp5230463	rs167392	1.36E-02	0.9485	FBXW2
7	25455324	kgp9821801	rs17151543	1.36E-02	0.9486	SNX10
22	45498909	rs973703	rs973703	1.36E-02	0.9487	PARVG
12	113524564	snp-known61942310	rs61942310	1.37E-02	0.949	TPCN1
11	57915680	rs1447181	rs1447181	1.37E-02	0.949	MED19
11	48437974	kgp12662574	rs116617437	1.37E-02	0.949	C1QTNF4
1	44002650	snp-known12075400	rs12075400	1.37E-02	0.949	SLC2A1
10	123308060	kgp21905228	rs76879100	1.37E-02	0.949	FGFR2
19	53465100	kgp2742540	rs10415950	1.37E-02	0.949	ZNF836
14	20645916	rs11850259	rs11850259	1.37E-02	0.9491	OR4N2
1	107767035	kgp15729500	rs116389974	1.38E-02	0.9492	SLC25A24
1	107823541	kgp15186968	rs3125669	1.38E-02	0.9492	SLC25A24
1	107829218	snp-known3123379	rs3123379	1.38E-02	0.9492	SLC25A24
1	107830082	kgp15268556	rs7547994	1.38E-02	0.9492	SLC25A24
1	107831997	snp-known3123380	rs3123380	1.38E-02	0.9492	SLC25A24
2	206649743	rs3770996	rs3770996	1.38E-02	0.9492	NRP2
15	78149651	h3a_37_15_78149651_T_C	rs114788256	1.38E-02	0.9492	DNAJA4
7	129621917	kgp13281692	rs10232416	1.37E-02	0.9492	TMEM209
3	50493846	snp-known76784079	rs76784079	1.38E-02	0.9492	TUSC2
10	71823567	kgp1005216	rs2310992	1.41E-02	0.9495	TACR2
2	85723859	h3a_37_2_85723859_G_A	rs72844411	1.41E-02	0.9495	TGOLN2
1	227584651	snp-known3000777	rs3000777	1.41E-02	0.9495	ARF1
17	207744	h3a_37_17_207744_C_T	rs113307976	1.42E-02	0.9495	GEMIN4
2	241066551	kgp6154730	rs35819442	1.38E-02	0.9495	GPC1
22	27614526	kgp9127139	rs570412	1.39E-02	0.9495	SEZ6L
10	14523377	rs7083394	rs7083394	1.40E-02	0.9495	FAM171A1
6	34588096	kgp17186259	rs56731363	1.41E-02	0.9495	DEF6
7	11825079	snp-known112965018	rs112965018	1.40E-02	0.9495	SCIN
6	25502076	rs7743652	rs7743652	1.41E-02	0.9495	SCGN
20	54090924	rs214394	rs214394	1.42E-02	0.9495	DOK5
1	168163838	kgp4420528	rs2281014	1.42E-02	0.9495	CREG1
7	73935389	h3a_37_7_73935389_C_T	rs6966206	1.39E-02	0.9495	ABHD11
1	64417555	rs10889456	rs10889456	1.39E-02	0.9495	RAVER2
17	79500622	h3a_37_17_79500622_T_C	rs7503165	1.40E-02	0.9495	GCGR
19	32471151	kgp10126034	rs4804975	1.42E-02	0.9495	PDCD5
5	33944217	rs10461928	rs10461928	1.41E-02	0.9495	ADAMTS12
16	29304790	kgp9263507	rs1872659	1.40E-02	0.9495	SH2B1
2	43154108	kgp9013668	rs13029248	1.39E-02	0.9495	KCNG3
11	69277975	rs11605729	rs11605729	1.41E-02	0.9495	CTTN
10	100044136	kgp2403612	rs4919199	1.40E-02	0.9495	PYROXD2
3	153991100	h3a_37_3_153991100_G_A	rs10490843	1.41E-02	0.9495	ARHGEF26-AS1
3	153992431	rs6771155	rs6771155	1.41E-02	0.9495	ARHGEF26-AS1
7	81377618	h3a_37_7_81377618_A_C	rs17155436	1.41E-02	0.9495	CACNA2D1
6	133131229	kgp4700338	rs79829762	1.39E-02	0.9495	RPS12
14	79394061	snp-known150770	rs150770	1.39E-02	0.9495	NRXN3
8	11611592	snp-known28665608	rs28665608	1.39E-02	0.9495	GATA4
8	685705	kgp10072818	rs7834882	1.42E-02	0.9495	FBXO25
7	7094548	kgp456474	rs34251147	1.42E-02	0.9495	C1GALT1
1	44003134	kgp15585283	rs9887952	1.42E-02	0.9498	SLC2A1
2	68656147	kgp2961711	rs72898081	1.42E-02	0.9499	APLF
5	140710705	snp-known2472647	rs2472647	1.43E-02	0.9499	HBEGF
14	93039837	kgp19417246	rs202098003	1.43E-02	0.9499	LGMN
18	13514092	kgp2794342	rs1812468	1.43E-02	0.9499	LDLRAD4
5	162017057	snp-known6888656	rs6888656	1.43E-02	0.9501	CCNG1
1	159090256	rs1002408	rs1002408	1.44E-02	0.9501	TAGLN2
1	4524335	kgp11041192	rs16839046	1.43E-02	0.9501	TPRG1L
12	102914351	kgp4361527	rs1109732	1.43E-02	0.9501	CHPT1
8	123969205	rs7002339	rs7002339	1.43E-02	0.9501	ZHX2
5	110746807	kgp12425290	rs1834930	1.44E-02	0.9501	WDR36
19	49348542	h3a_37_19_49348542_A_G	rs34740957	1.44E-02	0.9502	RPS11
19	8299845	h3a_37_19_8299845_G_A	rs113345630	1.44E-02	0.9502	ZNF317
19	49342269	rs3745705	rs3745705	1.44E-02	0.9502	RPS11
17	6402907	kgp13849121	rs28731299	1.45E-02	0.9505	YBX2
6	169448440	rs432401	rs432401	1.45E-02	0.9505	FRMD1
22	29827256	rs6006148	rs6006148	1.45E-02	0.9505	RNF215
22	29825075	snp-known6006144	rs6006144	1.45E-02	0.9505	RNF215
2	21505938	rs1877059	rs1877059	1.45E-02	0.9506	RHOB
22	19737424	kgp2323252	rs16984141	1.45E-02	0.9506	DGCR8
3	9311215	kgp2237044	rs4686337	1.45E-02	0.9506	THUMPD3
6	146828922	rs1358902	rs1358902	1.45E-02	0.9507	EPM2A
22	42527533	seq-h3a_37_22_42527533_A_G	rs28624811	1.45E-02	0.9508	RRP7A
8	16417588	rs7007310	rs7007310	1.45E-02	0.9508	CNOT7
5	162025275	kgp4573338	rs1719307	1.46E-02	0.9509	CCNG1
4	5843318	kgp7010225	rs2286281	1.46E-02	0.9509	PPP2R2C
2	72030471	kgp5752917	rs6726307	1.46E-02	0.951	ATP6V1B1
12	12456307	snp-known73275100	rs73275100	1.47E-02	0.9511	DDX47
1	170582464	rs7540157	rs7540157	1.47E-02	0.9511	SCYL3
3	167555359	snp-known56180702	rs56180702	1.47E-02	0.9511	SERPINI1
1	200592295	rs11807125	rs11807125	1.47E-02	0.9511	IGFN1
8	101634259	kgp1925026	rs73699434	1.48E-02	0.9511	SPAG1
5	95821532	rs2350291	rs2350291	1.48E-02	0.9511	RIOK2
1	111204185	rs2797523	rs2797523	1.48E-02	0.9511	C1orf162
2	30637210	h3a_37_2_30637210_A_G	rs711240	1.48E-02	0.9511	EHD3
11	64478320	kgp6412073	rs480617	1.47E-02	0.9511	RCOR2
10	73446709	kgp250493	rs11596713	1.49E-02	0.9513	SLC29A3
2	45423287	rs10196185	rs10196185	1.49E-02	0.9515	PPM1B
7	12485026	rs12699372	rs12699372	1.49E-02	0.9515	TMEM106B
4	176738796	kgp2694580	rs78005134	1.50E-02	0.9519	GPM6A
7	4241328	kgp9704676	rs10254751	1.50E-02	0.9519	SDK1
11	125179853	kgp4729891	rs12284594	1.51E-02	0.9521	RPUSD4
19	12699777	rs2162863	rs2162863	1.51E-02	0.9521	ZNF564
18	7312219	kgp3818792	rs58062985	1.51E-02	0.9521	ARHGAP28
19	628181	h3a_37_19_628181_C_T	rs10419855	1.51E-02	0.9521	PTBP1
12	96560574	kgp10364242	rs79139151	1.52E-02	0.9523	USP44
2	182584021	kgp268885	rs11904490	1.51E-02	0.9523	ITGA4
2	182586519	kgp368749	rs62192064	1.51E-02	0.9523	ITGA4
12	96563211	h3a_37_12_96563211_A_C	rs17025274	1.52E-02	0.9523	USP44
1	109376539	h3a_37_1_109376539_C_A	rs6683747	1.52E-02	0.9523	AMIGO1
22	38192452	rs4821714	rs4821714	1.53E-02	0.9523	BAIAP2L2
4	7021365	rs12650264	rs12650264	1.51E-02	0.9523	CCDC96
12	129206693	kgp11053312	rs7313498	1.52E-02	0.9523	GLT1D1
13	100580750	rs11069385	rs9557340	1.51E-02	0.9523	DOCK9
3	38595555	rs7431641	rs7431641	1.53E-02	0.9523	SLC25A38
15	63247965	kgp9361761	rs77350051	1.52E-02	0.9523	USP3-AS1
4	40301624	h3a_37_4_40301624_C_T	rs73142294	1.52E-02	0.9523	NSUN7
12	130719556	kgp6665552	rs73443009	1.52E-02	0.9523	FZD10-AS1
1	117473588	rs11583252	rs11583252	1.52E-02	0.9523	PTGFRN
14	77699933	rs17750404	rs17750404	1.51E-02	0.9523	C14orf178
7	2684070	kgp9056978	rs62439524	1.51E-02	0.9523	TTYH3
20	24929947	kgp11569542	rs227652	1.53E-02	0.9523	ABHD12
20	24930085	snp-known227653	rs227653	1.53E-02	0.9523	ABHD12
1	111312694	kgp4993206	rs487744	1.53E-02	0.9524	ALX3
17	4188113	kgp22786576	rs202241039	1.53E-02	0.9524	CAMTA2
5	134847635	rs17168510	rs17168510	1.53E-02	0.9524	SMAD5
5	134856611	snp-known59732820	rs59732820	1.53E-02	0.9524	SMAD5
6	6545974	snp-known1612639	rs1612639	1.53E-02	0.9524	SSR1
2	189553843	rs1092261	rs1092261	1.53E-02	0.9524	SLC40A1
17	56144013	kgp8723228	rs12602072	1.53E-02	0.9524	RAD51C
7	51541908	kgp13520875	rs77780856	1.53E-02	0.9525	COBL
7	51534922	snp-known79505321	rs79505321	1.53E-02	0.9525	COBL
2	53413684	kgp22729634	rs201446006	1.54E-02	0.9525	ERLEC1
4	3265710	h3a_37_4_3265710_C_T	rs3095077	1.55E-02	0.9528	SH3BP2
1	88522282	rs4656007	rs4656007	1.55E-02	0.9528	RBMXL1
14	25346636	rs854403	rs854403	1.55E-02	0.9528	CTSG
10	124846497	kgp7250504	rs11816513	1.55E-02	0.9528	PLEKHA1
19	6004105	rs530942	rs530942	1.56E-02	0.9528	CAPS
6	7868866	rs1237087	rs1237087	1.56E-02	0.9529	TXNDC5
12	107298739	h3a_37_12_107298739_G_A	rs1470380	1.56E-02	0.9529	POLR3B
7	91544316	snp-known404	rs404	1.57E-02	0.9529	CYP51A1
7	91522641	h3a_37_7_91522641_A_G	rs2188841	1.57E-02	0.9529	CYP51A1
14	95989447	rs7148948	rs7148948	1.56E-02	0.9529	C14orf132
7	32182644	kgp9322638	rs32319	1.56E-02	0.9529	DPY19L1P1
7	91503228	rs10266424	rs10266424	1.57E-02	0.9529	CYP51A1
7	91509867	rs1011372	rs1011372	1.57E-02	0.9529	CYP51A1
22	49483455	snp-known74853197	rs74853197	1.56E-02	0.9529	BRD1
8	63014589	rs1607130	rs1607130	1.56E-02	0.9529	TTPA
3	150388680	kgp1219975	rs6801052	1.56E-02	0.9529	P2RY14
7	91531024	rs7785941	rs7785941	1.57E-02	0.9529	CYP51A1
16	84422336	rs17740617	rs17740617	1.57E-02	0.9529	CRISPLD2
2	203140127	h3a_37_2_203140127_C_T	rs56959739	1.58E-02	0.9529	SUMO1
3	25330898	kgp10279321	rs322678	1.58E-02	0.9529	RARB
12	11650384	kgp10775396	rs111408677	1.57E-02	0.9529	YBX3
12	11652022	rs17745082	rs17745082	1.57E-02	0.9529	YBX3
11	2671516	h3a_37_11_2671516_T_C	rs78358746	1.59E-02	0.9529	PHLDA2
17	64929614	kgp10906968	rs1876423	1.58E-02	0.9529	PITPNC1
6	32186264	rs436388	rs436388	1.59E-02	0.9529	HLA-DRB1
17	64928347	rs9906636	rs9906636	1.58E-02	0.9529	PITPNC1
6	76709524	kgp3865750	rs1581838	1.58E-02	0.9529	SENP6
17	62352549	snp-known57849785	rs57849785	1.59E-02	0.9529	SMURF2
9	15719739	kgp18377894	rs7040704	1.57E-02	0.9529	BNC2
13	77253859	kgp2791338	rs9544349	1.57E-02	0.9529	LMO7
7	6585087	h3a_37_7_6585087_A_G	rs73674131	1.58E-02	0.9529	DAGLB
3	72672541	snp-known7630327	rs7630327	1.59E-02	0.9529	EIF4E3
1	115284056	h3a_37_1_115284056_G_T	rs7537232	1.58E-02	0.9529	BCAS2
16	55807917	h3a_37_16_55807917_C_T	rs74019254	1.58E-02	0.9529	MT2A
16	55807917	kgp16543470	rs74019254	1.58E-02	0.9529	MT2A
10	92372879	kgp21707100	rs7908004	1.57E-02	0.9529	HECTD2
2	180541719	kgp1149439	rs13432838	1.59E-02	0.9529	SESTD1
2	180542822	kgp9160413	rs34008381	1.59E-02	0.9529	SESTD1
4	5618307	rs7684204	rs7684204	1.58E-02	0.9529	WFS1
16	24463559	kgp4882934	rs1895453	1.60E-02	0.953	ARHGAP17
1	55456442	snp-known2249490	rs2249490	1.60E-02	0.953	PARS2
5	96170765	kgp1202226	rs73148371	1.60E-02	0.953	LNPEP
19	33246599	rs8100942	rs8100942	1.60E-02	0.9531	NUDT19
9	130454553	snp-known1043433	rs1043433	1.60E-02	0.9532	GLE1
6	51049681	rs1925216	rs1925216	1.60E-02	0.9534	PKHD1
3	26548675	kgp3939914	rs6773427	1.61E-02	0.9534	OXSM
1	1882480	kgp9299487	rs78814286	1.61E-02	0.9535	TMEM52
1	3362256	rs867814	rs867814	1.61E-02	0.9536	PLCH2
6	100699395	snp-known2224068	rs2224068	1.61E-02	0.9536	COQ3
19	11266015	kgp2377679	rs11670169	1.61E-02	0.9537	RAVER1
19	11263650	h3a_37_19_11263650_G_T	rs892115	1.61E-02	0.9537	RAVER1
5	95376914	snp-known73771851	rs73771851	1.62E-02	0.9539	ARSK
15	76816141	kgp7661257	rs16968335	1.62E-02	0.9539	CSPG4
6	40384697	kgp16973248	rs75637119	1.61E-02	0.9539	APOBEC2
16	27224732	h3a_37_16_27224732_T_G	rs76675793	1.61E-02	0.9539	IL21R-AS1
4	149362744	rs7658048	rs7658048	1.62E-02	0.9539	ARHGAP10
5	95358733	snp-known73771845	rs73771845	1.62E-02	0.9539	ARSK
15	76677085	kgp10130802	rs28461510	1.62E-02	0.9539	CSPG4
15	76726320	kgp6050338	rs16968215	1.62E-02	0.9539	CSPG4
16	27214984	snp-known16976587	rs16976587	1.61E-02	0.9539	IL21R-AS1
1	175110955	rs2187958	rs2187958	1.61E-02	0.9539	RABGAP1L
14	66525272	kgp5815568	rs10131880	1.62E-02	0.9539	GPHN
20	5311304	kgp2638050	rs6085109	1.63E-02	0.9539	RASSF2
14	31846671	snp-known76144516	rs76144516	1.62E-02	0.9539	G2E3
14	31927622	kgp1527205	rs17097907	1.62E-02	0.9539	G2E3
11	11337963	kgp5814154	rs6484805	1.62E-02	0.9539	EIF4G2
7	50984149	kgp1482508	rs10486746	1.63E-02	0.9539	FIGNL1
1	201561620	rs545372	rs545372	1.63E-02	0.9539	TMEM9
10	111966844	rs1891374	rs1891374	1.63E-02	0.954	BBIP1
12	118511412	kgp3110598	rs55833872	1.63E-02	0.954	RFC5
17	29813741	kgp1450325	rs55665247	1.63E-02	0.9542	LRRC37BP1
17	29816081	kgp7533225	rs11080157	1.63E-02	0.9542	LRRC37BP1
7	8256455	rs7806154	rs7806154	1.63E-02	0.9542	GLCCI1
12	7665146	rs6488394	rs6488394	1.64E-02	0.9543	CDCA3
22	42529407	h3a_37_22_42529407_G_T	rs28542726	1.64E-02	0.9544	RRP7A
22	42531067	kgp2730647	rs201210256	1.64E-02	0.9544	RRP7A
4	140568078	kgp20789851	rs2646054	1.64E-02	0.9544	NAA15
8	118538896	rs16889831	rs16889831	1.64E-02	0.9544	EXT1
16	429951	kgp8298906	rs763144	1.64E-02	0.9544	CHTF18
16	429951	snp-known763144	rs763144	1.64E-02	0.9544	CHTF18
5	176139707	snp-known12188844	rs12188844	1.64E-02	0.9544	ARL10
16	11482993	kgp11808458	rs4447447	1.64E-02	0.9545	DEXI
17	4179295	rs4790603	rs4790603	1.64E-02	0.9545	ZZEF1
20	25869134	h3a_37_20_25869134_C_T	rs6138705	1.65E-02	0.9546	GINS1
12	102383900	h3a_37_12_102383900_G_A	rs60725726	1.65E-02	0.9549	CHPT1
10	89904857	kgp1612667	rs7358173	1.65E-02	0.9549	RNLS
10	95740287	snp-known2153962	rs2153962	1.66E-02	0.9551	TBC1D12
1	85938894	kgp755240	rs76145780	1.67E-02	0.9555	BCL10
2	99434872	kgp10353441	rs2280142	1.67E-02	0.9555	MITD1
3	53638095	kgp17646958	rs72970751	1.67E-02	0.9557	MUSTN1
10	16057506	kgp21711419	rs74124638	1.67E-02	0.9557	ITGA8
4	18457914	h3a_37_4_18457914_A_G	rs1382099	1.68E-02	0.9557	DCAF16
2	45414221	kgp10725362	rs11685398	1.68E-02	0.9558	PPM1B
2	45414629	kgp1998640	rs12104907	1.68E-02	0.9558	PPM1B
9	100287073	rs7019830	rs7019830	1.68E-02	0.9558	TRIM14
11	62053687	rs10750972	rs10750972	1.68E-02	0.9558	INCENP
9	13774683	rs1359848	rs1359848	1.68E-02	0.9558	MPDZ
1	46655100	snp-known113174528	rs113174528	1.68E-02	0.9558	ATPAF1
10	79228709	kgp11887277	rs289265	1.68E-02	0.9559	RPS24
1	37074351	rs4653210	rs4653210	1.68E-02	0.9561	COL8A2
1	37075493	kgp3585230	rs12072274	1.68E-02	0.9561	COL8A2
10	95550601	rs10736083	rs10736083	1.69E-02	0.9563	CEP55
6	99980252	rs2057517	rs2057517	1.69E-02	0.9563	FBXL4
10	95546941	kgp10285949	rs12570765	1.69E-02	0.9563	CEP55
1	172180179	snp-known78671888	rs78671888	1.69E-02	0.9563	FMO4
10	124865051	kgp8973948	rs12416137	1.69E-02	0.9563	IKZF5
10	124865051	rs12416137	rs12416137	1.69E-02	0.9563	IKZF5
3	122688170	rs9816759	rs9816759	1.70E-02	0.9565	CSTA
12	102333270	snp-known75637985	rs75637985	1.70E-02	0.9567	SYCP3
9	112949746	kgp3604272	rs7022846	1.71E-02	0.9567	LPAR1
13	74424171	kgp2739434	rs66662088	1.72E-02	0.9568	KLF5
22	42748457	kgp11317186	rs9611774	1.71E-02	0.9568	CYB5R3
1	45976147	rs882803	rs882803	1.72E-02	0.9568	TCTEX1D4
1	45984353	rs10736426	rs10736426	1.72E-02	0.9568	TCTEX1D4
16	57166985	kgp9923012	rs75100081	1.72E-02	0.9568	USB1
5	162029714	kgp1271819	rs312286	1.71E-02	0.9568	MAT2B
17	55010348	rs8069861	rs8069861	1.72E-02	0.9568	SCPEP1
15	57864024	rs2453086	rs2453086	1.72E-02	0.9568	ALDH1A2
5	139557385	rs2436391	rs2436391	1.71E-02	0.9568	APBB3
17	74607636	snp-known4789326	rs4789326	1.72E-02	0.9569	MRPL38
14	77281400	kgp2309367	rs79040912	1.73E-02	0.9572	VIPAS39
12	66649169	rs12314623	rs12314623	1.73E-02	0.9573	HELB
1	162863943	snp-known4657234	rs4657234	1.73E-02	0.9573	NOS1AP
3	185824004	snp-known1516725	rs1516725	1.73E-02	0.9573	ADIPOQ
14	90956486	kgp7029640	rs17719708	1.74E-02	0.9575	CALM1
16	53024566	rs4378607	rs4378607	1.74E-02	0.9575	AKTIP
12	13663806	rs4764004	rs4764004	1.74E-02	0.9575	EMP1
8	679799	rs11784674	rs11784674	1.74E-02	0.9575	FBXO25
16	56351707	rs2126986	rs2126986	1.75E-02	0.9575	PLLP
9	18760665	rs11794380	rs11794380	1.75E-02	0.9575	PLIN2
11	130697679	kgp12369631	rs948088	1.75E-02	0.9576	ADAMTS8
7	155864688	kgp3881988	rs4716979	1.75E-02	0.9576	INSIG1
5	6310995	rs10050365	rs10050365	1.76E-02	0.9576	UBE2QL1
13	24684033	kgp11242132	rs9580875	1.76E-02	0.9576	SPATA13
13	24684707	kgp7791490	rs9578682	1.76E-02	0.9576	SPATA13
6	5486254	rs7774359	rs7774359	1.75E-02	0.9576	RPP40
1	233726674	kgp5950909	rs904065	1.75E-02	0.9576	MAP10
3	122686113	rs6764971	rs6764971	1.76E-02	0.9577	FAM162A
14	82343731	kgp2570800	rs1953401	1.77E-02	0.9577	STON2
14	82349283	rs4904036	rs4904036	1.77E-02	0.9577	STON2
2	85484959	rs11904105	rs11904105	1.76E-02	0.9577	C2orf68
5	6621218	kgp1511378	rs3756423	1.77E-02	0.9577	UBE2QL1
9	37430652	snp-known56401536	rs56401536	1.77E-02	0.9577	MELK
18	1126594	rs8091851	rs8091851	1.78E-02	0.958	COLEC12
18	1182600	snp-known2212479	rs2212479	1.78E-02	0.958	COLEC12
2	11111580	kgp1623308	rs16856949	1.78E-02	0.958	PDIA6
1	40285773	kgp9008053	rs11578451	1.79E-02	0.958	AKIRIN1
1	94983203	rs698951	rs698951	1.78E-02	0.958	CNN3
4	158443247	kgp2053495	rs34083116	1.79E-02	0.958	TMEM144
1	94948133	rs2147795	rs2147795	1.78E-02	0.958	CNN3
13	28894206	rs7987291	rs7987291	1.78E-02	0.958	PAN3
20	45444000	kgp2476188	rs6018069	1.79E-02	0.958	EYA2
2	42808245	kgp509241	rs200061584	1.79E-02	0.958	OXER1
20	36181278	snp-known76562670	rs76562670	1.78E-02	0.958	TGM2
3	185511687	rs4402960	rs4402960	1.78E-02	0.958	TMEM41A
3	212991	snp-known17041615	rs17041615	1.79E-02	0.958	CHL1
4	187838285	h3a_37_4_187838285_G_A	rs322434	1.80E-02	0.9581	F11
14	103783597	rs2281823	rs2281823	1.80E-02	0.9581	TDRD9
2	171232986	kgp9131364	rs11692409	1.80E-02	0.9584	BBS5
20	23020003	kgp5717040	rs1883957	1.80E-02	0.9584	GZF1
2	220692981	rs13016645	rs13016645	1.80E-02	0.9584	PTPRN
13	35950999	rs1197852	rs1197852	1.81E-02	0.9585	NBEA
21	40281485	h3a_37_21_40281485_G_A	rs79312284	1.81E-02	0.9585	LCA5L
10	21002305	kgp3914704	rs1925525	1.81E-02	0.9585	PLXDC2
1	4272130	kgp7680134	rs7554028	1.81E-02	0.9585	WRAP73
10	11477584	rs2440119	rs2440119	1.82E-02	0.9586	SFTA1P
6	13420207	kgp5409651	rs6910652	1.81E-02	0.9586	PHACTR1
10	3069355	kgp11132484	rs7081142	1.81E-02	0.9586	PITRM1-AS1
1	162344674	kgp12412449	rs2282396	1.82E-02	0.9586	HSD17B7
15	46469433	snp-known6493194	rs6493194	1.81E-02	0.9586	BLOC1S6
7	106063077	kgp11731748	rs741185	1.82E-02	0.9586	PRKAR2B
11	12546598	rs1426586	rs1426586	1.82E-02	0.9587	LINC00958
1	159110888	h3a_37_1_159110888_A_G	rs3026924	1.82E-02	0.9587	FCRL6
2	179454394	rs1560221	rs1560221	1.82E-02	0.9587	PDE11A
2	179455207	kgp5132686	rs2163009	1.82E-02	0.9587	PDE11A
2	179464527	rs1001238	rs1001238	1.82E-02	0.9587	PDE11A
22	25806308	kgp6356567	rs944912	1.82E-02	0.9587	CRYBB2
17	4099519	kgp5957840	rs4790592	1.83E-02	0.9588	OR1E2
9	71307594	kgp8584211	rs10283531	1.82E-02	0.9588	FAM189A2
1	990882	kgp15403208	rs4587516	1.83E-02	0.9588	MXRA8
22	37060354	rs2284001	rs2284001	1.83E-02	0.9588	LGALS2
5	134842893	kgp12252958	rs58572606	1.84E-02	0.9589	SMAD5
21	35892027	kgp9049351	rs35841162	1.83E-02	0.9589	KCNE2
7	31884499	kgp8667838	rs62455980	1.84E-02	0.9589	AQP1
1	41442031	snp-known4072251	rs4072251	1.84E-02	0.9589	SMAP2
10	80317284	kgp1346007	rs1433792	1.84E-02	0.9589	POLR3A
1	210925043	kgp15762980	rs113088189	1.84E-02	0.9589	HHAT
15	101619607	kgp2585113	rs59801798	1.84E-02	0.959	SNRPA1
10	6009126	rs7910212	rs7910212	1.85E-02	0.9591	PFKFB3
1	246651651	rs6690167	rs6690167	1.85E-02	0.9593	SCCPDH
17	26678960	snp-known2073867	rs2073867	1.85E-02	0.9593	ALDOC
1	115297374	snp-known10858053	rs10858053	1.86E-02	0.9593	BCL2L15
1	115269211	rs2144428	rs2144428	1.86E-02	0.9593	BCL2L15
7	152421150	kgp1584817	rs11762778	1.86E-02	0.9593	XRCC2
1	115263685	rs10489525	rs10489525	1.86E-02	0.9593	BCL2L15
1	58489443	rs1998739	rs1998739	1.86E-02	0.9593	DAB1
3	183861243	rs843358	rs843358	1.86E-02	0.9593	CHRD
2	45415841	h3a_37_2_45415841_C_T	rs12612869	1.88E-02	0.9594	PPM1B
13	108248045	rs9587408	rs9587408	1.88E-02	0.9594	FAM155A
3	141796252	kgp58874	rs73232681	1.87E-02	0.9594	PCOLCE2
2	60747192	rs168562	rs168562	1.87E-02	0.9594	XPO1
4	8644457	rs9994747	rs9994747	1.88E-02	0.9594	GPR78
6	33183201	snp-known17221576	rs17221576	1.89E-02	0.9594	RPS18
15	32992487	rs12708490	rs12708490	1.87E-02	0.9594	CHRNA7
2	127710054	h3a_37_2_127710054_T_C	rs6714685	1.87E-02	0.9594	IWS1
7	569383	snp-known34219749	rs34219749	1.87E-02	0.9594	C7orf50
1	246641665	h3a_37_1_246641665_C_T	rs74155516	1.86E-02	0.9594	SCCPDH
20	57144231	kgp7885892	rs4810138	1.87E-02	0.9594	NPEPL1
7	115918527	snp-known10953816	rs10953816	1.89E-02	0.9594	MET
16	89161365	kgp8238486	rs9928756	1.88E-02	0.9594	VPS9D1
20	23471664	kgp2802814	rs2077039	1.87E-02	0.9594	GZF1
15	77107281	snp-known62029183	rs62029183	1.89E-02	0.9596	UBE2Q2
15	76989540	h3a_37_15_76989540_C_T	rs62028176	1.89E-02	0.9596	UBE2Q2
15	77024467	rs8023896	rs8023896	1.89E-02	0.9596	UBE2Q2
15	77098506	kgp4560932	rs62029178	1.89E-02	0.9596	UBE2Q2
12	10520190	kgp5819743	rs7980379	1.90E-02	0.9596	GABARAPL1
11	106223869	kgp7197569	rs7952658	1.90E-02	0.9597	GRIA4
9	101121947	kgp1633406	rs497371	1.90E-02	0.9597	NANS
22	27442333	kgp1373638	rs713699	1.90E-02	0.9597	SRRD
8	6674458	rs9773025	rs9773025	1.90E-02	0.9597	AGPAT5
9	126404245	kgp3059433	rs61119065	1.90E-02	0.9597	NEK6
4	163171090	kgp21066595	rs115251908	1.90E-02	0.9597	NAF1
2	75836534	kgp3208243	rs11689476	1.90E-02	0.9598	EVA1A
9	137941854	rs616656	rs616656	1.91E-02	0.9598	COL5A1
17	36609160	snp-known12947226	rs12947226	1.92E-02	0.9598	MED1
17	36608799	kgp9355462	rs34624250	1.92E-02	0.9598	MED1
9	137940671	kgp460545	rs632279	1.91E-02	0.9598	COL5A1
16	81595186	rs2911276	rs2911276	1.92E-02	0.9598	C16orf46
15	39646377	kgp19874196	rs80304038	1.91E-02	0.9598	FSIP1
4	184249490	rs2048472	rs2048472	1.92E-02	0.9598	DCTD
17	36610550	kgp2652168	rs68188617	1.92E-02	0.9598	MED1
1	240603314	rs2152556	rs2152556	1.92E-02	0.9598	FMN2
17	36610550	h3a_37_17_36610550_G_T	rs68188617	1.92E-02	0.9598	MED1
2	161606567	rs175238	rs175238	1.91E-02	0.9598	CD302
16	81593274	kgp46200	rs2911279	1.92E-02	0.9598	C16orf46
15	39641734	kgp19926228	rs73389421	1.91E-02	0.9598	FSIP1
7	20680691	rs7810173	rs7810173	1.91E-02	0.9598	ITGB8
1	223209289	kgp8950423	rs2789920	1.92E-02	0.9598	TAF1A
2	231097984	rs6436921	rs6436921	1.91E-02	0.9598	PSMD1
9	94626543	rs7850118	rs7850118	1.92E-02	0.9598	AUH
10	134948249	snp-known2806446	rs2806446	1.91E-02	0.9598	CYP2E1
18	13400714	rs8099000	rs8099000	1.91E-02	0.9598	FAM210A
15	39644700	kgp19910924	rs73389437	1.91E-02	0.9598	FSIP1
2	8575874	kgp6051532	rs2134819	1.91E-02	0.9598	KIDINS220
15	54599299	rs11071068	rs11071068	1.92E-02	0.9598	UNC13C
18	30977998	h3a_37_18_30977998_C_T	rs7229920	1.92E-02	0.9598	KLHL14
4	145111329	rs3923603	rs3923603	1.92E-02	0.9598	ANAPC10
4	5977566	kgp7762270	rs4689289	1.93E-02	0.9599	PPP2R2C
4	7226616	kgp12129956	rs35819894	1.93E-02	0.9599	SH3TC1
1	154801247	rs1218550	rs1218550	1.93E-02	0.9599	DCST1
20	50245201	rs1467412	rs1467412	1.93E-02	0.96	KCNG1
8	25238801	kgp829961	rs4872309	1.93E-02	0.9601	NEFL
9	17625568	snp-known7045693	rs7045693	1.93E-02	0.9601	ADAMTSL1
3	53809022	kgp755794	rs13068596	1.93E-02	0.9601	RFT1
16	65749314	kgp16231553	rs57190463	1.93E-02	0.9602	CDH11
22	42744850	kgp2568578	rs28720861	1.94E-02	0.9602	TOB2
16	10161938	snp-known28465345	rs28465345	1.93E-02	0.9602	NUBP1
16	10161996	snp-known28375797	rs28375797	1.93E-02	0.9602	NUBP1
22	35772059	kgp14988434	rs57397209	1.94E-02	0.9602	APOL1
22	27965639	h3a_37_22_27965639_C_T	rs5997268	1.94E-02	0.9602	CRYBA4
12	114224898	kgp18753186	rs114377625	1.94E-02	0.9603	RITA1
3	49151428	snp-known58998762	rs58998762	1.94E-02	0.9604	RBM5
5	31801772	rs13153009	rs13153009	1.94E-02	0.9605	NPR3
10	102385170	snp-known61011596	rs61011596	1.94E-02	0.9605	PKD2L1
1	161988206	rs7532680	rs7532680	1.95E-02	0.9605	FCGR2A
10	60258297	rs1346303	rs1346303	1.95E-02	0.9605	CISD1
5	122348548	rs1871180	rs1871180	1.95E-02	0.9605	SNX2
19	1734153	snp-known8182611	rs8182611	1.95E-02	0.9606	CFD
16	30739919	rs2289442	rs2289442	1.95E-02	0.9606	FBRS
16	30687909	snp-known8051050	rs8051050	1.95E-02	0.9606	FBRS
3	47953733	kgp11150045	rs34025851	1.95E-02	0.9607	PTPN23
3	47939626	kgp5088826	rs184388	1.95E-02	0.9607	PTPN23
14	34645544	rs797344	rs797344	1.95E-02	0.9607	EGLN3
12	70268693	rs9805129	rs9805129	1.95E-02	0.9607	CNOT2
2	179828141	kgp2352208	rs10173117	1.95E-02	0.9607	PRKRA
10	33353843	rs2666229	rs2666229	1.96E-02	0.9608	NRP1
12	55309116	rs11171161	rs11171161	1.96E-02	0.9608	TMEM198B
1	173080337	kgp6127743	rs7515451	1.96E-02	0.9608	SERPINC1
5	107708152	kgp7377907	rs28868900	1.96E-02	0.9609	EFNA5
5	107689117	h3a_37_5_107689117_G_A	rs35959276	1.96E-02	0.9609	EFNA5
5	107745315	kgp10068466	rs10055785	1.96E-02	0.9609	EFNA5
12	77756615	rs10858750	rs10858750	1.97E-02	0.9609	OSBPL8
10	89569354	kgp4575522	rs72814123	1.97E-02	0.9609	GLUD1
19	6961182	rs460698	rs460698	1.97E-02	0.9609	CD70
2	46174736	kgp6659290	rs13023787	1.97E-02	0.9609	SOCS5
3	10977277	rs11128532	rs11128532	1.97E-02	0.9609	PRRT3
13	75315943	kgp16650028	rs74322673	1.97E-02	0.9611	COMMD6
5	76030796	kgp5082761	rs1801719	1.97E-02	0.9611	ZBED3
2	44598825	rs6713213	rs6713213	1.98E-02	0.9612	PPM1B
2	159589952	kgp8793300	rs34175428	1.98E-02	0.9612	BAZ2B
22	34847027	kgp5091079	rs12170276	1.98E-02	0.9614	HMGXB4
11	16480518	rs10832610	rs10832610	1.98E-02	0.9614	SOX6
7	43235298	rs4724184	rs4724184	1.98E-02	0.9614	POLM
7	43233635	snp-known74900446	rs74900446	1.98E-02	0.9614	POLM
7	47093845	kgp7997221	rs55792320	1.99E-02	0.9615	C7orf65
12	7810299	rs1015102	rs1015102	1.99E-02	0.9617	EMG1
6	130216510	kgp2174576	rs9375674	1.99E-02	0.9617	L3MBTL3
6	91596456	rs1342840	rs1342840	1.99E-02	0.9617	MAP3K7
11	107930667	kgp1658028	rs7931789	1.99E-02	0.9617	DDX10
12	77304373	snp-known773464	rs773464	2.00E-02	0.9618	ZDHHC17
3	126363438	kgp12152574	rs777234	2.00E-02	0.9619	CHCHD6
3	126370833	kgp3752402	rs777244	2.00E-02	0.9619	CHCHD6
19	45734751	kgp11031631	rs62118504	2.00E-02	0.9619	BCL3
2	11130938	kgp5030430	rs56195260	#N/A	#N/A	#N/A
1	105916437	kgp8779119	rs9919125	#N/A	#N/A	#N/A
3	116483007	kgp4329479	rs9877315	#N/A	#N/A	#N/A
5	33678973	h3a_37_5_33678973_G_C	rs28654376	#N/A	#N/A	#N/A
3	116475071	rs2116574	rs2116574	#N/A	#N/A	#N/A
1	62219938	kgp4351162	rs75696041	#N/A	#N/A	#N/A
1	105727098	rs7528406	rs7528406	#N/A	#N/A	#N/A
7	28966292	h3a_37_7_28966292_G_T	rs11979388	#N/A	#N/A	#N/A
4	18510012	kgp20770584	rs2643440	#N/A	#N/A	#N/A
7	29005441	rs221170	rs221170	#N/A	#N/A	#N/A
9	124678508	rs11793905	rs11793905	#N/A	#N/A	#N/A
4	6001164	kgp16189	rs10027159	#N/A	#N/A	#N/A
4	5999955	h3a_37_4_5999955_A_G	rs16838044	#N/A	#N/A	#N/A
1	105743667	rs4240951	rs4240951	#N/A	#N/A	#N/A
15	76911756	h3a_37_15_76911756_A_C	rs62030427	#N/A	#N/A	#N/A
17	12589427	rs10491101	rs10491101	#N/A	#N/A	#N/A
7	28986127	kgp5996084	rs221143	#N/A	#N/A	#N/A
16	55946322	rs12918315	rs12918315	#N/A	#N/A	#N/A
7	29010391	kgp1959859	rs221179	#N/A	#N/A	#N/A
1	105946899	snp-known994077	rs994077	#N/A	#N/A	#N/A
7	28980045	kgp6014351	rs75723217	#N/A	#N/A	#N/A
6	164597931	kgp12517064	rs62436566	#N/A	#N/A	#N/A
7	28980086	rs221139	rs221139	#N/A	#N/A	#N/A
7	29025615	h3a_37_7_29025615_C_T	rs1499227	#N/A	#N/A	#N/A
6	92750444	rs12213860	rs12213860	#N/A	#N/A	#N/A
2	44747823	kgp9638878	rs72879383	#N/A	#N/A	#N/A
9	132168169	rs7048833	rs7048833	#N/A	#N/A	#N/A
20	41224315	kgp2258799	rs6030350	#N/A	#N/A	#N/A
22	25415632	kgp2097390	rs9624697	#N/A	#N/A	#N/A
6	164605322	kgp2777074	rs199523139	#N/A	#N/A	#N/A
2	52920191	h3a_37_2_52920191_G_A	rs144761761	#N/A	#N/A	#N/A
1	105982990	kgp12382286	rs10158067	#N/A	#N/A	#N/A
1	106073570	kgp731802	rs1851792	#N/A	#N/A	#N/A
12	129441269	kgp19171094	rs7979315	#N/A	#N/A	#N/A
9	109181911	rs902143	rs902143	#N/A	#N/A	#N/A
1	106010189	rs10881302	rs10881302	#N/A	#N/A	#N/A
7	51592290	kgp5008713	rs34173985	#N/A	#N/A	#N/A
12	129436288	snp-known4409883	rs4409883	#N/A	#N/A	#N/A
12	129436540	kgp1201366	rs622733	#N/A	#N/A	#N/A
21	45969601	snp-known6518194	rs6518194	#N/A	#N/A	#N/A
2	26776602	kgp12318083	rs12053197	#N/A	#N/A	#N/A
6	92755341	rs10944561	rs10944561	#N/A	#N/A	#N/A
1	105717631	rs4847034	rs4847034	#N/A	#N/A	#N/A
1	62222558	kgp11739255	rs692227	#N/A	#N/A	#N/A
8	88376280	h3a_37_8_88376280_G_A	rs116264095	#N/A	#N/A	#N/A
12	113175580	kgp18787356	rs112588276	#N/A	#N/A	#N/A
8	115264699	kgp20321006	rs79231275	#N/A	#N/A	#N/A
8	115269448	snp-known113580325	rs113580325	#N/A	#N/A	#N/A
6	80160375	rs2803191	rs2803191	#N/A	#N/A	#N/A
2	162989968	kgp9695537	rs2216338	#N/A	#N/A	#N/A
9	105166756	kgp18324205	rs73659035	#N/A	#N/A	#N/A
1	238554572	kgp9399649	rs6668029	#N/A	#N/A	#N/A
5	134861178	rs6878746	rs6878746	#N/A	#N/A	#N/A
19	56833801	kgp7094262	rs35204149	#N/A	#N/A	#N/A
5	96991950	snp-known7721097	rs7721097	#N/A	#N/A	#N/A
8	660944	snp-known1669620	rs1669620	#N/A	#N/A	#N/A
13	92270392	kgp6154843	rs9560831	#N/A	#N/A	#N/A
7	112370583	h3a_37_7_112370583_G_A	rs76514809	#N/A	#N/A	#N/A
7	112378203	rs1522628	rs1522628	#N/A	#N/A	#N/A
10	16268673	rs17136428	rs17136428	#N/A	#N/A	#N/A
8	88439827	snp-known16868496	rs16868496	#N/A	#N/A	#N/A
8	88450940	kgp20323081	rs77091120	#N/A	#N/A	#N/A
10	16263297	kgp10431874	rs74124994	#N/A	#N/A	#N/A
12	43353145	kgp1862852	rs2303	#N/A	#N/A	#N/A
12	43354654	kgp3572008	rs10785405	#N/A	#N/A	#N/A
5	96899056	kgp22481501	rs115239358	#N/A	#N/A	#N/A
5	96976213	snp-known115705634	rs115705634	#N/A	#N/A	#N/A
5	96988203	snp-known116111542	rs116111542	#N/A	#N/A	#N/A
5	93624507	snp-known6859083	rs6859083	#N/A	#N/A	#N/A
5	134865191	kgp11994717	rs34312164	#N/A	#N/A	#N/A
9	109194268	snp-known10117082	rs10117082	#N/A	#N/A	#N/A
8	88371810	snp-known77483175	rs77483175	#N/A	#N/A	#N/A
1	96304035	kgp7045525	rs56186959	#N/A	#N/A	#N/A
1	96397389	kgp15624275	rs1361735	#N/A	#N/A	#N/A
3	194415887	rs1545721	rs1545721	#N/A	#N/A	#N/A
4	127410678	snp-known56099377	rs56099377	#N/A	#N/A	#N/A
8	88378511	snp-known111731599	rs111731599	#N/A	#N/A	#N/A
8	88387307	h3a_37_8_88387307_A_G	rs77068681	#N/A	#N/A	#N/A
8	88395003	h3a_37_8_88395003_C_A	rs76517095	#N/A	#N/A	#N/A
8	88418226	h3a_37_8_88418226_T_C	rs113949575	#N/A	#N/A	#N/A
8	88420828	snp-known74865218	rs74865218	#N/A	#N/A	#N/A
2	31008142	rs10495780	rs10495780	#N/A	#N/A	#N/A
12	102334690	kgp5800668	rs10860823	#N/A	#N/A	#N/A
6	156747488	kgp8146743	rs2603446	#N/A	#N/A	#N/A
8	117640939	rs11987050	rs11987050	#N/A	#N/A	#N/A
8	5439761	kgp12175600	rs6994882	#N/A	#N/A	#N/A
16	8176842	rs8050359	rs8050359	#N/A	#N/A	#N/A
19	35921583	kgp5900019	rs12979008	#N/A	#N/A	#N/A
8	32195932	rs17705398	rs17705398	#N/A	#N/A	#N/A
2	31008887	kgp9700907	rs1402050	#N/A	#N/A	#N/A
8	88405679	snp-known114720767	rs114720767	#N/A	#N/A	#N/A
4	5580774	rs4450870	rs4450870	#N/A	#N/A	#N/A
12	129189369	kgp2623741	rs11059840	#N/A	#N/A	#N/A
4	138466838	h3a_37_4_138466838_T_C	rs13148045	#N/A	#N/A	#N/A
12	107367225	rs1053051	rs1053051	#N/A	#N/A	#N/A
16	54492970	kgp7825102	rs1345334	#N/A	#N/A	#N/A
22	49237911	kgp11699242	rs28505567	#N/A	#N/A	#N/A
12	14230675	rs7316794	rs7316794	#N/A	#N/A	#N/A
4	5579336	kgp1694938	rs6843160	#N/A	#N/A	#N/A
5	96950226	kgp22167582	rs73779176	#N/A	#N/A	#N/A
21	27897399	rs222931	rs222931	#N/A	#N/A	#N/A
9	110571327	rs7028182	rs7028182	#N/A	#N/A	#N/A
8	88452010	h3a_37_8_88452010_A_G	rs112283876	#N/A	#N/A	#N/A
5	9411249	rs6879538	rs6879538	#N/A	#N/A	#N/A
1	109445953	h3a_37_1_109445953_A_G	rs9662522	#N/A	#N/A	#N/A
17	9122222	kgp13884447	rs77955549	#N/A	#N/A	#N/A
2	213399917	kgp3534742	rs4672648	#N/A	#N/A	#N/A
8	13261541	h3a_37_8_13261541_A_G	rs10091631	#N/A	#N/A	#N/A
13	51608785	h3a_37_13_51608785_C_T	rs7325866	#N/A	#N/A	#N/A
6	100238133	kgp3698290	rs6932194	#N/A	#N/A	#N/A
6	62712778	snp-known115884554	rs115884554	#N/A	#N/A	#N/A
6	62795234	snp-known114236454	rs114236454	#N/A	#N/A	#N/A
6	62857315	kgp17339847	rs116241696	#N/A	#N/A	#N/A
17	12583672	rs1519255	rs1519255	#N/A	#N/A	#N/A
15	22374494	snp-known7165411	rs7165411	#N/A	#N/A	#N/A
9	109205296	rs4742996	rs4742996	#N/A	#N/A	#N/A
14	101740197	kgp9414679	rs74245748	#N/A	#N/A	#N/A
8	73363989	snp-known2116078	rs2116078	#N/A	#N/A	#N/A
8	5456721	kgp4759484	rs4875597	#N/A	#N/A	#N/A
3	42019473	h3a_37_3_42019473_C_G	rs6599195	#N/A	#N/A	#N/A
3	194415317	kgp9972000	rs4677860	#N/A	#N/A	#N/A
4	145434688	rs1032296	rs1032296	#N/A	#N/A	#N/A
8	52521899	kgp3358912	rs6997338	#N/A	#N/A	#N/A
6	164601127	kgp9465783	rs970926	#N/A	#N/A	#N/A
3	167709454	rs6786745	rs6786745	#N/A	#N/A	#N/A
5	8132770	kgp3225685	rs2602522	#N/A	#N/A	#N/A
13	92295399	kgp3380574	rs9556106	#N/A	#N/A	#N/A
4	40339063	snp-known60714708	rs60714708	#N/A	#N/A	#N/A
14	89793557	rs3783858	rs3783858	#N/A	#N/A	#N/A
4	40792007	rs2437317	rs2437317	#N/A	#N/A	#N/A
8	88456667	rs16868871	rs16868871	#N/A	#N/A	#N/A
8	137327499	kgp20309322	rs76186184	#N/A	#N/A	#N/A
20	56044837	rs12151923	rs12151923	#N/A	#N/A	#N/A
6	166331460	rs6899775	rs6899775	#N/A	#N/A	#N/A
4	163043930	kgp690346	rs6839010	#N/A	#N/A	#N/A
7	136254878	rs36088642	rs36088642	#N/A	#N/A	#N/A
8	655562	kgp2555262	rs7005217	#N/A	#N/A	#N/A
1	105879006	kgp15317605	rs114564823	#N/A	#N/A	#N/A
21	22076199	h3a_37_21_22076199_A_C	rs9980921	#N/A	#N/A	#N/A
5	96929292	kgp22152385	rs7711485	#N/A	#N/A	#N/A
7	8214666	rs7804613	rs7804613	#N/A	#N/A	#N/A
20	23017017	rs2567609	rs2567609	#N/A	#N/A	#N/A
1	237597309	rs7537614	rs7537614	#N/A	#N/A	#N/A
13	22647183	rs1885894	rs1885894	#N/A	#N/A	#N/A
2	50386627	rs970784	rs970784	#N/A	#N/A	#N/A
10	61777629	kgp2363015	rs10994139	#N/A	#N/A	#N/A
20	16775848	rs6075114	rs6075114	#N/A	#N/A	#N/A
5	124573609	rs1439605	rs1439605	#N/A	#N/A	#N/A
16	56350796	snp-known75132569	rs75132569	#N/A	#N/A	#N/A
3	11063545	rs11712912	rs11712912	#N/A	#N/A	#N/A
8	106719292	kgp1629633	rs28409758	#N/A	#N/A	#N/A
6	90695883	kgp17499253	rs76537714	#N/A	#N/A	#N/A
8	4553692	snp-known7828174	rs7828174	#N/A	#N/A	#N/A
18	64717339	rs12958706	rs12958706	#N/A	#N/A	#N/A
6	133728758	rs211621	rs211621	#N/A	#N/A	#N/A
4	14045261	kgp21091248	rs114760150	#N/A	#N/A	#N/A
3	188979001	kgp9278913	rs59123525	#N/A	#N/A	#N/A
15	76954842	snp-known58265327	rs58265327	#N/A	#N/A	#N/A
12	42853520	snp-known1043652	rs1043652	#N/A	#N/A	#N/A
11	12534142	kgp12213280	rs12799890	#N/A	#N/A	#N/A
11	71164544	rs12791871	rs12791871	#N/A	#N/A	#N/A
5	20164249	kgp3615932	rs4588601	#N/A	#N/A	#N/A
1	106079968	kgp8386324	rs2140547	#N/A	#N/A	#N/A
15	53097064	h3a_37_15_53097064_A_T	rs74554429	#N/A	#N/A	#N/A
3	41827072	kgp18197122	rs17062597	#N/A	#N/A	#N/A
7	25067892	kgp3095404	rs2001607	#N/A	#N/A	#N/A
7	25070863	rs17725486	rs17725486	#N/A	#N/A	#N/A
1	43746725	rs16830670	rs16830670	#N/A	#N/A	#N/A
11	41139222	rs10501250	rs10501250	#N/A	#N/A	#N/A
2	23409862	snp-known1562755	rs1562755	#N/A	#N/A	#N/A
7	140110677	snp-known2971690	rs2971690	#N/A	#N/A	#N/A
1	63967726	kgp2083764	rs7368082	#N/A	#N/A	#N/A
1	106040066	rs6695016	rs6695016	#N/A	#N/A	#N/A
2	52920514	rs17043234	rs17043234	#N/A	#N/A	#N/A
1	204980907	rs2802845	rs2802845	#N/A	#N/A	#N/A
5	56177443	rs702689	rs702689	#N/A	#N/A	#N/A
16	56451741	snp-known78778232	rs78778232	#N/A	#N/A	#N/A
8	75824771	kgp20458263	rs1433476	#N/A	#N/A	#N/A
1	109448498	snp-known79893533	rs79893533	#N/A	#N/A	#N/A
20	52263412	kgp19288988	rs116763240	#N/A	#N/A	#N/A
1	109400568	kgp15129847	rs6667820	#N/A	#N/A	#N/A
7	13876668	rs7800028	rs7800028	#N/A	#N/A	#N/A
4	182229051	kgp21228485	rs77157335	#N/A	#N/A	#N/A
8	106032495	kgp9739732	rs1402819	#N/A	#N/A	#N/A
9	109178575	rs4434671	rs4434671	#N/A	#N/A	#N/A
13	105346315	kgp324887	rs773311	#N/A	#N/A	#N/A
10	16243721	kgp9327063	rs55736931	#N/A	#N/A	#N/A
5	33501919	rs16891241	rs16891241	#N/A	#N/A	#N/A
4	109312197	kgp2231418	rs58289215	#N/A	#N/A	#N/A
3	194539050	kgp7427154	rs4677752	#N/A	#N/A	#N/A
7	79774364	rs2523186	rs2523186	#N/A	#N/A	#N/A
6	96358162	kgp10486088	rs2799644	#N/A	#N/A	#N/A
5	11388703	snp-known9312769	rs9312769	#N/A	#N/A	#N/A
14	66711083	rs6573656	rs6573656	#N/A	#N/A	#N/A
9	124676595	kgp11783202	rs77204375	#N/A	#N/A	#N/A
6	157847474	h3a_37_6_157847474_G_A	rs148409233	#N/A	#N/A	#N/A
4	189067207	kgp4835829	rs62351467	#N/A	#N/A	#N/A
4	189067416	kgp12345993	rs61139716	#N/A	#N/A	#N/A
4	189071693	kgp7727080	rs57259454	#N/A	#N/A	#N/A
5	56163255	rs832576	rs832576	#N/A	#N/A	#N/A
7	154947071	rs7800026	rs7800026	#N/A	#N/A	#N/A
1	99176296	rs10783100	rs10783100	#N/A	#N/A	#N/A
8	125950209	kgp12392844	rs2590662	#N/A	#N/A	#N/A
8	106034359	snp-known16872196	rs16872196	#N/A	#N/A	#N/A
2	89123004	snp-known2848117	rs2848117	#N/A	#N/A	#N/A
5	134679247	rs2292011	rs2292011	#N/A	#N/A	#N/A
18	3630488	kgp3575950	rs28673743	#N/A	#N/A	#N/A
2	22548774	rs6741228	rs6741228	#N/A	#N/A	#N/A
2	60403018	rs6545786	rs6545786	#N/A	#N/A	#N/A
5	33529398	kgp10645066	rs7702210	#N/A	#N/A	#N/A
5	155087160	rs716651	rs716651	#N/A	#N/A	#N/A
15	86759409	h3a_37_15_86759409_C_T	rs8023351	#N/A	#N/A	#N/A
3	11407278	kgp17614001	rs73127242	#N/A	#N/A	#N/A
1	65486028	kgp15743608	rs80046908	#N/A	#N/A	#N/A
2	188824238	kgp14985866	rs16829422	#N/A	#N/A	#N/A
10	111973339	rs1342273	rs1342273	#N/A	#N/A	#N/A
13	32309917	kgp8240259	rs76087882	#N/A	#N/A	#N/A
12	48215233	kgp7999704	rs2544038	#N/A	#N/A	#N/A
1	105947289	kgp15784292	rs77652833	#N/A	#N/A	#N/A
1	105951736	kgp15560964	rs78379493	#N/A	#N/A	#N/A
8	5647734	kgp858334	rs62485317	#N/A	#N/A	#N/A
8	5451892	kgp22788537	rs79998772	#N/A	#N/A	#N/A
6	157787191	h3a_37_6_157787191_A_C	rs148361788	#N/A	#N/A	#N/A
7	136220464	snp-known11980704	rs11980704	#N/A	#N/A	#N/A
7	136225509	kgp4246356	rs10280871	#N/A	#N/A	#N/A
15	26445907	snp-known73356546	rs73356546	#N/A	#N/A	#N/A
7	136217509	snp-known10253975	rs10253975	#N/A	#N/A	#N/A
5	7226862	rs6899057	rs6899057	#N/A	#N/A	#N/A
8	88372544	h3a_37_8_88372544_G_A	rs77605295	#N/A	#N/A	#N/A
15	22487104	h3a_37_15_22487104_T_C	rs865910903	#N/A	#N/A	#N/A
1	109477765	kgp7224985	rs11102668	#N/A	#N/A	#N/A
6	22045986	h3a_37_6_22045986_A_G	rs1928173	#N/A	#N/A	#N/A
6	112630585	kgp1629874	rs6925101	#N/A	#N/A	#N/A
7	28975769	kgp11292807	rs221129	#N/A	#N/A	#N/A
4	104612133	h3a_37_4_104612133_C_T	rs28578655	#N/A	#N/A	#N/A
21	32737461	kgp13158222	rs76668556	#N/A	#N/A	#N/A
2	60376723	rs10175707	rs10175707	#N/A	#N/A	#N/A
8	69038959	rs967258	rs967258	#N/A	#N/A	#N/A
7	111636575	rs10248098	rs10248098	#N/A	#N/A	#N/A
1	105941966	rs2502916	rs2502916	#N/A	#N/A	#N/A
3	167706313	snp-known57358972	rs57358972	#N/A	#N/A	#N/A
2	238836195	rs6719401	rs6719401	#N/A	#N/A	#N/A
7	71060533	kgp13445160	rs16869514	#N/A	#N/A	#N/A
1	3363926	kgp8799171	rs2493258	#N/A	#N/A	#N/A
11	131914869	snp-known533179	rs533179	#N/A	#N/A	#N/A
13	99264026	rs7998699	rs7998699	#N/A	#N/A	#N/A
12	24381955	kgp6269567	rs1568561	#N/A	#N/A	#N/A
2	41507059	rs17027376	rs17027376	#N/A	#N/A	#N/A
6	74876690	rs12523779	rs12523779	#N/A	#N/A	#N/A
10	14752085	kgp7623424	rs1854168	#N/A	#N/A	#N/A
3	186156525	h3a_37_3_186156525_T_C	rs60008247	#N/A	#N/A	#N/A
5	56190986	h3a_37_5_56190986_A_G	rs702688	#N/A	#N/A	#N/A
2	154839474	h3a_37_2_154839474_A_G	rs12614166	#N/A	#N/A	#N/A
2	14662199	kgp2217066	rs28625455	#N/A	#N/A	#N/A
6	144857413	rs12190718	rs12190718	#N/A	#N/A	#N/A
1	182197818	h3a_37_1_182197818_G_A	rs116499309	#N/A	#N/A	#N/A
2	159588589	rs13430918	rs13430918	#N/A	#N/A	#N/A
1	105957249	rs987243	rs987243	#N/A	#N/A	#N/A
14	31358044	kgp5971991	rs17097459	#N/A	#N/A	#N/A
14	66703569	rs1434903	rs1434903	#N/A	#N/A	#N/A
3	57960992	kgp17834730	rs116299495	#N/A	#N/A	#N/A
7	12737746	kgp9012642	rs28624738	#N/A	#N/A	#N/A
20	23022700	h3a_37_20_23022700_T_G	rs7361512	#N/A	#N/A	#N/A
6	112628143	kgp8426037	rs7763113	#N/A	#N/A	#N/A
20	5786965	kgp8875243	rs381515	#N/A	#N/A	#N/A
2	173369231	rs17664	rs17664	#N/A	#N/A	#N/A
7	71077787	kgp1027912	rs4717607	#N/A	#N/A	#N/A
7	153399165	rs1558301	rs1558301	#N/A	#N/A	#N/A
3	188983962	h3a_37_3_188983962_G_A	rs73061047	#N/A	#N/A	#N/A
1	106011788	rs1516161	rs1516161	#N/A	#N/A	#N/A
20	9270986	rs1997699	rs1997699	#N/A	#N/A	#N/A
5	155373230	kgp255486	rs7731978	#N/A	#N/A	#N/A
15	87385971	snp-known7172891	rs7172891	#N/A	#N/A	#N/A
12	113156423	rs4766650	rs4766650	#N/A	#N/A	#N/A
2	231769071	kgp3376166	rs11889992	#N/A	#N/A	#N/A
1	162675040	rs6682905	rs6682905	#N/A	#N/A	#N/A
4	18522138	rs2616472	rs2616472	#N/A	#N/A	#N/A
1	173065003	kgp2670571	rs12075195	#N/A	#N/A	#N/A
6	100237880	rs6936455	rs6936455	#N/A	#N/A	#N/A
10	11736956	rs2399726	rs2399726	#N/A	#N/A	#N/A
5	56159578	rs832573	rs832573	#N/A	#N/A	#N/A
2	21507912	rs4665670	rs4665670	#N/A	#N/A	#N/A
16	56091783	kgp3496757	rs7200186	#N/A	#N/A	#N/A
9	126813100	rs12002230	rs12002230	#N/A	#N/A	#N/A
2	221257771	kgp10157662	rs10177913	#N/A	#N/A	#N/A
7	157764649	rs4236185	rs4236185	#N/A	#N/A	#N/A
7	52630644	kgp6235548	rs73105721	#N/A	#N/A	#N/A
11	19275193	kgp12701288	rs79097078	#N/A	#N/A	#N/A
3	40766962	kgp4212857	rs6798797	#N/A	#N/A	#N/A
3	25063595	kgp11205413	rs1909521	#N/A	#N/A	#N/A
15	76914528	rs8038119	rs8038119	#N/A	#N/A	#N/A
17	77274064	kgp387850	rs61589925	#N/A	#N/A	#N/A
8	54745864	rs6990968	rs6990968	#N/A	#N/A	#N/A
8	5443571	rs727781	rs727781	#N/A	#N/A	#N/A
2	60355678	kgp8195394	rs13419512	#N/A	#N/A	#N/A
2	194044858	snp-known79840053	rs79840053	#N/A	#N/A	#N/A
2	194508111	snp-known113802114	rs113802114	#N/A	#N/A	#N/A
2	77735664	rs689553	rs689553	#N/A	#N/A	#N/A
7	40697882	rs10251707	rs10251707	#N/A	#N/A	#N/A
5	141463497	kgp1353480	rs6580218	#N/A	#N/A	#N/A
7	89052911	kgp1185122	rs4727201	#N/A	#N/A	#N/A
7	12738455	kgp10942254	rs2356700	#N/A	#N/A	#N/A
16	76484876	kgp5108574	rs1039683	#N/A	#N/A	#N/A
8	5545975	rs12334664	rs12334664	#N/A	#N/A	#N/A
8	32150982	kgp11012706	rs10096667	#N/A	#N/A	#N/A
10	86282334	rs2784849	rs2784849	#N/A	#N/A	#N/A
15	26431389	snp-known73356523	rs73356523	#N/A	#N/A	#N/A
1	117426442	rs2478769	rs2478769	#N/A	#N/A	#N/A
7	153397328	h3a_37_7_153397328_T_G	rs10268885	#N/A	#N/A	#N/A
7	153402922	h3a_37_7_153402922_C_T	rs2530963	#N/A	#N/A	#N/A
2	11040146	snp-known13396519	rs13396519	#N/A	#N/A	#N/A
2	45321719	kgp10145505	rs13410719	#N/A	#N/A	#N/A
15	43170036	snp-known75580066	rs75580066	#N/A	#N/A	#N/A
8	4650862	kgp20220879	rs114690321	#N/A	#N/A	#N/A
12	113148306	kgp5577656	rs12422662	#N/A	#N/A	#N/A
17	11498108	kgp8737077	rs58571420	#N/A	#N/A	#N/A
2	33229912	kgp4592954	rs219175	#N/A	#N/A	#N/A
8	117644145	rs17743419	rs17743419	#N/A	#N/A	#N/A
2	194565034	kgp14167936	rs74407699	#N/A	#N/A	#N/A
[truncated: 10,790 more rows]
