# Supplementary material for: Genetic variation in environmental enteropathy and stunting in Zambian children: A pilot genome wide association study using the H3Africa chip
Source: PLoS One. 2023 Sep 27;18(9):e0291311. doi: 10.1371/journal.pone.0291311 (PMC10529557; doi:10.1371/journal.pone.0291311)
Supplement: S5 Table — This table includes genes nearest to SNPs. (CSV) [file pone.0291311.s011.csv]

Biomarker	CHR	BP	H3Africa_SNP_ID	rsid	Gene within 50kb	A1	A2	MAF	BETA	L95	U95	Permuted P Value	SNPs_in_LD_r2>0.6
LPS	4	141214222	rs10016497	rs10016497	SCOC, RP11-425I13.3	A	G	0.1667	0.3295	0.19	0.4689	1.68E-04	NONE
LPS	4	156874028	rs10019975	rs10019975	CTSO	G	A	0.2951	0.3301	0.1883	0.472	1.89E-05	NONE
LBP	4	148471332	kgp4584494	rs10028838		C	A	0.3169	0.3166	0.1716	0.4615	3.44E-05	NONE
LPS	4	62523610	kgp5562586	rs10034242	LPHN3	G	A	0.03022	0.3524	0.2119	0.4928	7.18E-04	NONE
LPS	5	166340216	kgp11077750	rs10050554	CTB-7E3.1	G	A	0.2814	0.307	0.1658	0.4483	3.46E-05	NONE
LPS	5	2193728	kgp2988646	rs10050914		A	G	0.1393	0.3022	0.1609	0.4434	3.00E-04	NONE
LPS	5	89944311	kgp10887405	rs10056775	GPR98	A	G	0.2268	0.2932	0.1521	0.4344	2.29E-04	NONE
LPS	22	39781603	kgp15026667	rs1007338	SYNGR1	A	G	0.05191	0.3849	0.243	0.5268	3.93E-04	NONE
LPS	10	121947114	rs1007771	rs1007771		A	G	0.1967	0.3033	0.1616	0.4449	2.33E-04	NONE
LPS	10	60230128	rs10082474	rs10082474		A	G	0.1066	0.2986	0.1574	0.4398	5.54E-04	NONE
LBP	10	111628909	h3a_37_10_111628909_A_G	rs10082546	U4, XPNPEP1	G	A	0.2049	-0.3206	-0.4657	-0.1756	3.23E-05	rs12245544(1)
sCD14	14	91672575	kgp4511845	rs10083403	C14orf159	C	G	0.3689	0.3124	0.1694	0.4553	3.80E-05
LPS	14	36242995	rs1009920	rs1009920	RALGAPA1	A	G	0.2596	0.3061	0.1653	0.447	7.39E-05	#N/A
LBP	9	19529293	kgp12340095	rs10119500	SLC24A2	G	A	0.2541	0.3174	0.1721	0.4628	3.70E-05	NONE
LBP	14	69190845	rs10131812	rs10131812	RAD51B	A	G	0.04918	0.3039	0.1563	0.4515	2.82E-04	NONE
LPS	14	36118348	rs10132580	rs10132580	RALGAPA1	C	A	0.2623	0.293	0.1516	0.4345	1.50E-04	#N/A
LPS	14	36065959	rs10132615	rs10132615	RALGAPA1	G	A	0.2623	0.2998	0.1585	0.4411	1.01E-04	#N/A
LPS	14	52169091	rs10140556	rs10140556	FRMD6	A	G	0.4672	0.3063	0.1652	0.4474	2.60E-06	#N/A
LPS	14	36277024	h3a_37_14_36277024_G_A	rs10150836	RALGAPA1, AL162311.1	G	A	0.2568	0.3076	0.1667	0.4485	7.64E-05	rs12892721(1),rs10132615(1),rs10132580(1),rs8021355(1),rs1009920(1),snp-known2415306(1)
LPS	2	72358275	kgp10159807	rs10181341	CYP26B1	A	G	0.0522	0.326	0.1858	0.4661	7.51E-04	NONE
sCD14	2	164505643	kgp2805003	rs10188028	FIGN	G	A	0.4643	-0.2971	-0.439	-0.1553	7.06E-05
LPS	2	115428714	kgp6234136	rs10194660	DPP10	A	G	0.2268	0.2923	0.1498	0.4349	2.76E-04	NONE
LPS	4	42965159	kgp5160346	rs10213360	GRXCR1	A	C	0.07104	0.3597	0.2207	0.4986	1.36E-04	#N/A
LPS	7	131128450	h3a_37_7_131128450_T_C	rs10224156	MKLN1	G	A	0.174	0.3	0.1577	0.4423	1.69E-04	rs6947929(1)
LPS	7	20999960	rs10230067	rs10230067	LINC01162	G	A	0.04918	0.3177	0.1779	0.4575	8.29E-04	NONE
LPS	7	68922533	snp-known10260916	rs10260916		C	A	0.1967	0.3098	0.1679	0.4518	1.40E-04	#N/A
LBP	4	15438851	rs1029973	rs1029973	C1QTNF7	A	G	0.05191	0.316	0.1688	0.4632	1.40E-04	#N/A
sCD14	9	125140500	rs10306227	rs10306227	PTGS1	A	G	0.03825	0.3178	0.176	0.4595	1.04E-05
LPS	19	58278429	rs10422444	rs10422444		A	G	0.07692	0.3401	0.2005	0.4796	7.95E-04	NONE
LPS	4	62283836	rs10428284	rs10428284	LPHN3	A	G	0.1393	0.2982	0.1575	0.4389	5.58E-04	NONE
LPS	12	42853350	rs1043656	rs1043656	PRICKLE1, RP11-328C8.4, PPHLN1, ,	G	A	0.08197	0.3386	0.1961	0.481	9.08E-04	NONE
LPS	5	148381197	snp-known1045942	rs1045942	SH3TC2, , , ,	G	A	0.1913	0.3453	0.2068	0.4839	1.46E-05	kgp3635557(1),rs4705303(1),snp-known1432795(1)
LPS	6	29234510	rs10484545	rs10484545	XXbac-BPG308J9.3, OR2U2P, , ,	C	G	0.0929	0.321	0.1801	0.462	4.56E-04	#N/A
LPS	2	73638098	rs10496189	rs10496189	ALMS1	G	A	0.09341	0.3166	0.175	0.4582	7.10E-04	#N/A
LPS	16	18041434	rs10500396	rs10500396	CTA-481E9.4	A	G	0.05769	0.3498	0.2117	0.4878	9.71E-04	#N/A
LPS	13	104951581	kgp8733655	rs10508138		A	G	0.194	0.2919	0.1496	0.4343	3.17E-04	NONE
LPS	3	60342111	rs10510842	rs10510842	FHIT	C	A	0.1393	0.319	0.1759	0.4621	2.25E-04	#N/A
LPS	9	99943110	rs10521028	rs10521028	ANKRD18CP	G	A	0.1071	0.3208	0.1773	0.4643	7.12E-04	snp-known12377244(1)
sCD14	21	45404120	h3a_37_21_45404120_C_T	rs1058694	AGPAT3	A	G	0.3591	0.3185	0.1766	0.4604	2.31E-05
sCD14	22	24096783	rs1076123	rs1076123	VPREB3	G	A	0.3634	0.3044	0.1628	0.4459	4.65E-05
LBP	9	137708960	kgp1270974	rs10776910	COL5A1	A	C	0.3279	0.3155	0.1702	0.4607	3.69E-05	NONE
sCD14	10	118890693	kgp22837552	rs10787760	VAX1	A	G	0.2268	-0.3051	-0.4503	-0.1599	6.83E-05
LPS	1	19881693	h3a_37_1_19881693_G_A	rs10799826		A	G	0.123	0.3518	0.2112	0.4924	1.31E-04	#N/A
LBP	9	7904674	kgp6101048	rs10815706		C	A	0.1503	0.3069	0.1603	0.4534	9.96E-05	NONE
LPS	9	114976485	rs10817291	rs10817291		A	G	0.06011	0.3651	0.2266	0.5035	5.42E-04	rs7874580(1)
LBP	10	53223446	rs10823041	rs10823041	PRKG1	A	G	0.4672	0.3212	0.1762	0.4662	2.15E-05	NONE
sCD14	11	21984498	rs10833683	rs10833683		A	G	0.3962	0.3039	0.1567	0.451	8.99E-05
LBP	1	9902900	rs10864439	rs10864439		C	A	0.3472	0.3222	0.1752	0.4692	3.15E-05	NONE
LPS	11	62217380	kgp4797317	rs10897281	AHNAK	G	A	0.1066	0.3138	0.1732	0.4545	5.94E-04	NONE
LPS	10	8563593	rs10905399	rs10905399		A	G	0.224	0.3253	0.1814	0.4691	4.22E-05	NONE
sCD14	1	120274130	h3a_37_1_120274130_T_C	rs10923895	PHGDH	G	A	0.4454	-0.291	-0.4321	-0.1499	9.64E-05
sCD14	1	239592534	kgp295330	rs10925884	CHRM3	A	G	0.388	-0.3052	-0.4468	-0.1635	4.81E-05
LBP	7	33461577	rs10951388	rs10951388	BBS9	A	G	0.4973	0.2997	0.1537	0.4457	8.93E-05	NONE
sCD14	9	12245904	kgp248790	rs10960544		G	A	0.09563	-0.3105	-0.4512	-0.1699	2.30E-05
sCD14	10	68546183	kgp9884420	rs10997383	CTNNA3	G	A	0.276	0.3031	0.1602	0.446	5.70E-05
LPS	12	128577685	kgp1525171	rs11059506	RP13-653N12.1	A	G	0.04918	0.4189	0.2865	0.5514	4.17E-04	NONE
LPS	15	54379664	rs11071031	rs11071031	UNC13C	G	A	0.06557	0.2997	0.1573	0.4421	6.48E-04	NONE
LPS	17	54862103	rs11079259	rs11079259		G	A	0.1148	0.3175	0.1776	0.4573	4.63E-04	#N/A
LBP	19	16200378	rs11086023	rs11086023	TPM4	A	G	0.1967	0.3102	0.1617	0.4588	9.22E-05	NONE
LPS	4	156862104	rs11100024	rs11100024	CTSO	A	G	0.1557	0.2988	0.1556	0.4421	7.70E-04	#N/A
LBP	1	209188828	kgp15465446	rs11119201		A	C	0.06284	0.3257	0.1805	0.4708	1.01E-04	NONE
LBP	8	117830160	kgp20387977	rs111291104	UTP23	A	G	0.02732	0.3215	0.1763	0.4667	1.71E-04	NONE
LPS	3	30129597	kgp8243702	rs111376377		G	A	0.06011	0.3738	0.2371	0.5104	2.59E-04	snp-known111685634(1)
LPS	1	202710776	kgp15155561	rs111464225	KDM5B	A	G	0.03005	0.3626	0.2249	0.5002	6.71E-04	snp-known61750265(1)
LPS	3	9932147	kgp17921124	rs111475950	JAGN1	A	G	0.04645	0.3467	0.2091	0.4843	4.29E-04	NONE
LPS	16	76923685	kgp1486064	rs11149933	CTD-2336H13.2	A	G	0.1484	0.3014	0.1601	0.4427	3.53E-04	NONE
sCD14	16	80558385	kgp2610127	rs11150292	RP11-525K10.3	A	G	0.4426	0.3103	0.1702	0.4504	3.04E-05
sCD14	10	62941004	snp-known1115385	rs1115385		G	A	0.4945	0.3011	0.1599	0.4423	5.23E-05
LPS	6	127754728	kgp2464396	rs11154409	RP3-403A15.1	C	A	0.09563	0.3229	0.1812	0.4645	6.19E-04	kgp9939244(1)
LPS	20	34775692	snp-known111572179	rs111572179	EPB41L1	G	C	0.05738	0.3205	0.1789	0.4622	6.58E-04	#N/A
LPS	14	94978997	rs11160187	rs11160187	SERPINA12	A	G	0.2404	0.2968	0.1528	0.4407	1.86E-04	NONE
LBP	8	63513032	h3a_37_8_63513032_C_A	rs111614154	NKAIN3	A	C	0.07377	0.3222	0.1752	0.4692	1.22E-04	NONE
LPS	3	30146965	snp-known111685634	rs111685634		G	A	0.06011	0.3738	0.2371	0.5104	2.59E-04	#N/A
LPS	3	144241583	kgp6377706	rs111721389		G	A	0.07377	0.3378	0.1974	0.4781	2.09E-04	NONE
LBP	10	86416032	kgp21870437	rs111762247		A	G	0.04098	0.3251	0.1795	0.4706	1.17E-04	NONE
LPS	12	69175793	rs11177370	rs11177370	SLC35E3	A	G	0.1311	0.3051	0.1607	0.4494	8.10E-04	NONE
LPS	12	75168546	rs11180220	rs11180220		G	A	0.2158	0.2985	0.1561	0.4409	1.83E-04	#N/A
sCD14	12	46592009	kgp4096236	rs11183391	SLC38A1	A	G	0.1585	0.2956	0.1538	0.4373	7.66E-05
LPS	2	215056726	kgp14868265	rs111843712	SPAG16	A	G	0.03846	0.3453	0.2027	0.488	7.50E-04	NONE
LPS	1	108662219	rs11185272	rs11185272		A	G	0.1639	0.3056	0.1637	0.4475	2.71E-04	NONE
LPS	10	112871657	kgp10023422	rs11195427		C	A	0.04645	0.3551	0.2168	0.4934	6.28E-04	NONE
LPS	20	49426937	kgp10102508	rs111994638	BCAS4	A	G	0.0847	0.3296	0.1893	0.4698	5.99E-04	NONE
LBP	2	37798492	snp-known112086310	rs112086310		C	A	0.07967	0.308	0.1616	0.4543	1.27E-04	#N/A
LPS	11	116345048	rs11215952	rs11215952		G	A	0.2923	0.2992	0.1583	0.44	5.75E-05	NONE
LPS	11	131316733	rs11222619	rs11222619	NTM	A	C	0.03279	0.3673	0.2308	0.5039	8.16E-04	#N/A
LPS	2	6861492	snp-known112237173	rs112237173		A	G	0.1011	0.2983	0.1576	0.439	8.12E-04	NONE
LPS	10	35315495	snp-known112255245	rs112255245	CUL2	A	C	0.112	0.2952	0.1541	0.4364	5.42E-04	#N/A
LPS	6	29218151	snp-known112438389	rs112438389	XXbac-BPG308J9.3	A	G	0.0929	0.321	0.1801	0.462	4.56E-04	#N/A
LPS	7	129162222	h3a_37_7_129162222_G_A	rs112448338		A	G	0.05191	0.3657	0.2276	0.5039	7.09E-04	NONE
LPS	1	87519390	snp-known112530281	rs112530281	HS2ST1, RP5-1052I5.2, , ,	A	G	0.06831	0.341	0.1997	0.4823	8.16E-04	h3a_37_1_87529971_A_G(1)
LPS	1	202628605	snp-known112538965	rs112538965	SYT2	A	G	0.07104	0.3453	0.2055	0.4851	2.17E-04	NONE
LPS	6	29215653	snp-known112602363	rs112602363	XXbac-BPG308J9.3	A	G	0.08889	0.3234	0.1826	0.4643	4.19E-04	#N/A
LBP	7	158805056	kgp13793972	rs112671614	LINC00689	C	A	0.03005	0.3066	0.1593	0.4539	3.13E-04	NONE
LPS	3	160588236	h3a_37_3_160588236_G_T	rs112685465	PPM1L	A	C	0.05191	0.3119	0.1708	0.4529	6.90E-04	#N/A
LPS	2	47606501	kgp14448465	rs112724660	MIR559, EPCAM, , ,	A	G	0.06284	0.3719	0.2266	0.5171	6.35E-05	#N/A
LPS	6	10487197	kgp16981635	rs112941684		G	A	0.04372	0.352	0.2143	0.4897	1.26E-04	#N/A
LPS	17	51847337	snp-known112964423	rs112964423		A	G	0.1536	0.3469	0.2069	0.4868	5.79E-05	#N/A
sCD14	1	84997140	kgp15561500	rs113125621	SPATA1	A	C	0.04098	0.3031	0.1595	0.4467	4.48E-05
LBP	6	167223293	kgp17344612	rs113295724	RPS6KA2	C	A	0.04372	0.3235	0.1788	0.4682	9.73E-05	snp-known116537745(1)
sCD14	20	43655406	h3a_37_20_43655406_A_G	rs113342004	STK4	G	A	0.05191	0.296	0.1545	0.4375	5.95E-05
LPS	3	9942310	kgp17913581	rs113419583	IL17RE	A	G	0.04972	0.4263	0.2927	0.5598	7.55E-05	NONE
LBP	12	15964854	h3a_37_12_15964854_A_G	rs113445416	EPS8, RP11-6B19.2, , ,	G	A	0.04098	0.3438	0.1985	0.489	1.11E-04	#N/A
LPS	5	163995318	snp-known113451020	rs113451020	CTC-340A15.2	A	G	0.0847	0.3341	0.1955	0.4727	4.65E-04	NONE
LPS	18	5385957	kgp22741843	rs113490409	CTD-3096M3.2	A	G	0.04121	0.3784	0.242	0.5148	7.96E-04	NONE
LPS	10	35350068	kgp21784858	rs113559022	CUL2	G	A	0.1126	0.2963	0.1548	0.4378	5.30E-04	snp-known112255245(1),h3a_37_10_35395120_A_G(1),kgp21619408(1),rs9783159(1)
LPS	3	195242593	rs1136	rs1136	PPP1R2	C	A	0.05464	0.3845	0.2476	0.5215	1.26E-04	NONE
LPS	9	17868493	kgp18504811	rs113621246		A	G	0.05464	0.3723	0.2217	0.523	7.27E-04	#N/A
LBP	2	62494968	snp-known113713974	rs113713974		A	G	0.09016	0.3062	0.1592	0.4532	1.69E-04	NONE
LPS	12	18648039	kgp18754184	rs113827400	PIK3C2G, RP11-127B1.1, , ,	G	A	0.1022	0.3131	0.172	0.4541	6.20E-04	#N/A
LPS	6	25795800	h3a_37_6_25795800_C_A	rs113935409	SLC17A1	A	C	0.04372	0.4706	0.3369	0.6042	7.59E-05	NONE
sCD14	4	29123600	snp-known113954828	rs113954828	RP11-472K22.1	G	A	0.08939	-0.2997	-0.4433	-0.1561	8.26E-05
LPS	9	17860245	h3a_37_9_17860245_A_G	rs113986185		G	A	0.05464	0.3723	0.2217	0.523	7.27E-04	kgp18504811(1)
LBP	6	167219455	h3a_37_6_167219455_C_T	rs113990071	RPS6KA2	A	G	0.05191	0.323	0.1776	0.4684	1.17E-04	NONE
LPS	7	95400430	kgp5497808	rs114037499	DYNC1I1	C	A	0.2896	0.2936	0.1517	0.4356	7.63E-05	NONE
LPS	4	43076024	snp-known114042436	rs114042436		A	G	0.0847	0.3432	0.2041	0.4823	1.14E-04	#N/A
LPS	9	88835481	kgp18566483	rs114066911	C9orf153	G	A	0.07104	0.3134	0.172	0.4548	6.82E-04	NONE
LPS	14	62294697	snp-known114073201	rs114073201	CTD-2277K2.1	G	A	0.06011	0.3008	0.159	0.4426	7.46E-04	NONE
LPS	10	35395120	h3a_37_10_35395120_A_G	rs114090409	RP11-297A16.2	G	A	0.1148	0.2948	0.1539	0.4357	5.05E-04	#N/A
sCD14	15	33666895	snp-known114096280	rs114096280	RYR3	G	A	0.06011	0.2997	0.1578	0.4417	5.26E-05
LPS	3	160683965	kgp18206781	rs114108506	PPM1L	A	G	0.04918	0.3147	0.174	0.4554	7.57E-04	#N/A
LPS	12	17722866	snp-known114125446	rs114125446	RP11-871F6.3	G	A	0.1044	0.3181	0.1778	0.4584	2.46E-04	NONE
LPS	6	10492478	kgp17314408	rs114137540	GCNT2	C	A	0.04144	0.3584	0.2208	0.496	1.29E-04	kgp16981635(1)
LPS	8	121435189	kgp20275480	rs114186706	MRPL13	G	A	0.07377	0.3225	0.1825	0.4625	9.41E-04	#N/A
sCD14	3	129762545	kgp17599907	rs114255541		A	C	0.03005	0.2916	0.1503	0.4329	6.00E-05
sCD14	7	147308205	kgp13443875	rs114335742	CNTNAP2	G	A	0.1011	0.3214	0.1811	0.4618	1.30E-05
sCD14	3	35793589	snp-known114339510	rs114339510	ARPP21	G	A	0.09836	0.3158	0.1736	0.4579	1.98E-05
LPS	17	51866887	kgp13843238	rs114365167		G	A	0.1374	0.3546	0.2158	0.4934	6.15E-05	rs9900706(1),kgp13832907(1),snp-known112964423(1),snp-known28893867(1),snp-known9889476(1)
LPS	3	126084298	kgp17705367	rs114459261		G	A	0.2158	0.3103	0.1686	0.452	7.82E-05	NONE
LPS	11	83051553	kgp12721159	rs114463557	RP11-727A23.10	A	G	0.05464	0.3118	0.168	0.4556	8.16E-04	NONE
sCD14	5	108614823	kgp1631682	rs114522752	CTD-2587M2.1	C	A	0.04372	0.3032	0.1627	0.4436	3.60E-05
LPS	14	85848793	kgp19549959	rs114550567	CTD-2128A3.2	A	G	0.07377	0.3398	0.198	0.4817	5.13E-04	NONE
LPS	1	15112321	kgp15242646	rs114583939	KAZN	C	A	0.04918	0.3345	0.1943	0.4748	7.62E-04	#N/A
sCD14	6	2965860	kgp17342812	rs114592320	SERPINB6	C	A	0.04098	0.2962	0.1552	0.4371	3.65E-05
LPS	20	22367941	h3a_37_20_22367941_T_C	rs114596895		G	A	0.04645	0.3408	0.2022	0.4794	3.08E-04	NONE
LPS	3	61617303	h3a_37_3_61617303_C_T	rs114711669	PTPRG	A	G	0.03552	0.3783	0.24	0.5167	6.15E-04	NONE
LBP	11	123074925	kgp13059473	rs114785483	CTD-2216M2.1	A	G	0.0847	0.3008	0.1549	0.4467	2.27E-04	NONE
LPS	12	18746950	snp-known114807760	rs114807760	PIK3C2G	G	A	0.0929	0.3012	0.1593	0.4431	8.20E-04	#N/A
LPS	7	105548456	kgp13464012	rs115001085	CDHR3	A	G	0.1209	0.3043	0.1578	0.4508	9.73E-04	NONE
LPS	2	73780349	h3a_37_2_73780349_A_G	rs115029786	ALMS1	G	A	0.0929	0.3147	0.1735	0.4558	7.15E-04	#N/A
LPS	15	58051590	kgp19751301	rs115035986	POLR2M	G	A	0.07923	0.3355	0.1968	0.4742	3.32E-05	NONE
LBP	3	36915712	kgp18071464	rs115042205	TRANK1	G	A	0.03552	0.3293	0.1842	0.4743	1.15E-04	NONE
LPS	15	34174690	kgp19914522	rs115057444	AVEN	G	A	0.08564	0.3417	0.2018	0.4816	4.40E-04	NONE
LPS	3	144230521	kgp18055950	rs115060145		A	G	0.03552	0.349	0.21	0.4881	7.79E-04	#N/A
sCD14	4	24535303	h3a_37_4_24535303_G_A	rs115072466	DHX15	A	G	0.04372	0.2898	0.1484	0.4312	8.08E-05
LPS	11	83000477	snp-known115092085	rs115092085	RP11-727A23.10	A	C	0.04121	0.4012	0.2628	0.5395	6.74E-05	h3a_37_11_82971514_G_A(1),h3a_37_11_82996452_T_C(1),kgp12930000(1)
sCD14	3	35894368	h3a_37_3_35894368_G_A	rs115175905		A	G	0.08889	0.3565	0.2171	0.4959	1.35E-06
LPS	1	103544734	kgp15658814	rs115282447	COL11A1	G	A	0.04918	0.3698	0.2296	0.5101	5.59E-04	#N/A
LPS	1	15110858	kgp15324642	rs115300075	KAZN	G	A	0.04918	0.3345	0.1943	0.4748	7.62E-04	kgp15242646(1)
sCD14	4	24557492	kgp20887761	rs115339039	DHX15	G	A	0.04372	0.2898	0.1484	0.4312	8.08E-05
LPS	8	121444139	snp-known115420473	rs115420473	MRPL13	A	G	0.07377	0.3225	0.1825	0.4625	9.41E-04	#N/A
LPS	2	20277921	kgp14754562	rs115428263	AC098828.2	A	G	0.04098	0.3415	0.2027	0.4804	5.57E-04	NONE
LPS	9	100000844	h3a_37_9_100000844_C_T	rs115461525	RP11-23J9.6, RP11-498P14.5, RP11-23J9.5, CCDC180, RP11-23J9.4	A	G	0.03552	0.4283	0.2871	0.5696	1.37E-04	NONE
LPS	12	5297994	h3a_37_12_5297994_G_T	rs115531245		A	C	0.09016	0.2992	0.1573	0.4411	3.75E-04	NONE
LPS	5	132711580	kgp22737929	rs115546578	FSTL4	A	C	0.03005	0.3631	0.2257	0.5006	9.18E-04	NONE
LPS	5	104543511	kgp22563619	rs115683940	RP11-6N13.1, CTD-2374C24.1, , ,	G	A	0.03279	0.4351	0.3027	0.5676	5.94E-04	NONE
LPS	9	139311316	kgp18568908	rs115756692	PMPCA	A	C	0.03552	0.3896	0.254	0.5252	2.48E-04	NONE
LPS	5	17086391	kgp22428421	rs115769965	BASP1	G	A	0.04098	0.3649	0.2278	0.502	1.94E-04	NONE
LBP	6	162754925	snp-known115861831	rs115861831	PARK2	C	A	0.06593	0.3202	0.172	0.4685	9.86E-05	NONE
LPS	16	85129495	kgp8351562	rs115960430	KIAA0513	A	C	0.05738	0.29	0.1487	0.4314	9.76E-04	#N/A
LPS	1	103535320	kgp15411139	rs115990104	COL11A1	G	A	0.03825	0.4883	0.3578	0.6189	6.23E-05	snp-known116303092(1),kgp15658814(1)
LPS	3	137917993	h3a_37_3_137917993_A_G	rs116073369	ARMC8	G	A	0.06906	0.3678	0.2223	0.5134	8.86E-04	NONE
LPS	19	57616544	snp-known116080004	rs116080004		A	G	0.06593	0.3803	0.2307	0.5298	2.12E-04	h3a_37_19_57617401_A_C(1)
LPS	11	88289174	kgp12893672	rs116106412	GRM5	A	G	0.04372	0.3463	0.2071	0.4855	7.62E-04	NONE
sCD14	4	98590403	kgp21266401	rs116122409	STPG2	C	A	0.06011	0.3093	0.1694	0.4493	2.38E-05
LPS	8	66496555	kgp20435332	rs116140140		A	G	0.03552	0.3507	0.2101	0.4913	5.34E-04	NONE
LPS	5	34234799	seq-h3a_37_5_34234799_G_A	rs116183446	RP11-1023L17.1	A	G	0.05738	0.3557	0.217	0.4943	4.41E-04	h3a_37_5_34156869_T_C(1)
LBP	1	203554602	kgp15701374	rs116199278		C	A	0.04918	0.343	0.1978	0.4882	4.83E-05	NONE
LPS	6	125945788	kgp2170970	rs116224437	RP11-624M8.1	A	G	0.03279	0.3861	0.2468	0.5254	8.34E-04	NONE
LBP	14	49633460	rs11625908	rs11625908		C	A	0.03571	0.3354	0.1907	0.4801	1.53E-04	NONE
LPS	6	35758468	kgp17438178	rs116279820	CLPSL1	G	A	0.05191	0.3281	0.1876	0.4686	2.63E-04	NONE
LPS	1	103540158	snp-known116303092	rs116303092	COL11A1	G	A	0.04372	0.4185	0.2813	0.5556	2.52E-04	#N/A
LBP	15	29030257	h3a_37_15_29030257_A_G	rs11631641		G	A	0.05191	0.3096	0.1636	0.4557	1.74E-04	NONE
LBP	2	1171525	kgp14798044	rs116344100	SNTG2	A	C	0.03005	0.3014	0.1558	0.4471	3.28E-04	NONE
LPS	4	77442669	kgp20987530	rs116349344	SHROOM3	A	C	0.09563	0.3356	0.1965	0.4746	5.06E-04	NONE
LPS	12	18737676	snp-known116380688	rs116380688	PIK3C2G	A	G	0.08743	0.3215	0.1811	0.4619	4.80E-04	kgp18754184(1),h3a_37_12_18739333_T_C(1),snp-known114807760(1),snp-known116578971(1)
LPS	19	57617401	h3a_37_19_57617401_A_C	rs116387992		C	A	0.06593	0.3803	0.2307	0.5298	2.12E-04	#N/A
LPS	10	14291861	h3a_37_10_14291861_A_G	rs116418853	FRMD4A	G	A	0.06011	0.3295	0.1897	0.4693	8.79E-04	NONE
LPS	16	10863414	rs11644019	rs11644019	TVP23A, NUBP1, , ,	A	G	0.1202	0.2943	0.1534	0.4352	7.59E-04	rs11648243(1)
LPS	16	27256562	kgp16416499	rs11644287	NSMCE1	A	G	0.04918	0.372	0.2325	0.5116	8.45E-04	NONE
LPS	16	10866145	rs11648243	rs11648243	TVP23A	A	G	0.1202	0.2943	0.1534	0.4352	7.59E-04	#N/A
LBP	3	83289607	kgp18065773	rs116514145		A	G	0.03005	0.3001	0.1536	0.4466	3.85E-04	NONE
LPS	17	12777288	kgp9304651	rs11651515	ARHGAP44	A	C	0.1339	0.3816	0.2427	0.5206	4.92E-05	NONE
LPS	2	117154064	kgp7331653	rs1165290		G	A	0.2814	0.2935	0.1515	0.4355	1.60E-04	NONE
LBP	6	167225962	snp-known116537745	rs116537745	RPS6KA2	A	G	0.04098	0.3149	0.1697	0.4601	1.46E-04	#N/A
LPS	12	18739333	h3a_37_12_18739333_T_C	rs116553957	PIK3C2G	G	A	0.0929	0.3012	0.1593	0.4431	8.20E-04	#N/A
LPS	6	29190454	snp-known116553982	rs116553982	XXbac-BPG308J9.3	A	G	0.03005	0.4283	0.2957	0.5609	1.61E-04	NONE
LBP	3	118943219	kgp18172809	rs116555522	B4GALT4	G	A	0.03005	0.3488	0.2022	0.4953	7.04E-05	NONE
LPS	17	5988672	kgp2245168	rs11656185	WSCD1	G	A	0.153	0.2904	0.149	0.4318	6.33E-04	NONE
LPS	12	18754188	snp-known116578971	rs116578971	PIK3C2G	A	C	0.08743	0.3215	0.1811	0.4619	4.80E-04	#N/A
LPS	18	35010395	kgp10568300	rs11665477	CELF4	G	A	0.09836	0.3235	0.1834	0.4636	3.99E-04	NONE
LPS	19	46618907	kgp21540781	rs116700142	AC007193.6, CTC-344H19.6, , ,	A	G	0.09563	0.3892	0.2532	0.5251	2.08E-05	NONE
LPS	2	84348628	kgp3574879	rs11674417		A	G	0.05738	0.3456	0.2067	0.4845	2.48E-04	NONE
LPS	11	83013540	kgp12930000	rs116755299	RP11-727A23.10	G	A	0.03552	0.3802	0.2408	0.5196	4.14E-04	#N/A
LPS	9	71278956	kgp18647688	rs116805811		G	A	0.07104	0.3252	0.1861	0.4644	5.66E-04	#N/A
LPS	6	34608585	snp-known116816261	rs116816261	C6orf106	A	G	0.03022	0.3521	0.2124	0.4918	9.68E-04	NONE
sCD14	2	153970626	kgp5336096	rs116832035		A	G	0.03039	0.3004	0.1593	0.4416	3.83E-05
LPS	21	35963449	kgp6444090	rs11702191	RCAN1	G	A	0.0467	0.3601	0.2227	0.4976	7.11E-04	NONE
LPS	3	40627829	rs11708971	rs11708971	RPL5P10	A	G	0.09016	0.3355	0.193	0.4781	9.66E-04	NONE
LBP	3	3892562	rs11716549	rs11716549	SUMF1	A	G	0.3497	0.3016	0.1559	0.4474	7.52E-05	NONE
LPS	4	15934405	rs11730943	rs11730943		A	G	0.4918	0.3072	0.166	0.4483	4.70E-06	NONE
LBP	6	110084078	h3a_37_6_110084078_C_T	rs11751112	FIG4	A	G	0.2568	0.3295	0.1851	0.4739	1.97E-05	#N/A
LBP	8	143895902	rs11777524	rs11777524		A	G	0.09669	0.3386	0.1937	0.4835	1.83E-05	kgp3675188(1)
LPS	9	134434282	kgp9913707	rs11792907		G	A	0.03279	0.412	0.2789	0.5451	4.52E-05	NONE
LPS	11	30932498	kgp12763664	rs11824075	DCDC1	A	G	0.09563	0.3147	0.1744	0.455	4.94E-04	#N/A
LBP	12	15956805	h3a_37_12_15956805_C_T	rs11837575	EPS8, RP11-6B19.3, , ,	A	G	0.03825	0.3572	0.2129	0.5014	7.15E-05	#N/A
sCD14	13	62984090	rs11838572	rs11838572		G	A	0.377	0.2918	0.1493	0.4344	1.03E-04
LPS	14	52087345	kgp8790093	rs11847523	FRMD6	A	G	0.1776	0.3171	0.1774	0.4568	1.01E-04	NONE
LBP	17	13173708	kgp8292514	rs11869297		G	A	0.3825	0.3407	0.1965	0.4849	7.50E-06	NONE
LBP	19	35868758	kgp6394017	rs11883057		A	G	0.06354	0.3142	0.168	0.4604	1.25E-04	NONE
LPS	6	105637762	rs1190307	rs1190307		A	G	0.07104	0.3353	0.1963	0.4743	2.27E-04	NONE
sCD14	21	45526152	kgp13227730	rs11908887	TRAPPC10, PWP2, , ,	C	A	0.1194	0.3049	0.1625	0.4474	4.92E-05
sCD14	21	45423993	rs11910604	rs11910604		G	A	0.2596	0.3385	0.1984	0.4786	5.97E-06
sCD14	21	45387556	kgp13137360	rs11910903	AGPAT3	A	G	0.1099	0.3036	0.1625	0.4447	4.14E-05
sCD14	3	135447944	rs11922097	rs11922097		A	G	0.4475	-0.3029	-0.4444	-0.1614	5.14E-05
LPS	4	178219339	kgp917089	rs11935183		C	A	0.04098	0.362	0.2235	0.5004	9.79E-04	NONE
LBP	7	147927793	kgp4214621	rs11977681	CNTNAP2	A	G	0.1889	0.3106	0.1629	0.4584	7.76E-05	NONE
LBP	8	1284820	h3a_37_8_1284820_C_G	rs11987038		G	C	0.224	0.3083	0.1613	0.4553	8.39E-05	NONE
LBP	1	83897416	rs12038205	rs12038205		A	G	0.07418	0.327	0.1742	0.4797	9.70E-05	NONE
sCD14	10	61870669	rs12049756	rs12049756	ANK3	A	G	0.2787	-0.3046	-0.4478	-0.1614	5.63E-05
sCD14	21	16145455	rs12053660	rs12053660	GAPDHP16	G	A	0.4835	-0.2962	-0.4409	-0.1515	1.02E-04
LPS	3	34231660	snp-known12054332	rs12054332	AC018359.1	G	A	0.1175	0.3285	0.1813	0.4758	5.83E-04	NONE
LPS	8	82752291	rs12056632	rs12056632	SNX16	G	A	0.1339	0.2936	0.1518	0.4354	8.46E-04	#N/A
LPS	1	214588645	rs12078874	rs12078874	PTPN14	C	A	0.08197	0.3363	0.1968	0.4757	4.07E-04	NONE
LPS	1	106338294	kgp7659025	rs12091881		C	A	0.1311	0.3101	0.169	0.4511	1.83E-04	NONE
LPS	1	19927574	kgp15149989	rs12092926	MINOS1, MINOS1-NBL1, , ,	A	G	0.04098	0.3594	0.2093	0.5096	9.76E-04	#N/A
sCD14	14	40581022	snp-known12101121	rs12101121		G	A	0.1472	0.3015	0.1552	0.4477	8.55E-05
LPS	6	127776240	kgp9939244	rs12193260	SOGA3, KIAA0408, , ,	G	A	0.09563	0.3229	0.1812	0.4645	6.19E-04	#N/A
LPS	6	168607208	rs12193632	rs12193632	RP11-503C24.1	A	C	0.04918	0.3607	0.222	0.4995	8.66E-04	NONE
sCD14	6	9433574	rs12203857	rs12203857		A	G	0.1749	0.2926	0.1506	0.4345	8.25E-05
sCD14	13	24741868	rs1220582	rs1220582	RP11-307N16.6, SPATA13, , ,	A	C	0.3361	0.2904	0.1493	0.4314	9.32E-05
LPS	6	168595893	kgp11704273	rs12209471	RP11-503C24.1	A	G	0.1148	0.2947	0.153	0.4363	7.19E-04	NONE
LPS	6	23783100	h3a_37_6_23783100_C_T	rs12213605		A	G	0.07377	0.3732	0.2354	0.5111	8.85E-05	#N/A
sCD14	6	6485608	h3a_37_6_6485608_A_G	rs12215071	LY86-AS1	G	A	0.153	-0.2938	-0.4365	-0.1511	8.61E-05
LPS	4	156892043	kgp5265654	rs12233897		A	G	0.1421	0.3802	0.243	0.5174	7.79E-05	#N/A
LBP	10	111625409	rs12245544	rs12245544	XPNPEP1	A	G	0.2022	-0.3019	-0.448	-0.1557	9.61E-05	#N/A
LPS	11	87829785	rs12274561	rs12274561	RP11-164N3.2, RP11-164N3.3, , ,	A	G	0.07377	0.3084	0.1673	0.4495	6.55E-04	NONE
sCD14	11	98135872	rs12281447	rs12281447		A	G	0.08197	-0.2944	-0.4376	-0.1512	7.40E-05
sCD14	19	34065833	rs12327733	rs12327733		G	A	0.4208	-0.3009	-0.4427	-0.1591	6.04E-05
LBP	9	14903275	rs12337423	rs12337423	FREM1	G	A	0.0765	0.3038	0.1562	0.4515	2.93E-04	NONE
LBP	9	266165	kgp18385289	rs12342002	DOCK8, RP11-59O6.3, , ,	A	G	0.04098	0.3008	0.1551	0.4464	3.33E-04	NONE
LBP	9	25950814	rs12348340	rs12348340		A	G	0.2377	0.3107	0.1652	0.4563	5.68E-05	NONE
LPS	9	99976006	snp-known12377244	rs12377244	RP11-498P14.5, ANKRD18CP, , ,	G	A	0.1236	0.3145	0.1717	0.4573	5.16E-04	#N/A
sCD14	14	77489258	kgp2468681	rs12434503	IRF2BPL	G	A	0.2432	0.2906	0.1488	0.4324	9.47E-05
LPS	14	23288206	kgp8431005	rs12435744	SLC7A7, AL135998.1, , ,	A	G	0.1011	0.2974	0.1562	0.4387	6.22E-04	NONE
LPS	16	18030273	h3a_37_16_18030273_A_C	rs12443809	CTA-481E9.4	C	A	0.04645	0.3907	0.2476	0.5337	7.49E-04	#N/A
LPS	16	17802226	rs12445976	rs12445976		G	A	0.05464	0.3486	0.2111	0.4861	6.98E-04	NONE
LPS	16	17780458	h3a_37_16_17780458_A_G	rs12446522		G	A	0.0765	0.3513	0.2135	0.4892	2.10E-04	#N/A
LPS	16	17784064	kgp9429715	rs12446724		A	G	0.0765	0.3513	0.2135	0.4892	2.10E-04	#N/A
LPS	17	15016299	rs12452291	rs12452291		G	A	0.3443	0.2903	0.1483	0.4324	5.85E-05	NONE
LPS	2	73722824	kgp1936411	rs12475442	ALMS1	C	A	0.0929	0.3147	0.1735	0.4558	7.15E-04	#N/A
LPS	4	156851312	kgp578882	rs12505882	CTSO	G	A	0.08197	0.4191	0.2825	0.5556	1.16E-04	#N/A
LPS	4	145111684	kgp9090447	rs12506435		A	G	0.09669	0.3278	0.187	0.4686	9.55E-04	rs6812128(1)
sCD14	4	35908080	kgp9510146	rs12511647		G	A	0.275	0.2921	0.1493	0.4349	1.02E-04
LPS	5	35906234	rs12522083	rs12522083	CAPSL	G	A	0.1366	0.3069	0.1654	0.4483	5.09E-04	NONE
LPS	7	68970735	snp-known12530810	rs12530810	Y_RNA	A	G	0.1844	0.3183	0.1751	0.4614	1.38E-04	#N/A
sCD14	14	52421595	snp-known1253636	rs1253636	GNG2	A	G	0.3361	0.2968	0.1541	0.4396	7.88E-05
LPS	8	126082565	rs12546767	rs12546767	KIAA0196	G	A	0.05738	0.3376	0.1985	0.4766	6.86E-04	NONE
LBP	8	1286372	kgp10444805	rs12548351		G	A	0.1585	0.3033	0.1561	0.4505	1.41E-04	NONE
LPS	11	131300848	rs12574829	rs12574829	NTM	A	G	0.03889	0.3707	0.2338	0.5076	3.43E-04	rs11222619(1)
LPS	14	52967604	kgp4689775	rs12588091	TXNDC16	G	A	0.1366	0.295	0.1541	0.4359	6.56E-04	#N/A
LPS	15	71496978	kgp1600096	rs12594546	THSD4	A	G	0.0847	0.318	0.1767	0.4593	7.82E-04	NONE
LPS	16	18047326	snp-known12596698	rs12596698	CTA-481E9.4	A	G	0.06557	0.3573	0.2141	0.5005	9.82E-04	#N/A
LPS	16	17866840	h3a_37_16_17866840_G_T	rs12598416		A	C	0.08743	0.3577	0.2203	0.4952	5.31E-04	#N/A
LPS	2	46221755	rs12622193	rs12622193	PRKCE	A	C	0.2473	0.3037	0.1616	0.4458	9.12E-05	NONE
LPS	3	36545522	snp-known12637610	rs12637610	STAC	A	G	0.06284	0.3011	0.1588	0.4435	5.43E-04	NONE
LPS	4	156886256	kgp5500044	rs12644103		C	A	0.1421	0.3802	0.243	0.5174	7.79E-05	#N/A
LBP	4	148477223	snp-known12647366	rs12647366		A	G	0.1585	0.3242	0.1792	0.4691	3.85E-05	NONE
LBP	7	138549075	kgp5284209	rs12674105	KIAA1549	A	G	0.07923	0.3081	0.1617	0.4545	1.30E-04	NONE
LBP	2	184499725	rs12693351	rs12693351		A	G	0.3022	-0.3132	-0.462	-0.1643	5.67E-05	kgp88410(1)
LBP	2	216833017	rs12694381	rs12694381	MREG	C	A	0.123	0.3143	0.167	0.4616	1.37E-04	NONE
LPS	5	31800609	rs12697260	rs12697260	PDZD2	A	G	0.1519	0.3273	0.1847	0.47	2.03E-04	#N/A
LPS	16	76496341	snp-known12716813	rs12716813	CNTNAP4	C	A	0.04918	0.3507	0.2131	0.4883	3.67E-04	h3a_37_16_76471602_G_A(1)
LPS	6	23722567	snp-known1276813	rs1276813		C	A	0.2322	0.3405	0.2018	0.4793	8.40E-06	NONE
LPS	12	99241051	kgp2774239	rs12824689	ANKS1B	A	G	0.123	0.3205	0.1801	0.4608	8.93E-05	NONE
sCD14	13	62985920	snp-known12869156	rs12869156		T	A	0.4448	-0.2999	-0.4443	-0.1555	7.92E-05
sCD14	14	91293447	rs12890577	rs12890577	CTD-3035D6.2	G	A	0.2253	-0.2961	-0.4397	-0.1525	8.64E-05
LPS	14	36033703	rs12892721	rs12892721	RALGAPA1	G	A	0.2596	0.2991	0.1579	0.4403	1.12E-04	#N/A
sCD14	14	91289480	h3a_37_14_91289480_T_C	rs12898117	CTD-3035D6.2	G	A	0.272	-0.347	-0.486	-0.2081	3.01E-06
LPS	15	67434348	rs12915039	rs12915039	SMAD3, RP11-342M21.2, , ,	C	A	0.05769	0.3513	0.2119	0.4906	4.66E-04	NONE
LPS	18	41620599	kgp6418652	rs12954642	AC083760.1	A	G	0.04645	0.327	0.1875	0.4665	7.23E-04	NONE
LPS	18	27438303	kgp10616025	rs12960708		A	G	0.09563	0.308	0.1677	0.4484	1.98E-04	NONE
LPS	18	65783629	rs12961892	rs12961892	RP11-526H11.1	G	A	0.1844	0.3165	0.1736	0.4595	2.09E-04	NONE
LPS	18	74468385	rs12966287	rs12966287		A	G	0.1222	0.3435	0.1993	0.4877	2.72E-04	NONE
sCD14	18	7062729	h3a_37_18_7062729_G_A	rs12967929	LAMA1, RP11-76K13.2, , ,	A	G	0.07377	0.3065	0.1609	0.4521	5.72E-05
LPS	2	116634049	rs12992776	rs12992776		A	G	0.05464	0.3473	0.2094	0.4853	1.59E-04	kgp1062093(1)
sCD14	2	119010201	rs13005524	rs13005524		C	A	0.306	0.2956	0.1539	0.4373	7.76E-05
LPS	2	108719507	kgp4796760	rs13008121		A	G	0.08242	0.3173	0.1729	0.4617	4.18E-04	NONE
LBP	2	184511284	kgp2293935	rs13032585		G	A	0.2842	0.3064	0.1599	0.4529	7.23E-05	#N/A
LPS	3	109486238	rs13081911	rs13081911	RP11-457K10.1	A	G	0.06011	0.3342	0.1953	0.473	7.11E-04	NONE
sCD14	3	158557703	h3a_37_3_158557703_A_T	rs13100273	GPR79	A	T	0.2095	0.3049	0.1618	0.4481	5.25E-05
LPS	4	9997724	kgp7151347	rs13101772	SLC2A9	A	C	0.1284	0.3349	0.1958	0.4739	2.37E-04	rs3733589(1)
LPS	4	156918568	kgp9919748	rs13102891		G	A	0.09836	0.4387	0.3043	0.573	2.57E-05	kgp578882(1),kgp5500044(1),kgp5265654(1),kgp94635(1)
LPS	4	156871631	rs13108152	rs13108152	CTSO	C	A	0.1694	0.3107	0.1671	0.4542	5.30E-04	#N/A
LPS	4	141833397	snp-known13109487	rs13109487	RNF150	C	A	0.1011	0.3139	0.168	0.4598	8.39E-04	NONE
LPS	4	188534512	snp-known13121282	rs13121282	RP11-565A3.2, RP11-565A3.1, , ,	A	C	0.07377	0.3476	0.2094	0.4858	7.44E-04	NONE
LPS	6	52060438	h3a_37_6_52060438_C_T	rs13193802		A	G	0.123	0.3201	0.1794	0.4608	3.37E-05	#N/A
LPS	6	85580439	rs13199506	rs13199506		G	A	0.09836	0.3617	0.2251	0.4984	2.59E-05	kgp2171434(1)
LPS	6	52058162	h3a_37_6_52058162_A_C	rs13214974		C	A	0.123	0.3201	0.1794	0.4608	3.37E-05	#N/A
LBP	13	74635588	rs1324913	rs1324913	KLF12	C	A	0.4396	0.3052	0.1568	0.4537	8.74E-05	NONE
LBP	8	143897437	kgp3675188	rs13268768		A	G	0.1202	0.3075	0.162	0.453	1.03E-04	#N/A
LPS	8	80712375	rs13270957	rs13270957	RP11-26J3.1, RP11-27N21.3, RNU7-85P, ,	G	A	0.1429	0.3259	0.1858	0.466	1.49E-04	NONE
LBP	10	29615850	kgp1493448	rs1327568		A	G	0.03297	0.3368	0.1913	0.4823	7.99E-05	#N/A
sCD14	13	63079561	h3a_37_13_63079561_C_A	rs13313272		A	C	0.429	0.292	0.1502	0.4339	9.83E-05
LPS	22	44739440	kgp15116395	rs13347232		A	G	0.04372	0.3186	0.1788	0.4585	7.92E-04	NONE
sCD14	2	154563282	snp-known13412613	rs13412613		A	G	0.123	0.2977	0.1555	0.4399	6.35E-05
LPS	2	144352423	rs13415550	rs13415550	ARHGAP15, RP11-570L15.1, , ,	A	G	0.06831	0.3656	0.2242	0.5071	6.59E-04	#N/A
sCD14	2	228602307	kgp5328306	rs13428918		A	T	0.153	0.2918	0.1493	0.4344	9.01E-05
LPS	8	144201625	kgp20299798	rs13439646		C	A	0.0765	0.2921	0.1504	0.4337	4.72E-04	NONE
LPS	5	148376982	snp-known1347130	rs1347130	SH3TC2	G	A	0.3224	0.3155	0.1746	0.4564	1.78E-05	rs930205(1),snp-known891919(1)
LPS	4	156859190	rs1355875	rs1355875	CTSO	G	A	0.1538	0.3141	0.1706	0.4576	5.17E-04	#N/A
LBP	19	18444809	kgp4801830	rs1363119	RN7SL513P	G	A	0.4645	0.3256	0.1793	0.4719	1.88E-05	NONE
sCD14	5	103265452	rs1363259	rs1363259		A	G	0.1038	0.3354	0.1927	0.4781	8.59E-06
LPS	12	18681767	rs1375156	rs1375156	PIK3C2G	G	A	0.1585	0.2948	0.1527	0.4368	4.12E-04	NONE
LBP	2	184516249	rs1377760	rs1377760		G	A	0.265	0.3425	0.1979	0.4871	8.89E-06	kgp11714764(1),rs1463328(1),kgp2293935(1)
LBP	2	184518735	kgp88410	rs1377763		A	G	0.2842	-0.3095	-0.4573	-0.1617	6.25E-05	#N/A
LBP	2	184498459	kgp6408863	rs1377764		A	G	0.4153	0.3076	0.1575	0.4577	8.84E-05	#N/A
LPS	6	99028866	snp-known1383808	rs1383808		G	A	0.1202	0.3743	0.2382	0.5104	2.80E-06	h3a_37_6_99026583_A_G(1)
LPS	16	17934305	rs1389504	rs1389504		A	C	0.04918	0.379	0.2427	0.5153	7.28E-04	h3a_37_16_17866840_G_T(1),h3a_37_16_18030273_A_C(1),rs10500396(1),snp-known12596698(1)
LPS	16	85127332	kgp16314821	rs1392528	KIAA0513	A	G	0.05464	0.31	0.1698	0.4503	4.86E-04	kgp8351562(1)
LPS	12	24547031	rs1396205	rs1396205	RP11-444D3.1	G	A	0.1593	0.346	0.1941	0.4978	2.32E-04	NONE
LPS	2	47658782	h3a_37_2_47658782_C_G	rs139654817	MSH2	C	G	0.06284	0.3668	0.223	0.5106	1.04E-04	#N/A
LPS	1	168372859	kgp9314513	rs1407948	RP5-968D22.1	A	C	0.06831	0.3935	0.2517	0.5352	5.03E-04	NONE
sCD14	13	62993976	rs1414647	rs1414647		G	A	0.4508	-0.3204	-0.4636	-0.1771	2.55E-05
LPS	2	79113506	snp-known141641782	rs141641782		C	A	0.04645	0.3556	0.2141	0.4971	2.73E-04	NONE
LPS	20	34781930	snp-known142017251	rs142017251	EPB41L1	C	G	0.05525	0.3432	0.2029	0.4835	3.96E-04	snp-known142954550(1),h3a_37_20_34758502_G_A(1),snp-known111572179(1)
sCD14	4	65392212	snp-known1425392	rs1425392		G	A	0.0522	0.3074	0.1662	0.4486	2.71E-05
LPS	20	34648265	snp-known142954550	rs142954550		A	G	0.05738	0.3098	0.1683	0.4514	9.61E-04	#N/A
LPS	5	148378784	snp-known1432795	rs1432795	SH3TC2	G	A	0.194	0.3214	0.1816	0.4612	5.05E-05	#N/A
LBP	11	25949805	snp-known1441483	rs1441483	RP11-20J1.1	A	G	0.3525	0.335	0.1892	0.4808	1.33E-05	#N/A
LBP	11	25951319	kgp11375416	rs1441484		A	C	0.4126	0.3161	0.1703	0.462	3.82E-05	#N/A
LPS	15	58397824	h3a_37_15_58397824_C_T	rs144356739	ALDH1A2	A	G	0.06011	0.3025	0.1605	0.4446	6.82E-04	NONE
LPS	16	74845927	h3a_37_16_74845927_C_T	rs144443767		A	G	0.05191	0.3262	0.1865	0.4659	5.90E-04	NONE
LPS	8	94862280	h3a_37_8_94862280_A_C	rs145099826	RP3-388N13.2	C	A	0.06319	0.2914	0.1492	0.4336	8.02E-04	NONE
LBP	2	184488267	kgp11714764	rs1454047		G	A	0.2842	0.3064	0.1599	0.4529	7.23E-05	#N/A
LBP	2	184497523	kgp11749339	rs1454053		G	A	0.4153	0.3076	0.1575	0.4577	8.84E-05	kgp6408863(1)
LBP	2	184502493	rs1463328	rs1463328		G	A	0.2678	0.3291	0.1835	0.4747	2.05E-05	#N/A
LPS	17	79433106	rs14640	rs14640	RP11-1055B8.7	G	A	0.04918	0.3676	0.2258	0.5093	5.20E-04	NONE
LPS	4	8797857	snp-known146453259	rs146453259		A	C	0.123	0.3084	0.1668	0.4501	1.64E-04	NONE
LPS	14	52104569	rs1467522	rs1467522	FRMD6	A	C	0.4126	0.2935	0.151	0.4359	1.14E-05	NONE
LPS	14	52088065	rs1467529	rs1467529	FRMD6	C	A	0.2814	0.328	0.1881	0.468	1.15E-05	rs2010520(1)
LPS	20	34758502	h3a_37_20_34758502_G_A	rs147740980	EPB41L1, AL121895.1, , ,	A	G	0.04918	0.329	0.1881	0.4699	8.28E-04	#N/A
LPS	8	63659003	snp-known1480127	rs1480127	NKAIN3	G	A	0.1585	0.3294	0.1902	0.4685	9.15E-05	NONE
LPS	6	99026583	h3a_37_6_99026583_A_G	rs1481442		A	G	0.1175	0.3658	0.2293	0.5024	2.01E-05	#N/A
LBP	14	23068419	rs1483980	rs1483980	ABHD4, CTD-2555K7.4, , ,	A	G	0.2432	-0.3316	-0.4756	-0.1875	2.01E-05	NONE
LBP	15	36141979	rs1497812	rs1497812	DPH6-AS1	A	G	0.1721	0.2989	0.1525	0.4453	1.61E-04	NONE
LPS	11	91225135	kgp1030381	rs1504826		G	A	0.1061	0.3079	0.1619	0.4539	8.00E-04	#N/A
sCD14	3	80233532	rs1509278	rs1509278		G	A	0.4617	-0.3112	-0.4553	-0.167	4.68E-05
LPS	5	56336235	kgp22803909	rs150984762		G	A	0.04918	0.3207	0.1809	0.4605	9.23E-04	NONE
LPS	5	34156869	h3a_37_5_34156869_T_C	rs151166242	RP11-1250I15.3	G	A	0.06319	0.3261	0.1849	0.4673	7.95E-04	#N/A
sCD14	8	114926254	rs1511720	rs1511720		G	A	0.1557	0.2997	0.1577	0.4418	6.18E-05
LPS	3	62544818	kgp2068920	rs1512021	CADPS	C	A	0.1202	0.349	0.2101	0.4879	7.34E-05	NONE
LPS	2	50322232	kgp10399283	rs1530917	NRXN1	G	A	0.06557	0.3412	0.1923	0.4901	9.04E-04	#N/A
LPS	7	83644265	kgp123024	rs1533998	SEMA3A	C	G	0.09016	0.3608	0.2197	0.5019	2.88E-04	NONE
sCD14	9	117931698	rs1537725	rs1537725	Dec-01	A	G	0.2077	0.3257	0.185	0.4665	1.19E-05
LPS	4	15942964	kgp6692774	rs1558197		A	G	0.2077	0.3184	0.1784	0.4584	4.23E-05	NONE
sCD14	7	134498297	kgp3879913	rs1563046	CALD1	A	G	0.3333	-0.2915	-0.4329	-0.1501	9.11E-05
sCD14	3	151067730	rs1565574	rs1565574	MED12L, P2RY12, , ,	A	G	0.2923	-0.2927	-0.435	-0.1504	9.33E-05
LBP	8	107289800	rs1566786	rs1566786	OXR1	G	A	0.1585	0.3242	0.1781	0.4703	3.58E-05	#N/A
sCD14	14	91287534	kgp2193780	rs1570114	CTD-3035D6.2	A	G	0.2912	-0.3169	-0.4584	-0.1755	2.50E-05
sCD14	19	34061975	rs1582961	rs1582961		A	G	0.418	-0.3009	-0.4427	-0.1591	6.04E-05
LPS	3	3096927	rs163574	rs163574	CNTN4-AS1, CNTN4, , ,	A	G	0.1374	0.3003	0.1585	0.4421	3.60E-04	NONE
LPS	11	30952471	snp-known163878	rs163878	DCDC1	G	A	0.1038	0.3141	0.1739	0.4544	4.53E-04	#N/A
LPS	11	130157642	rs1675540	rs1675540	ZBTB44, RP11-567O18.1, , ,	A	G	0.1621	0.3061	0.1641	0.4481	2.56E-04	#N/A
LPS	2	144147475	rs16822430	rs16822430	ARHGAP15, RP11-570L15.2, AC096558.1, ,	G	A	0.0765	0.3794	0.2396	0.5193	5.48E-05	kgp3323815(1),rs13415550(1)
LBP	2	184469755	kgp5893356	rs16824797		G	A	0.1311	0.3	0.1542	0.4457	1.39E-04	NONE
LPS	2	199670505	kgp14816319	rs16830526		A	G	0.1202	0.3042	0.1622	0.4462	5.63E-04	NONE
LPS	4	7525792	kgp9769344	rs16840464	SORCS2	G	A	0.03005	0.4498	0.3153	0.5842	2.27E-04	NONE
LPS	14	42473895	rs1684678	rs1684678		G	A	0.0929	0.3015	0.1569	0.4461	4.63E-04	NONE
LPS	2	213510285	rs16848991	rs16848991	AC079610.1	C	A	0.09016	0.3094	0.1635	0.4553	1.45E-04	NONE
LPS	3	104869888	rs16850895	rs16850895		G	A	0.05899	0.3468	0.2064	0.4871	8.15E-04	#N/A
sCD14	1	179518459	rs16854304	rs16854304	AXDND1, NPHS2, RP11-545A16.1, ,	A	C	0.2131	0.3183	0.1778	0.4588	1.95E-05
sCD14	1	179528927	rs16854341	rs16854341	NPHS2	G	A	0.2077	0.3184	0.1775	0.4593	1.74E-05
LPS	2	173371278	kgp8246898	rs16860643	AC093818.1, ITGA6, , ,	G	A	0.08242	0.302	0.1598	0.4443	8.16E-04	kgp6013487(1),kgp9618335(1)
LPS	6	29271573	snp-known16867630	rs16867630		C	A	0.123	0.3045	0.163	0.4461	5.34E-04	#N/A
LPS	8	33005939	rs16880419	rs16880419		A	C	0.04098	0.3607	0.2233	0.4981	9.75E-04	NONE
LPS	6	23724469	rs16888009	rs16888009		C	A	0.1093	0.3546	0.2167	0.4925	1.08E-04	#N/A
LPS	6	23752689	rs16888104	rs16888104		C	A	0.07377	0.3732	0.2354	0.5111	8.85E-05	rs16888009(1),h3a_37_6_23783100_C_T(1)
LPS	6	63948305	rs16894193	rs16894193		G	A	0.09016	0.3182	0.1762	0.4602	4.29E-04	#N/A
LPS	11	12963463	rs16911845	rs16911845	TEAD1	G	A	0.07418	0.302	0.1605	0.4436	4.97E-04	NONE
LPS	8	66377699	rs16932129	rs16932129		A	G	0.1066	0.2908	0.1484	0.4332	8.02E-04	NONE
LPS	18	36354957	snp-known16970921	rs16970921		A	G	0.05738	0.3385	0.2001	0.477	8.12E-04	NONE
LBP	16	15996525	rs169983	rs169983		A	G	0.1011	0.3624	0.2183	0.5065	1.20E-05	NONE
LBP	4	81149690	rs17004839	rs17004839		A	C	0.05738	0.3216	0.1743	0.4689	9.00E-05	NONE
LPS	4	146545470	rs17008702	rs17008702	MMAA, RP11-557J10.3, , ,	A	G	0.04918	0.39	0.2497	0.5303	3.35E-04	snp-known4835011(1)
LPS	2	73648184	rs17009036	rs17009036	ALMS1	G	A	0.123	0.292	0.1499	0.4342	9.16E-04	#N/A
LPS	2	73655610	h3a_37_2_73655610_A_G	rs17009051	ALMS1	G	A	0.09016	0.3208	0.18	0.4615	6.61E-04	h3a_37_2_73618997_A_G(1),rs10496189(1),rs17009036(1),kgp1936411(1),h3a_37_2_73780349_A_G(1),snp-known6734298(1)
LPS	1	10840905	rs17035713	rs17035713	CASZ1	G	A	0.112	0.2947	0.1532	0.4362	7.87E-04	NONE
LPS	2	47599987	rs17036547	rs17036547	EPCAM	C	A	0.06284	0.3719	0.2266	0.5171	6.35E-05	kgp14448465(1),h3a_37_2_47658782_C_G(1)
LPS	9	138096238	h3a_37_9_138096238_G_C	rs17039897	RP11-399H11.3	G	C	0.1776	0.2957	0.1533	0.4381	3.93E-04	#N/A
sCD14	13	62985473	rs17061353	rs17061353		G	A	0.3867	0.3189	0.1771	0.4607	2.25E-05
sCD14	13	62995006	snp-known17061365	rs17061365		G	A	0.3743	0.2989	0.1566	0.4411	6.64E-05
LPS	13	42878780	kgp16641177	rs17063179	AKAP11	G	A	0.05738	0.3598	0.2212	0.4985	1.80E-05	NONE
LPS	5	174662836	kgp2181169	rs17064751		G	C	0.1038	0.3944	0.26	0.5288	3.60E-05	NONE
LPS	3	65091137	snp-known17072324	rs17072324		G	A	0.1038	0.3077	0.1651	0.4503	2.61E-04	#N/A
LBP	6	113560960	rs17074931	rs17074931		C	A	0.1557	0.3185	0.1715	0.4655	7.32E-05	NONE
LPS	18	69251713	rs17084724	rs17084724		G	A	0.1967	0.3356	0.1959	0.4752	6.99E-05	NONE
LPS	4	57737282	h3a_37_4_57737282_G_A	rs17087212		A	G	0.08197	0.3169	0.1762	0.4575	5.13E-04	#N/A
LBP	14	56886210	rs17091437	rs17091437		A	G	0.04918	0.3139	0.1668	0.4609	1.79E-04	NONE
LBP	1	81088769	rs17098715	rs17098715	RP5-887A10.1	G	A	0.1366	0.3016	0.1551	0.4482	1.38E-04	NONE
LBP	3	106705307	rs1709938	rs1709938	LINC00882	A	G	0.1913	0.3001	0.1542	0.4459	9.73E-05	snp-known1712560(1)
LPS	14	36029714	rs17103396	rs17103396	RALGAPA1	A	C	0.07923	0.3146	0.1726	0.4565	5.09E-04	NONE
sCD14	10	124523514	rs17104093	rs17104093	DMBT1P1	G	A	0.1831	0.3018	0.1592	0.4444	5.61E-05
LBP	3	106707434	snp-known1712560	rs1712560	LINC00882	G	A	0.1913	0.3001	0.1542	0.4459	9.73E-05	#N/A
LPS	14	54246770	rs17126893	rs17126893	AL162759.1	G	A	0.1354	0.3088	0.1664	0.4511	4.25E-04	NONE
LBP	7	25637608	rs17151997	rs17151997	AC003090.1	G	A	0.2896	0.3272	0.1805	0.4739	2.45E-05	#N/A
LPS	7	8881347	kgp6436478	rs17156351		A	G	0.03552	0.3489	0.2101	0.4877	7.79E-04	NONE
LPS	7	14368048	rs17168071	rs17168071	DGKB	G	A	0.09836	0.3117	0.1703	0.4531	3.24E-04	NONE
LBP	4	149821435	h3a_37_4_149821435_T_C	rs1719678		A	G	0.1066	0.3184	0.1716	0.4652	8.81E-05	#N/A
LPS	3	9910334	kgp4107830	rs17222564	CIDEC	G	A	0.06284	0.349	0.2076	0.4904	2.68E-04	snp-known55779992(1),kgp4547516(1),kgp12514828(1),kgp8805669(1)
LBP	14	23094197	rs17242979	rs17242979		G	A	0.2486	-0.3098	-0.4584	-0.1612	8.79E-05	NONE
LBP	12	29866487	rs172543	rs172543	TMTC1	G	A	0.4586	-0.3097	-0.4584	-0.161	6.60E-05	NONE
LBP	2	176697742	h3a_37_2_176697742_A_G	rs17314196		G	A	0.05191	0.3149	0.1694	0.4604	1.33E-04	NONE
LPS	6	29236588	rs17344111	rs17344111	XXbac-BPG308J9.3, OR2U2P, , ,	G	A	0.0929	0.321	0.1801	0.462	4.56E-04	#N/A
LPS	6	29237221	rs17344153	rs17344153	XXbac-BPG308J9.3, OR2U2P, , ,	A	G	0.0929	0.321	0.1801	0.462	4.56E-04	#N/A
LPS	20	36977970	rs1739654	rs1739654	PALM2-AKAP2, AKAP2, , ,	A	G	0.1938	0.3095	0.1679	0.4512	1.14E-04	NONE
LPS	5	79105605	kgp2312110	rs17405970	RP11-420N3.2, , , ,	C	A	0.0765	0.312	0.1706	0.4534	7.90E-04	NONE
sCD14	16	1939378	kgp4707452	rs1742454	MED12L, GPR87, , ,	C	A	0.4918	0.3366	0.1958	0.4773	7.21E-06
LPS	9	71243554	rs17480362	rs17480362	CREM, RNU7-77P, , ,	G	A	0.1913	0.3251	0.1849	0.4654	1.12E-04	#N/A
LBP	14	26610278	rs17489561	rs17489561	ATXN10, RP1-37M3.8, , ,	G	A	0.224	0.3367	0.1925	0.4808	1.33E-05	NONE
LBP	13	27440207	rs1752658	rs1752658	NQO2, RP1-90J20.8, , ,	A	C	0.3661	0.3123	0.1673	0.4572	3.64E-05	NONE
LPS	4	42926022	kgp1593137	rs17534598	GRXCR1	G	A	0.0765	0.3628	0.2239	0.5017	9.82E-05	#N/A
LPS	17	38636825	kgp6617090	rs17557153	TNS4	A	C	0.04645	0.3532	0.2143	0.4921	9.07E-04	NONE
LPS	14	33756650	snp-known17565436	rs17565436	NPAS3	A	G	0.1393	0.3429	0.2047	0.481	5.07E-05	NONE
sCD14	6	2447602	rs17609498	rs17609498	GMDS-AS1	A	C	0.06145	-0.3139	-0.4567	-0.171	2.01E-05
LBP	6	110065430	snp-known17612758	rs17612758	FIG4	A	C	0.2596	0.3317	0.1874	0.476	1.74E-05	rs6942171(1),h3a_37_6_110084078_C_T(1)
LPS	15	94965953	rs17662665	rs17662665	MCTP2	A	C	0.1093	0.3522	0.2022	0.5022	5.10E-04	#N/A
LPS	15	94974527	snp-known17662683	rs17662683	MCTP2	A	G	0.07923	0.3889	0.2437	0.5342	2.31E-04	#N/A
LPS	6	16977427	snp-known17688169	rs17688169		A	G	0.07104	0.3333	0.1941	0.4726	9.67E-04	NONE
LPS	9	112719314	kgp4302615	rs17732367	PALM2-AKAP2, AKAP2, , ,	G	A	0.03005	0.4348	0.2999	0.5696	2.50E-04	NONE
LPS	17	54862833	rs17760585	rs17760585		G	A	0.1154	0.3175	0.1776	0.4573	4.63E-04	#N/A
LPS	3	9920138	kgp12514828	rs17851444	CIDEC	C	G	0.06389	0.3489	0.2066	0.4912	2.76E-04	#N/A
LBP	4	159587505	kgp21193452	rs182682266	C4orf46	C	A	0.04945	0.3247	0.1709	0.4786	1.94E-04	NONE
LPS	16	10882632	kgp2913238	rs1830370	TVP23A	C	G	0.2335	0.316	0.1709	0.4612	8.24E-05	NONE
LBP	6	24193869	rs1856839	rs1856839	DCDC2	A	G	0.153	0.3209	0.1758	0.4659	4.39E-05	#N/A
sCD14	1	58420835	rs1857373	rs1857373	DAB1	A	C	0.388	0.3113	0.1669	0.4557	4.94E-05
LBP	16	5683998	rs1860305	rs1860305	RP11-420N3.2	G	A	0.06011	0.3271	0.1826	0.4716	6.53E-05	NONE
LBP	3	151032428	kgp17759385	rs1873621	MED12L, GPR87, , ,	A	G	0.1421	0.3037	0.1581	0.4494	1.07E-04	NONE
sCD14	14	94187832	rs1887197	rs1887197	PRIMA1	A	G	0.3962	0.2933	0.1514	0.4351	8.82E-05
LPS	9	100884938	rs1891323	rs1891323	CORO2A	A	G	0.123	0.2946	0.151	0.4383	6.58E-04	NONE
LPS	3	195273944	rs1908173	rs1908173	AC091633.3	A	G	0.05738	0.3383	0.1995	0.4771	2.56E-04	snp-known3755727(1)
LPS	6	4534174	rs1923322	rs1923322		A	G	0.0847	0.2984	0.1551	0.4416	6.38E-04	NONE
LPS	9	11952643	rs1929409	rs1929409		C	A	0.2514	0.3006	0.159	0.4423	1.35E-04	NONE
sCD14	1	64497161	snp-known1951852	rs1951852	ROR1	A	T	0.1393	0.3071	0.165	0.4492	3.63E-05
LBP	14	89844111	rs1952183	rs1952183	FOXN3	G	A	0.1612	0.3319	0.1858	0.4779	1.91E-05	NONE
LBP	1	237704688	h3a_37_1_237704688_A_G	rs1963523	RYR2	G	A	0.2842	-0.3117	-0.458	-0.1654	5.60E-05	NONE
LPS	16	24195318	kgp8350422	rs198140	PRKCB	C	A	0.1034	0.3121	0.1683	0.456	6.05E-04	NONE
LBP	17	71866651	rs1987925	rs1987925		A	G	0.2486	0.3158	0.1699	0.4617	4.74E-05	NONE
LPS	17	12728654	kgp13899973	rs199527018	ARHGAP44	G	A	0.2678	0.313	0.1722	0.4538	5.54E-05	NONE
LBP	7	25638436	kgp683068	rs1995438	AC003090.1	A	G	0.2432	0.3659	0.2214	0.5104	2.65E-06	rs17151997(1)
LPS	4	138344201	kgp5694516	rs199548619		G	A	0.03279	0.3518	0.213	0.4905	5.36E-04	NONE
LPS	14	52086630	rs2010520	rs2010520	FRMD6	A	G	0.2131	0.2934	0.1521	0.4348	2.01E-04	#N/A
sCD14	9	93124997	kgp9115906	rs201056370	RP11-389K14.3	A	C	0.1885	0.2923	0.1501	0.4345	9.02E-05
LPS	10	35425738	kgp21619408	rs201182555	CREM, RNU7-77P, , ,	C	A	0.112	0.2952	0.1541	0.4364	5.42E-04	#N/A
sCD14	16	54856041	kgp22748858	rs201725176		G	A	0.4508	-0.3246	-0.4666	-0.1825	1.67E-05
LPS	12	55578534	kgp18973251	rs202168176		A	C	0.04645	0.4707	0.3413	0.6	1.44E-05	NONE
LPS	14	95923670	rs2024863	rs2024863	SYNE3	A	C	0.2665	0.3246	0.1817	0.4675	1.72E-05	kgp12342780(1)
LPS	22	46188797	kgp4507547	rs2032503	ATXN10, RP1-37M3.8, , ,	A	G	0.08197	0.2971	0.1561	0.438	4.07E-04	NONE
LBP	11	25946859	rs2033976	rs2033976	RP11-20J1.1	A	G	0.377	0.3609	0.2173	0.5046	2.11E-06	snp-known1441483(1)
LPS	15	95808542	kgp11949503	rs2034181		A	G	0.09836	0.3345	0.1948	0.4741	4.08E-04	NONE
LPS	3	83477895	h3a_37_3_83477895_G_A	rs2034624		A	G	0.1284	0.3182	0.1782	0.4581	1.75E-04	rs972950(1)
LPS	4	135766067	rs2055671	rs2055671		A	C	0.1731	0.3126	0.1709	0.4543	2.35E-04	NONE
sCD14	6	2999729	rs2070999	rs2070999	NQO2, RP1-90J20.8, , ,	A	G	0.06354	0.294	0.1511	0.4368	3.74E-05
LPS	17	15305309	rs2079727	rs2079727	RP11-849N15.4	A	G	0.1319	0.348	0.2086	0.4874	4.70E-06	NONE
LPS	7	125449666	rs2107086	rs2107086		A	G	0.1148	0.3075	0.1667	0.4483	8.83E-04	NONE
LPS	2	225006599	rs2123717	rs2123717		G	A	0.04098	0.4607	0.327	0.5943	1.58E-04	h3a_37_2_225014497_C_T(1)
LBP	16	16007998	kgp4460138	rs215036		C	A	0.2722	0.3282	0.181	0.4755	2.56E-05	NONE
LPS	6	52063101	rs2154225	rs2154225		A	G	0.1236	0.318	0.177	0.459	3.80E-05	#N/A
LPS	16	15963922	kgp10501427	rs215565	FOPNL	G	A	0.03005	0.487	0.36	0.614	1.14E-04	kgp313898(1)
LBP	7	142164061	kgp13758822	rs2156955	TRBV6-6	A	G	0.0847	0.3594	0.2154	0.5034	1.08E-05	NONE
LPS	7	92706012	kgp584493	rs2157746		C	G	0.07104	0.3376	0.1984	0.4768	3.61E-04	NONE
sCD14	2	35907182	rs2165167	rs2165167		G	A	0.2268	-0.2971	-0.4402	-0.1539	8.73E-05
LPS	14	33999041	rs2180954	rs2180954	NPAS3	A	C	0.1257	0.3103	0.1692	0.4515	3.38E-04	NONE
LPS	2	6706741	kgp9628076	rs2198958		A	G	0.1311	0.3127	0.1709	0.4545	2.25E-04	NONE
LPS	21	30085773	snp-known2205411	rs2205411		A	G	0.09836	0.3597	0.2218	0.4977	4.28E-04	NONE
sCD14	20	35272778	kgp3730043	rs221310	SLA2	A	G	0.2147	0.3116	0.1699	0.4533	3.30E-05
sCD14	20	35272778	h3a_37_20_35272778_A_G	rs221310	SLA2	A	G	0.2322	0.2938	0.1527	0.4349	8.11E-05
LBP	3	76110145	rs2220458	rs2220458	ROBO2	C	A	0.3989	0.3177	0.1702	0.4652	3.92E-05	NONE
LBP	20	36997655	snp-known2232613	rs2232613	LBP	A	G	0.1011	-0.3168	-0.4633	-0.1703	7.17E-05	NONE
sCD14	7	81779310	kgp971433	rs2237512	CACNA2D1	G	A	0.3087	0.3084	0.1643	0.4526	5.17E-05
LPS	22	37699377	rs2239822	rs2239822	CYTH4	A	G	0.1639	0.2969	0.1558	0.4381	3.54E-04	NONE
LPS	21	34837786	rs2243511	rs2243511	IFNGR2, TMEM50B, AP000301.1, ,	G	A	0.1667	0.3852	0.2488	0.5216	3.94E-06	#N/A
LPS	21	31201827	rs2251036	rs2251036	GRIK1	G	A	0.07923	0.347	0.2078	0.4863	5.37E-04	NONE
LBP	17	1007299	kgp6155637	rs2258213	ABR	G	A	0.2322	-0.2994	-0.4457	-0.1531	1.14E-04	NONE
LPS	7	44189023	rs2268576	rs2268576	GCK	A	G	0.2056	0.3053	0.1612	0.4494	1.41E-04	NONE
LBP	12	58145156	snp-known2270777	rs2270777	CDK4, TSPAN31, , ,	A	G	0.1339	0.3166	0.1695	0.4636	8.68E-05	NONE
LPS	14	52186972	rs2277494	rs2277494	FRMD6	G	A	0.4126	0.3068	0.1662	0.4475	4.50E-06	kgp10807222(1),rs10140556(1),h3a_37_14_52192792_T_C(1)
LPS	11	82996452	h3a_37_11_82996452_T_C	rs2298791	CCDC90B, RP11-727A23.10, , ,	G	A	0.04645	0.3543	0.2114	0.4972	3.32E-04	#N/A
LBP	12	15673103	rs2302688	rs2302688	PTPRO	A	G	0.1202	0.3325	0.1876	0.4774	3.98E-05	NONE
LPS	17	15258294	kgp1232137	rs230978		A	G	0.1202	0.3006	0.1595	0.4417	9.49E-04	rs7217869(1)
LBP	4	15451255	rs2314589	rs2314589		G	A	0.06011	0.316	0.1688	0.4632	1.40E-04	#N/A
sCD14	2	38345836	rs232547	rs232547	CYP1B1-AS1	G	A	0.418	-0.2989	-0.4416	-0.1561	7.34E-05
sCD14	2	38348653	rs232553	rs232553	CYP1B1-AS1	A	G	0.3443	0.301	0.1572	0.4448	7.02E-05
LPS	16	24848663	rs2343605	rs2343605		G	A	0.07377	0.3232	0.1813	0.4652	3.59E-04	NONE
LBP	7	8718080	kgp11763191	rs2349775	NXPH1	G	A	0.06011	0.3258	0.1783	0.4733	1.11E-04	NONE
LBP	2	202697098	h3a_37_2_202697098_A_G	rs2350082	CDK15	A	G	0.1831	0.3227	0.1764	0.4689	3.84E-05	NONE
LPS	2	171363082	rs2355355	rs2355355	MYO3B	A	C	0.1202	0.2956	0.1542	0.437	9.62E-04	NONE
LPS	2	193387119	h3a_37_2_193387119_T_C	rs2357385		A	G	0.03846	0.3701	0.2316	0.5087	3.69E-04	NONE
LPS	15	92559145	kgp952350	rs2387398	SLCO3A1	A	G	0.04372	0.3192	0.177	0.4614	8.41E-04	NONE
LPS	7	23875445	rs2390824	rs2390824		G	A	0.06557	0.3539	0.215	0.4927	6.54E-04	kgp1314740(1)
LBP	13	107166694	rs2391333	rs2391333	EFNB2	A	G	0.1366	0.31	0.1634	0.4567	1.00E-04	NONE
LPS	1	99373498	rs2391986	rs2391986	LPPR5	A	G	0.3634	0.2933	0.1505	0.4361	4.42E-05	NONE
LBP	10	58781418	kgp7282721	rs2393172		A	G	0.1066	0.3012	0.1544	0.4479	1.75E-04	#N/A
LPS	14	36331216	snp-known2415306	rs2415306	BRMS1L	C	A	0.2418	0.2994	0.1577	0.4411	1.42E-04	#N/A
LBP	6	51421707	rs2439032	rs2439032		G	A	0.459	-0.3234	-0.4694	-0.1775	2.39E-05	NONE
sCD14	19	5766090	kgp9551490	rs2446200	CATSPERD	A	G	0.2923	-0.2991	-0.4403	-0.1579	6.30E-05
LPS	17	12202640	rs2529738	rs2529738		G	A	0.0847	0.3402	0.2004	0.4801	6.29E-04	NONE
sCD14	5	94127599	kgp4871404	rs255347	MCTP1, CTC-484P3.3, , ,	C	A	0.1995	-0.3086	-0.4492	-0.1679	3.08E-05
LBP	3	60556368	kgp7509479	rs2594254	FHIT	G	A	0.3934	0.3613	0.2177	0.5049	1.91E-06	NONE
LPS	2	50388284	rs2602003	rs2602003	NRXN1	A	G	0.06557	0.3412	0.1923	0.4901	9.04E-04	#N/A
LPS	4	88537737	snp-known2615489	rs2615489	RP11-742B18.1, DSPP, , ,	G	A	0.1011	0.3259	0.1847	0.4671	7.28E-05	NONE
LPS	8	82727515	h3a_37_8_82727515_C_T	rs2635482	RP13-923O23.6, SNX16, , ,	A	G	0.1339	0.2936	0.1518	0.4354	8.46E-04	h3a_37_8_82748349_T_C(1),rs12056632(1),snp-known4541852(1)
sCD14	10	8072835	kgp12294832	rs2671302		A	G	0.2896	0.2888	0.1475	0.4301	1.07E-04
LBP	17	70764397	kgp6734265	rs2714009	SLC39A11	G	A	0.06557	0.3296	0.1854	0.4738	6.33E-05	NONE
LBP	8	112548351	rs2717188	rs2717188	RP11-1101K5.1	A	G	0.1484	0.3374	0.1926	0.4821	2.13E-05	NONE
LBP	8	5568469	kgp9720961	rs2725666		A	G	0.07104	0.377	0.2337	0.5204	5.72E-06	NONE
LPS	5	63827509	rs272637	rs272637	RGS7BP	A	G	0.1503	0.2956	0.1536	0.4375	6.19E-04	NONE
LPS	6	88385019	kgp10473068	rs2754250	AKIRIN2	G	A	0.1175	0.3064	0.1656	0.4473	6.24E-04	NONE
LPS	2	121653647	kgp8364853	rs277539	GLI2	A	G	0.09016	0.4208	0.2879	0.5538	8.10E-05	NONE
LBP	10	8418764	kgp5106835	rs2787157		A	G	0.3361	0.3298	0.1844	0.4752	1.57E-05	NONE
LBP	10	29621928	kgp2215994	rs2796290		G	A	0.03005	0.3534	0.2092	0.4976	4.57E-05	kgp1493448(1)
LBP	10	7827473	kgp4325716	rs2802458	KIN	C	A	0.347	0.3047	0.1572	0.4521	7.74E-05	NONE
LBP	6	112341279	kgp1464706	rs2815795		G	A	0.2335	-0.304	-0.4501	-0.1579	1.02E-04	NONE
LPS	21	24462002	rs2827841	rs2827841	AP001255.2, ZNF299P, , ,	C	A	0.1202	0.3487	0.2047	0.4927	2.41E-04	NONE
LPS	21	33697083	kgp11614008	rs2833767	URB1	A	G	0.03552	0.4256	0.2923	0.5589	9.63E-05	NONE
LBP	21	43032820	rs2838074	rs2838074		A	G	0.1575	0.3194	0.1725	0.4662	7.49E-05	NONE
sCD14	10	22792492	kgp593783	rs28390243		C	A	0.3525	-0.306	-0.4471	-0.1649	4.22E-05
LPS	14	101742992	kgp3381228	rs28399796	CTD-2561F5.1	A	G	0.1016	0.3248	0.1843	0.4653	5.67E-04	NONE
LBP	22	27555274	snp-known28428630	rs28428630	CTA-992D9.7	A	C	0.07182	0.3111	0.1656	0.4566	1.15E-04	NONE
sCD14	18	39180636	snp-known28496400	rs28496400	RP11-142I20.1	C	A	0.1011	-0.3084	-0.4495	-0.1674	3.58E-05
LPS	1	19875456	kgp10175804	rs28589706		G	A	0.08242	0.4083	0.2697	0.5468	3.58E-05	h3a_37_1_19881693_G_A(1)
LPS	4	157481129	kgp3186500	rs28630987		G	A	0.03552	0.3854	0.2473	0.5236	3.05E-04	NONE
LPS	7	68963429	rs2865170	rs2865170		C	A	0.1803	0.319	0.178	0.4601	1.17E-04	snp-known10260916(1),snp-known12530810(1),h3a_37_7_68986162_G_A(1)
sCD14	5	107404634	rs286745	rs286745	FBXL17	A	G	0.1667	0.2943	0.1529	0.4356	7.36E-05
LPS	14	52184097	kgp2094052	rs28693577	FRMD6	A	G	0.1585	0.2968	0.1535	0.4401	2.28E-04	NONE
LPS	15	64452160	kgp19952280	rs28720183	PPIB	A	G	0.04645	0.4006	0.263	0.5381	3.77E-04	NONE
LPS	8	43655995	h3a_37_8_43655995_T_C	rs28809935		G	A	0.04696	0.3272	0.1864	0.468	5.99E-04	NONE
LPS	17	51853613	snp-known28893867	rs28893867		A	C	0.153	0.3395	0.2008	0.4782	7.80E-05	#N/A
sCD14	5	107406191	h3a_37_5_107406191_A_G	rs289229	FBXL17	G	A	0.1667	0.2943	0.1529	0.4356	7.36E-05
LBP	2	80083806	rs2974157	rs2974157	CTNNA2	A	G	0.1967	0.3044	0.1561	0.4528	1.21E-04	NONE
LBP	8	137393136	rs302296	rs302296		A	G	0.3224	0.3091	0.1635	0.4547	5.01E-05	NONE
LBP	6	25035714	kgp2824795	rs303029	FAM65B, RP11-367G6.3, , ,	A	G	0.2732	0.3592	0.2169	0.5016	2.86E-06	NONE
LPS	7	79972710	kgp8155503	rs304741	AC004862.6	G	A	0.09563	0.3296	0.182	0.4772	2.76E-04	NONE
LPS	2	144248905	kgp3323815	rs34030812	RP11-570L15.2, ARHGAP15, , ,	G	A	0.112	0.3417	0.2012	0.4823	6.63E-05	#N/A
LPS	5	31803833	kgp4846631	rs34256802	PDZD2	C	A	0.153	0.3313	0.1902	0.4724	1.09E-04	rs12697260(1)
LPS	11	30955622	h3a_37_11_30955622_T_G	rs344342	DCDC1	C	A	0.1038	0.3141	0.1739	0.4544	4.53E-04	#N/A
LPS	5	165026811	kgp2376844	rs34436672	CTC-535M15.2	A	G	0.1639	0.3328	0.1939	0.4718	6.06E-05	kgp441990(1),kgp297243(1)
LPS	16	15957309	kgp313898	rs34549502		A	G	0.03825	0.4849	0.3582	0.6117	3.51E-05	#N/A
LBP	1	210494667	kgp5757320	rs34591592		A	G	0.123	0.3294	0.1832	0.4757	5.10E-05	NONE
LPS	5	154447535	rs351291	rs351291		A	G	0.0929	0.3475	0.2071	0.4879	1.22E-04	NONE
LPS	18	71499029	kgp10915798	rs35143738		A	G	0.1071	0.3186	0.1786	0.4587	1.86E-04	NONE
LPS	18	13284309	kgp11864910	rs35191471	LDLRAD4	C	G	0.05738	0.3872	0.2521	0.5223	2.70E-04	NONE
LPS	11	127319386	kgp3330358	rs35257834		A	G	0.04645	0.3568	0.2186	0.4951	4.16E-04	NONE
LPS	6	86177369	kgp10905556	rs35367106	NT5E	A	G	0.07377	0.3408	0.2022	0.4794	1.66E-04	NONE
LPS	2	116635657	kgp1062093	rs35424151		A	G	0.05738	0.3333	0.1944	0.4721	2.46E-04	#N/A
LBP	11	45889228	kgp12761434	rs35488012	CRY2	A	G	0.04372	0.3009	0.1542	0.4476	2.87E-04	NONE
LPS	6	29272088	snp-known35490225	rs35490225		T	A	0.1236	0.3035	0.1615	0.4456	5.63E-04	#N/A
sCD14	4	24649177	kgp9771531	rs35535416		G	A	0.04918	0.2898	0.1484	0.4312	8.08E-05
LPS	4	165219565	kgp8699453	rs35636157	Mar-01	A	G	0.1448	0.2932	0.1498	0.4367	7.46E-04	NONE
LPS	4	177248099	kgp1885874	rs35879381	SPCS3	A	G	0.03022	0.4006	0.2654	0.5359	4.48E-04	NONE
LBP	16	1541219	kgp8675892	rs35905263		C	A	0.04372	0.2997	0.1534	0.4461	3.14E-04	NONE
LPS	18	5365870	kgp6170941	rs36016433		G	A	0.09066	0.3672	0.2294	0.5049	1.13E-04	NONE
LPS	4	152761633	rs361191	rs361191		C	A	0.3306	0.2971	0.1534	0.4408	5.05E-05	NONE
LPS	17	8498085	snp-known371688	rs371688	MYH10	C	A	0.05464	0.371	0.2325	0.5095	6.00E-04	h3a_37_17_8492833_G_T(1),kgp6130553(1),h3a_37_17_8497114_T_C(1),h3a_37_17_8503201_T_G(1)
LPS	4	9987324	rs3733589	rs3733589	SLC2A9	A	G	0.1366	0.2952	0.154	0.4364	9.24E-04	#N/A
sCD14	20	20341657	h3a_37_20_20341657_A_T	rs3748447	C20orf26	A	T	0.3169	-0.3071	-0.4485	-0.1656	4.23E-05
LPS	14	52117892	rs3751464	rs3751464	FRMD6	A	G	0.2459	0.3034	0.1623	0.4445	8.18E-05	NONE
LBP	1	183504885	kgp12351401	rs3754519	SMG7	G	A	0.1311	0.3191	0.1746	0.4636	5.59E-05	NONE
LPS	3	195270815	snp-known3755727	rs3755727	AC091633.3, PPP1R2, , ,	A	G	0.05191	0.3293	0.1898	0.4689	6.64E-04	#N/A
LPS	17	74025152	kgp12408693	rs3760130	EVPL	G	C	0.07542	0.3405	0.2015	0.4795	1.32E-04	NONE
LBP	17	45380002	rs3760372	rs3760372	ITGB3, RP11-290H9.4, , ,	A	G	0.2787	0.299	0.1528	0.4451	1.05E-04	NONE
sCD14	21	37938729	rs377239	rs377239	CLDN14	A	G	0.3279	-0.3137	-0.4543	-0.173	2.58E-05
LPS	13	45544325	rs3783151	rs3783151	NUFIP1	A	G	0.06011	0.3756	0.2376	0.5135	2.02E-04	kgp6980832(1)
sCD14	7	105751781	kgp1333242	rs3801274	SYPL1	G	A	0.1202	-0.2927	-0.4347	-0.1507	8.36E-05
LPS	14	52192792	h3a_37_14_52192792_T_C	rs3825605	RNU6-301P, FRMD6, , ,	G	A	0.4071	0.3043	0.1635	0.4451	6.10E-06	#N/A
sCD14	21	37937328	kgp11977118	rs385073	CLDN14	G	A	0.3279	-0.3137	-0.4543	-0.173	2.58E-05
LBP	21	43042859	rs3862035	rs3862035		A	G	0.3716	0.3034	0.1571	0.4496	7.01E-05	NONE
LPS	17	54820215	kgp13856511	rs3914805		G	A	0.0765	0.3007	0.1592	0.4422	2.59E-04	NONE
sCD14	8	17579588	h3a_37_8_17579588_C_T	rs403950	MTUS1	G	A	0.1813	0.2908	0.1487	0.433	9.64E-05
LPS	16	87955996	kgp7534159	rs4075720	CA5A	C	A	0.2104	0.3075	0.1673	0.4478	8.78E-05	NONE
sCD14	1	157415532	snp-known4086995	rs4086995		A	G	0.0929	0.3018	0.1589	0.4446	5.54E-05
sCD14	1	84972465	h3a_37_1_84972465_C_A	rs41284591	SPATA1, GNG5, , ,	A	C	0.05738	0.3179	0.1755	0.4604	2.06E-05
LPS	6	29164579	snp-known41317759	rs41317759		G	A	0.07377	0.3958	0.2586	0.533	9.88E-05	snp-known41317771(1),snp-known6904165(1),snp-known112602363(1),snp-known112438389(1),snp-known79272343(1),rs10484545(1),rs6904130(1),rs6924127(1),rs17344111(1),rs17344153(1),rs6921498(1),rs7738692(1),snp-known77443400(1),snp-known75612156(1),snp-known76388328(1),snp-known41346948(1)
LPS	6	29181302	snp-known41317771	rs41317771	OR2H4P	G	A	0.07377	0.3958	0.2586	0.533	9.88E-05	#N/A
LPS	6	29262509	snp-known41317788	rs41317788		G	A	0.123	0.3045	0.163	0.4461	5.34E-04	snp-known16867630(1),snp-known35490225(1)
LPS	6	29255886	snp-known41346948	rs41346948	XXbac-BPG308J9.3	G	A	0.09167	0.3267	0.1844	0.469	4.59E-04	#N/A
sCD14	12	92689173	kgp10776318	rs414161		G	A	0.3934	-0.2908	-0.433	-0.1486	1.09E-04
LPS	13	103514939	kgp16733729	rs4150316	ERCC5, BIVM-ERCC5, , ,	A	G	0.1421	0.3681	0.2281	0.5081	2.16E-05	kgp16689919(1),kgp16777900(1)
LPS	6	85173856	kgp1616027	rs4235818	RP1-90L14.1	A	G	0.0929	0.2979	0.157	0.4388	3.30E-04	NONE
LPS	8	18200195	kgp7909159	rs4311689		A	G	0.07104	0.3088	0.1679	0.4497	3.43E-04	#N/A
LPS	6	99103683	h3a_37_6_99103683_G_A	rs4313000		G	A	0.1858	0.3133	0.1729	0.4537	8.29E-05	NONE
LBP	4	174628319	rs4317181	rs4317181		A	G	0.2158	0.366	0.2238	0.5082	4.18E-06	NONE
LPS	1	202678105	rs4325195	rs4325195	SYT2	G	A	0.1389	0.3094	0.1676	0.4513	5.07E-04	NONE
sCD14	12	92697277	rs432569	rs432569		G	A	0.3462	-0.3057	-0.4477	-0.1636	4.68E-05
LPS	14	25838786	snp-known4349069	rs4349069		A	G	0.1093	0.2958	0.1518	0.4398	9.91E-04	NONE
sCD14	4	24676608	rs4351004	rs4351004		A	G	0.1093	0.2972	0.1546	0.4399	7.38E-05
LBP	12	60475057	rs4382947	rs4382947		A	G	0.07923	0.3348	0.1911	0.4786	5.49E-05	NONE
sCD14	12	20749305	kgp231852	rs4417347	PDE3A	G	A	0.4508	-0.3044	-0.4468	-0.162	4.63E-05
LPS	17	8497114	h3a_37_17_8497114_T_C	rs444629	MYH10	A	G	0.08287	0.3429	0.2004	0.4854	3.90E-04	#N/A
LPS	17	8503201	h3a_37_17_8503201_T_G	rs450256	MYH10	A	C	0.08743	0.3284	0.187	0.4697	4.24E-04	#N/A
LBP	10	109918875	kgp21641369	rs451020		G	A	0.04918	0.3133	0.1638	0.4629	1.93E-04	NONE
LPS	8	82761982	snp-known4541852	rs4541852		G	A	0.1339	0.2936	0.1518	0.4354	8.46E-04	#N/A
LPS	1	162144966	kgp7064992	rs4542199	NOS1AP	G	A	0.2222	0.3254	0.1825	0.4683	5.31E-05	NONE
LPS	14	23792416	kgp5551136	rs45508899	PABPN1, AL049829.1, BCL2L2-PABPN1, ,	C	A	0.06831	0.3499	0.2115	0.4882	4.58E-04	NONE
LPS	5	148364701	kgp3635557	rs4560536	SH3TC2	A	G	0.1913	0.3111	0.1707	0.4515	9.36E-05	#N/A
sCD14	4	24668235	kgp20895508	rs4605636	RP11-496D24.2	A	G	0.08197	0.3255	0.1843	0.4668	1.27E-05
LPS	5	165020596	kgp441990	rs4632819	CTC-535M15.2	A	C	0.2022	0.3186	0.1791	0.4581	6.29E-05	#N/A
sCD14	4	173271397	rs4692917	rs4692917	GALNTL6	A	G	0.2077	0.3101	0.1681	0.4522	3.65E-05
LPS	5	148367643	rs4705303	rs4705303	SH3TC2	A	G	0.1858	0.3352	0.196	0.4743	2.85E-05	#N/A
LPS	6	52066647	kgp3885555	rs4715287		A	G	0.123	0.3201	0.1794	0.4608	3.37E-05	#N/A
LBP	7	36546355	kgp3975909	rs4723529		A	G	0.265	0.3016	0.1549	0.4482	9.30E-05	NONE
sCD14	9	4402216	kgp308500	rs4740775		T	A	0.3536	-0.3056	-0.4481	-0.163	5.22E-05
LPS	10	11296726	rs4750035	rs4750035	CELF2	A	G	0.0847	0.3259	0.1857	0.466	6.81E-04	NONE
LPS	12	125092202	kgp3056205	rs4765157		G	A	0.1354	0.3079	0.1657	0.4501	2.25E-04	NONE
LBP	12	39325960	snp-known4768471	rs4768471		G	A	0.3005	-0.3261	-0.4716	-0.1805	2.26E-05	NONE
sCD14	12	46876405	rs4768730	rs4768730		A	G	0.2568	-0.2938	-0.4354	-0.1522	7.67E-05
LPS	13	111502659	rs4771711	rs4771711		G	A	0.1148	0.3128	0.1713	0.4543	7.21E-04	NONE
LBP	16	10316465	rs4780893	rs4780893	RN7SL493P	G	A	0.1612	0.3096	0.1634	0.4559	1.11E-04	NONE
LPS	16	89333986	kgp12154745	rs4785558	ANKRD11, AC137932.1, RP11-46C24.5, ,	C	G	0.1243	0.3027	0.1601	0.4453	7.62E-04	NONE
LBP	13	75793779	rs478873	rs478873		A	C	0.2842	0.3206	0.1746	0.4665	3.05E-05	NONE
LPS	17	8492833	h3a_37_17_8492833_G_T	rs4791323	MYH10	C	A	0.08743	0.3284	0.187	0.4697	4.24E-04	#N/A
sCD14	18	7771132	rs4798593	rs4798593	PTPRM	G	A	0.3361	0.3063	0.165	0.4477	4.33E-05
sCD14	18	30401456	h3a_37_18_30401456_A_G	rs4799665		A	G	0.3689	0.2956	0.1513	0.4399	1.04E-04
LPS	19	55166721	rs4806798	rs4806798		G	A	0.2033	0.2945	0.1531	0.4359	2.18E-04	NONE
LPS	21	35408729	rs4817614	rs4817614		A	G	0.112	0.3367	0.1929	0.4805	2.64E-04	kgp3428442(1)
LPS	4	146560236	snp-known4835011	rs4835011	MMAA	G	A	0.04918	0.39	0.2497	0.5303	3.35E-04	#N/A
LPS	4	150974325	rs4835616	rs4835616		A	G	0.04918	0.4242	0.2827	0.5656	4.33E-04	NONE
sCD14	14	52361515	rs4901171	rs4901171	GNG2	C	A	0.08743	0.3088	0.1685	0.4491	2.38E-05
LPS	1	7731730	rs4908473	rs4908473	CAMTA1	G	A	0.2049	0.3065	0.1651	0.4479	9.07E-05	NONE
LPS	11	10670073	rs4909943	rs4909943	MRVI1	G	A	0.1612	0.3088	0.1682	0.4495	2.20E-04	NONE
LPS	10	95471891	kgp11378900	rs4919457		A	C	0.08197	0.3457	0.2076	0.4838	3.62E-04	NONE
LBP	11	25959832	rs4922749	rs4922749		A	G	0.4508	0.319	0.1732	0.4648	2.66E-05	kgp11375416(1)
LPS	11	130094199	rs4936094	rs4936094		A	G	0.06354	0.349	0.2067	0.4914	6.39E-04	NONE
LPS	8	142387473	snp-known4961385	rs4961385		A	C	0.07182	0.3719	0.2335	0.5103	7.02E-05	NONE
LPS	1	27367686	kgp633521	rs4970496		A	G	0.1503	0.2939	0.1522	0.4355	6.28E-04	NONE
sCD14	9	3985799	kgp3282217	rs497095	GLIS3	G	A	0.3634	0.3148	0.174	0.4556	2.61E-05
LPS	5	167567313	rs4976537	rs4976537	CTB-178M22.1, TENM2, , ,	A	G	0.06284	0.2957	0.1546	0.4368	7.47E-04	NONE
LPS	6	52060936	h3a_37_6_52060936_C_T	rs5015926		A	G	0.123	0.3201	0.1794	0.4608	3.37E-05	#N/A
sCD14	6	10485322	kgp11557439	rs520695		G	A	0.429	-0.2993	-0.4409	-0.1577	6.13E-05
LPS	15	94963993	snp-known55640623	rs55640623	MCTP2	G	A	0.1093	0.3522	0.2022	0.5022	5.10E-04	rs17662665(1)
LPS	11	45477607	h3a_37_11_45477607_T_C	rs55713403	RP11-430H10.4	G	A	0.1484	0.2934	0.1506	0.4362	6.73E-04	NONE
LBP	12	48212532	kgp3537734	rs55713656	HDAC7	A	G	0.1093	0.3672	0.2219	0.5125	1.10E-05	NONE
LPS	3	9913790	snp-known55779992	rs55779992	CIDEC	A	C	0.06284	0.349	0.2076	0.4904	2.68E-04	#N/A
LBP	15	88429141	kgp11770309	rs55868433	NTRK3	G	A	0.224	0.315	0.1681	0.4618	5.25E-05	#N/A
LPS	18	12248995	kgp8028730	rs55940331	RP11-64C12.9	A	G	0.1776	0.3048	0.1621	0.4476	2.28E-04	NONE
LPS	3	166797845	h3a_37_3_166797845_C_G	rs55973557		C	G	0.06354	0.3171	0.1769	0.4573	4.26E-04	#N/A
LBP	5	7020345	kgp69021	rs56000969	RP11-122F24.1	A	C	0.07967	0.3107	0.1653	0.456	1.29E-04	NONE
LPS	15	94710085	kgp3100906	rs56035902	RP11-452K20.1	A	G	0.06011	0.3515	0.212	0.4909	1.09E-04	kgp11546876(1)
LPS	5	121710698	snp-known56051213	rs56051213	SNCAIP, CTD-2280E9.1, , ,	A	G	0.06284	0.3086	0.1677	0.4494	4.30E-04	NONE
LPS	9	11957699	kgp3164903	rs56077047		A	G	0.09016	0.4102	0.2767	0.5438	4.80E-05	kgp6573438(1)
LBP	16	17944175	kgp11312156	rs56091405		A	C	0.04098	0.3476	0.2037	0.4915	5.90E-05	NONE
LPS	7	139142235	kgp22810757	rs56123970	KLRG2	A	G	0.1721	0.2993	0.1576	0.4409	2.47E-04	NONE
sCD14	5	107377496	snp-known56159704	rs56159704	FBXL17	G	A	0.1667	0.2978	0.1564	0.4392	6.02E-05
LBP	3	143786160	h3a_37_3_143786160_G_T	rs56196484		C	A	0.0989	0.3279	0.1819	0.4739	5.06E-05	NONE
LPS	1	245307102	kgp10916332	rs56229718		A	G	0.04918	0.3172	0.1775	0.457	6.65E-04	#N/A
LPS	19	44982820	kgp8516765	rs56286915	ZNF180	A	G	0.1093	0.2988	0.1574	0.4403	9.27E-04	NONE
LPS	15	94973000	kgp9226507	rs56317959	MCTP2	G	A	0.112	0.3419	0.1918	0.492	5.95E-04	#N/A
LPS	7	135478642	kgp11984155	rs56338934		C	A	0.0929	0.3277	0.1885	0.467	4.19E-04	NONE
LPS	15	29537186	h3a_37_15_29537186_G_T	rs563634	FAM189A1	C	A	0.09563	0.2897	0.1479	0.4315	7.27E-04	NONE
LPS	8	82748349	h3a_37_8_82748349_T_C	rs56845979	SNX16	G	A	0.1339	0.2936	0.1518	0.4354	8.46E-04	#N/A
LPS	11	129756153	kgp12758221	rs56890585	NFRKB	G	A	0.06011	0.3463	0.2078	0.4848	5.41E-04	#N/A
LBP	12	98136187	snp-known57012844	rs57012844	RP11-1016B18.1	G	A	0.09066	0.3412	0.1931	0.4893	2.85E-05	NONE
LPS	14	75569451	kgp19691168	rs57597632	NEK9	G	A	0.04918	0.3877	0.251	0.5243	3.03E-04	NONE
LPS	14	52982662	snp-known57787720	rs57787720	TXNDC16	C	A	0.1326	0.3057	0.1646	0.4469	5.55E-04	kgp4689775(1)
LPS	15	94978595	h3a_37_15_94978595_T_C	rs58461935	MCTP2	G	A	0.07104	0.3784	0.2404	0.5164	2.65E-04	kgp9226507(1),snp-known17662683(1)
LPS	3	60328073	kgp2055236	rs58618157	FHIT	G	A	0.1421	0.3466	0.2065	0.4866	1.35E-04	rs10510842(1)
LPS	9	28574062	kgp8712667	rs58662652	LINGO2	G	A	0.07923	0.314	0.1723	0.4557	5.86E-04	NONE
LPS	18	9967284	rs587316	rs587316		G	A	0.1868	0.2954	0.1517	0.439	3.53E-04	NONE
LBP	15	95523210	h3a_37_15_95523210_A_G	rs58923225		G	A	0.153	0.3187	0.1737	0.4637	3.13E-05	NONE
LPS	1	105016262	snp-known58985183	rs58985183		A	G	0.0847	0.3469	0.208	0.4858	1.54E-04	NONE
LPS	6	52085748	rs591274	rs591274		A	G	0.08791	0.3954	0.259	0.5317	4.90E-07	h3a_37_6_52058162_A_C(1),h3a_37_6_52060438_C_T(1),h3a_37_6_52060936_C_T(1),rs2154225(1),kgp3885555(1),rs591274(1)
LPS	7	68986162	h3a_37_7_68986162_G_A	rs59342262		A	G	0.1503	0.3037	0.1617	0.4457	3.07E-04	#N/A
LPS	8	121433973	snp-known59574780	rs59574780	MRPL13	A	G	0.07377	0.3225	0.1825	0.4625	9.41E-04	kgp20275480(1),snp-known115420473(1),h3a_37_8_121447046_G_A(1),kgp20573483(1)
LPS	16	77777030	kgp11978527	rs59630213	NUDT7, RP11-264M12.2, , ,	A	G	0.1858	0.302	0.1603	0.4437	1.68E-04	NONE
LBP	16	81287642	snp-known59905806	rs59905806	BCMO1	C	G	0.1284	-0.3102	-0.457	-0.1633	7.79E-05	NONE
LPS	22	33511194	rs5994673	rs5994673	RP1-302D9.2	A	G	0.1421	0.3116	0.1689	0.4543	4.82E-04	NONE
LPS	1	54738284	kgp15883847	rs599747	SSBP3	A	G	0.03552	0.3739	0.2377	0.5102	4.51E-04	NONE
LPS	7	101052276	kgp13581014	rs60009329	COL26A1	A	G	0.06284	0.3192	0.1796	0.4588	1.92E-04	NONE
LPS	11	21764025	kgp12795338	rs60018789		A	C	0.1077	0.2941	0.1533	0.4349	6.49E-04	NONE
LBP	20	56535862	rs6025934	rs6025934	RP13-379L11.2	A	G	0.3159	0.3006	0.154	0.4471	8.35E-05	NONE
sCD14	20	43608070	kgp19288057	rs6031897	STK4	G	A	0.0522	0.2943	0.1524	0.4362	6.73E-05
LPS	20	16513342	rs6044081	rs6044081	KIF16B	A	G	0.03552	0.3822	0.2451	0.5194	2.22E-04	NONE
LPS	1	105097006	snp-known60605403	rs60605403		G	A	0.09016	0.3085	0.168	0.449	6.43E-04	NONE
LPS	2	30986342	snp-known60645957	rs60645957	CAPN13	A	G	0.1913	0.3414	0.2015	0.4812	2.75E-05	NONE
LPS	20	59636650	rs6071468	rs6071468		A	G	0.09016	0.3095	0.1687	0.4503	1.17E-04	kgp9779596(1)
LPS	18	71612353	snp-known60827946	rs60827946	RP11-25L3.3	A	G	0.06011	0.326	0.1842	0.4677	5.05E-04	NONE
LPS	20	59643650	rs6093059	rs6093059		A	G	0.2268	0.3586	0.2207	0.4964	4.07E-06	NONE
LBP	20	58294835	rs6100565	rs6100565	PHACTR3	A	C	0.2514	0.3108	0.1633	0.4583	6.38E-05	NONE
LBP	20	59421351	kgp10646564	rs6101101		A	G	0.2842	0.3246	0.1786	0.4706	2.66E-05	NONE
LPS	14	95054176	rs6112	rs6112	SERPINA5	A	G	0.0765	0.3299	0.1888	0.471	9.12E-04	NONE
sCD14	16	6878792	kgp336844	rs61179254	RBFOX1	A	G	0.2732	0.3305	0.1869	0.4741	1.61E-05
LPS	20	59646509	kgp9779596	rs6124066		G	A	0.09563	0.298	0.1567	0.4393	1.63E-04	#N/A
LPS	11	30904843	h3a_37_11_30904843_T_C	rs61394929	DCDC1	G	A	0.09836	0.3198	0.1799	0.4596	3.69E-04	#N/A
LPS	6	17434877	snp-known61406083	rs61406083	CAP2	G	A	0.09563	0.3107	0.1684	0.453	1.28E-04	NONE
LPS	18	6513805	kgp1443783	rs61455548	C18orf64	G	A	0.07377	0.3721	0.2344	0.5098	2.21E-04	NONE
LBP	4	155098470	snp-known61459898	rs61459898		C	A	0.0929	0.3083	0.1615	0.4551	1.57E-04	NONE
LPS	4	57709951	snp-known61471505	rs61471505		A	G	0.07377	0.3531	0.2155	0.4907	1.16E-04	h3a_37_4_57737282_G_A(1),kgp20941316(1),h3a_37_4_57758524_T_G(1)
LBP	12	126730542	kgp19067194	rs61701553		G	A	0.1093	0.3054	0.1597	0.4511	1.12E-04	kgp18829378(1),h3a_37_12_126738661_G_A(1)
LPS	4	43032461	snp-known61733348	rs61733348	GRXCR1	A	G	0.06111	0.3775	0.2382	0.5168	8.51E-05	kgp6149718(1),kgp1593137(1),kgp5160346(1),kgp20904196(1),h3a_37_4_43048126_T_G(1),snp-known114042436(1)
LPS	11	30926525	h3a_37_11_30926525_C_T	rs61747656	DCDC1	A	G	0.09615	0.3176	0.177	0.4582	4.57E-04	#N/A
LPS	1	202729636	snp-known61750265	rs61750265	KDM5B	G	A	0.03005	0.3626	0.2249	0.5002	6.71E-04	#N/A
sCD14	1	168532231	snp-known61801357	rs61801357		G	A	0.2213	0.3169	0.1771	0.4566	1.80E-05
LPS	11	45708379	kgp3845921	rs61884961		A	G	0.04372	0.3525	0.2139	0.4911	5.00E-04	NONE
LPS	11	82971514	h3a_37_11_82971514_G_A	rs61900300	CCDC90B, ANKRD42, , ,	A	G	0.04372	0.3576	0.2157	0.4995	3.80E-04	#N/A
sCD14	19	6761283	h3a_37_19_6761283_G_C	rs62125125	SH2D3A	G	C	0.1354	-0.3286	-0.4705	-0.1867	1.36E-05
LPS	20	5349113	snp-known62205421	rs62205421		A	G	0.07377	0.3503	0.2126	0.488	2.85E-04	NONE
LPS	3	9920247	kgp8805669	rs62247501	CIDEC	A	C	0.06284	0.349	0.2076	0.4904	2.68E-04	#N/A
LPS	3	88700624	kgp4502215	rs62269535		C	A	0.07923	0.3431	0.1972	0.489	1.96E-04	NONE
LPS	3	184262000	kgp10033251	rs62287415	EIF2B5	A	C	0.153	0.2938	0.1515	0.4361	4.75E-04	NONE
LPS	4	38131433	kgp723985	rs62297265	TBC1D1	G	A	0.0989	0.3151	0.1743	0.4559	3.71E-04	NONE
LPS	4	178800131	kgp12360731	rs62342801	LINC01098, LINC01099, , ,	G	A	0.06011	0.2979	0.1571	0.4388	8.10E-04	NONE
LPS	4	188669025	kgp1783294	rs62353532	ADAM20P3	A	G	0.04098	0.4586	0.3287	0.5886	2.89E-04	NONE
LPS	6	24111980	kgp11781590	rs62400306		C	A	0.0847	0.3507	0.2131	0.4883	3.06E-04	NONE
sCD14	7	4676843	kgp8301865	rs62450848		G	A	0.0929	0.2981	0.1547	0.4415	6.53E-05
LPS	9	11820962	kgp6573438	rs62552270		G	A	0.07104	0.3044	0.164	0.4449	7.46E-04	#N/A
LPS	17	46618797	h3a_37_17_46618797_G_A	rs6416944	HOXB2	G	A	0.05464	0.3358	0.1959	0.4756	9.93E-04	#N/A
LPS	1	35373888	kgp8414954	rs6425924	DLGAP3	A	G	0.07377	0.3352	0.1925	0.478	9.06E-04	NONE
LPS	3	115952955	h3a_37_3_115952955_G_T	rs6438307	LSAMP	C	A	0.07735	0.3604	0.2212	0.4996	4.07E-04	NONE
LPS	3	193667472	rs6444754	rs6444754		G	A	0.06044	0.3264	0.1851	0.4677	7.75E-04	NONE
LBP	6	162106439	kgp2002576	rs6455759	PARK2	A	G	0.2787	-0.3042	-0.4516	-0.1568	8.91E-05	NONE
LPS	7	4401910	kgp1378255	rs6462785		A	G	0.07104	0.3401	0.2014	0.4788	7.49E-05	NONE
LBP	8	36991553	rs6468392	rs6468392		G	A	0.3819	-0.3019	-0.4477	-0.1562	6.98E-05	NONE
sCD14	8	114992180	kgp2787874	rs6469501		A	G	0.1639	0.2965	0.1544	0.4386	7.44E-05
LBP	16	51294764	kgp12134470	rs6499276		G	A	0.05769	0.3115	0.1646	0.4584	3.15E-04	NONE
LPS	17	8485718	snp-known6503127	rs6503127	MYH10	G	A	0.1291	0.3021	0.1595	0.4446	3.83E-04	h3a_37_17_8435053_C_T(1),h3a_37_17_8460715_T_C(1)
LPS	4	149673615	kgp523717	rs6535635		G	A	0.08659	0.3513	0.2113	0.4914	4.60E-04	NONE
sCD14	12	97791486	kgp10886532	rs6538800		G	A	0.3825	0.3054	0.1646	0.4461	4.20E-05
sCD14	9	85813844	rs6559711	rs6559711	RN7SKP242	A	G	0.3388	0.2999	0.1582	0.4416	6.28E-05
LPS	18	73937542	rs6565866	rs6565866		A	C	0.3489	0.2987	0.1553	0.4422	2.68E-05	#N/A
LPS	18	73107145	rs6566091	rs6566091		A	G	0.1066	0.3501	0.206	0.4941	2.62E-04	#N/A
sCD14	18	56136457	kgp11748055	rs6566975		A	G	0.4399	0.3535	0.2126	0.4944	2.76E-06
LBP	21	43054661	rs6586245	rs6586245		A	G	0.0847	0.301	0.1553	0.4466	1.96E-04	NONE
LPS	5	121699067	snp-known6595362	rs6595362	SNCAIP	A	C	0.4208	0.2966	0.1558	0.4374	6.40E-06	NONE
LPS	1	87529971	h3a_37_1_87529971_A_G	rs6673018	HS2ST1, RP5-1052I5.2, , ,	G	A	0.07104	0.3323	0.1903	0.4743	9.28E-04	#N/A
LBP	1	26617774	snp-known6696025	rs6696025	UBXN11	A	G	0.1284	0.3103	0.1628	0.4578	1.19E-04	NONE
LPS	5	114589152	kgp1100865	rs66995219	PGGT1B	G	A	0.1366	0.3308	0.1892	0.4725	2.36E-04	kgp2149362(1)
sCD14	1	84751968	kgp15836443	rs6700533		G	A	0.03825	0.3056	0.1654	0.4459	2.65E-05
LPS	1	245305596	kgp4376041	rs67127607		G	C	0.04918	0.3172	0.1775	0.457	6.65E-04	kgp10916332(1)
sCD14	8	109164182	rs672161	rs672161		A	G	0.1749	0.3064	0.1631	0.4497	5.16E-05
LPS	2	73794589	snp-known6734298	rs6734298	ALMS1	C	A	0.09563	0.3111	0.1699	0.4522	7.09E-04	#N/A
LBP	2	36962594	kgp14487083	rs6741809	VIT	G	A	0.04918	0.3099	0.1645	0.4552	2.21E-04	NONE
LPS	2	6903201	kgp14250376	rs6744660	LINC00487	G	A	0.06831	0.3518	0.208	0.4957	1.30E-04	NONE
LPS	2	38423178	kgp9138415	rs6747038		A	G	0.1995	0.325	0.1861	0.464	3.85E-05	NONE
sCD14	7	131439018	kgp10077732	rs67481436	AC093106.5	A	G	0.08242	0.2951	0.1529	0.4372	6.43E-05
sCD14	2	154650058	kgp6993382	rs6760170		A	G	0.1913	0.2978	0.1564	0.4393	6.45E-05
LPS	2	225014497	h3a_37_2_225014497_C_T	rs6760263		A	G	0.04098	0.4607	0.327	0.5943	1.58E-04	#N/A
LBP	3	3858662	h3a_37_3_3858662_T_C	rs6788973	SUMF1, LRRN1, , ,	G	A	0.04918	0.3	0.154	0.4461	3.26E-04	#N/A
LBP	3	3857086	snp-known6791110	rs6791110	SUMF1, LRRN1, , ,	A	C	0.04918	0.3	0.154	0.4461	3.26E-04	h3a_37_3_3858662_T_C(1)
LPS	3	179632827	kgp17576243	rs6792127	PEX5L, PEX5L-AS2, , ,	A	G	0.05191	0.364	0.2274	0.5007	6.45E-04	NONE
LBP	3	123303323	h3a_37_3_123303323_T_C	rs6801013	PTPLB, MYLK-AS1, , ,	G	A	0.112	0.3292	0.1822	0.4763	6.91E-05	kgp8187378(1),snp-known76334980(1)
LPS	3	160676155	snp-known6807237	rs6807237	PPM1L	G	A	0.04918	0.3147	0.174	0.4554	7.57E-04	h3a_37_3_160588236_G_T(1),kgp18206781(1)
LPS	4	145102264	rs6812128	rs6812128		C	A	0.09563	0.3253	0.1848	0.4658	1.00E-03	#N/A
LPS	4	57978680	kgp11751607	rs6825609	IGFBP7-AS1	A	G	0.1721	0.3289	0.1891	0.4686	6.84E-05	NONE
LPS	4	83911526	rs6847544	rs6847544	LIN54	A	C	0.3333	0.3002	0.1598	0.4407	3.25E-05	NONE
LPS	5	111988737	snp-known6872052	rs6872052		A	G	0.0765	0.3405	0.2007	0.4803	1.03E-04	NONE
LPS	12	52889791	rs688517	rs688517		G	A	0.09016	0.3062	0.1659	0.4466	8.44E-04	#N/A
LPS	6	29235193	rs6904130	rs6904130	XXbac-BPG308J9.3, OR2U2P, , ,	G	A	0.0929	0.321	0.1801	0.462	4.56E-04	#N/A
LPS	6	29191389	snp-known6904165	rs6904165	XXbac-BPG308J9.3	A	G	0.0765	0.3898	0.2525	0.527	9.83E-05	#N/A
LBP	6	83443347	rs6909889	rs6909889		A	G	0.4754	0.327	0.1797	0.4742	2.04E-05	NONE
LPS	6	29237774	rs6921498	rs6921498	XXbac-BPG308J9.3, OR2U2P, , ,	G	A	0.0929	0.321	0.1801	0.462	4.56E-04	#N/A
LPS	6	29235233	rs6924127	rs6924127	XXbac-BPG308J9.3, OR2U2P, , ,	C	A	0.09341	0.3215	0.1801	0.4629	4.61E-04	#N/A
LPS	6	55212984	rs6936185	rs6936185	GFRAL	G	A	0.1311	0.301	0.1595	0.4425	5.28E-04	NONE
LBP	6	110061911	rs6942171	rs6942171	FIG4	A	G	0.2623	0.3295	0.1851	0.4739	1.97E-05	#N/A
LPS	7	131124932	rs6947929	rs6947929	MKLN1	C	A	0.1831	0.2907	0.1489	0.4324	1.88E-04	#N/A
LPS	7	110211454	kgp13750786	rs6949886		A	G	0.04918	0.3155	0.1755	0.4556	8.96E-04	kgp2708497(1)
LPS	7	49138574	kgp11615310	rs6955015		A	G	0.06831	0.3718	0.234	0.5096	1.50E-04	NONE
sCD14	7	134501132	kgp3573048	rs6956447	CALD1	A	C	0.3333	-0.2915	-0.4329	-0.1501	9.11E-05
LPS	8	18208924	kgp10188161	rs6990974		A	G	0.06667	0.3247	0.1834	0.466	2.51E-04	kgp7909159(1)
LBP	9	6602327	snp-known7026782	rs7026782	GLDC	G	A	0.1311	0.3407	0.1963	0.4851	2.22E-05	NONE
sCD14	9	85813004	kgp247651	rs7041613		G	A	0.4563	0.3088	0.1679	0.4498	3.20E-05
LBP	10	54566513	h3a_37_10_54566513_A_T	rs7080685		A	T	0.1585	0.3132	0.1672	0.4592	6.54E-05	NONE
LPS	1	208578200	rs710417	rs710417		G	A	0.2158	0.3394	0.2007	0.4782	1.15E-05	NONE
LPS	11	83296422	rs7108984	rs7108984	DLG2	A	C	0.1475	0.289	0.1477	0.4304	6.69E-04	NONE
sCD14	11	30489044	rs7115139	rs7115139	MPPED2	A	G	0.4317	0.3052	0.1608	0.4496	6.59E-05
sCD14	14	58520500	rs7140492	rs7140492	C14orf37	C	A	0.1694	-0.3042	-0.4473	-0.1611	5.60E-05
LPS	14	94965291	kgp5920942	rs7140968	SERPINA12	A	G	0.1566	0.319	0.1729	0.4651	4.25E-04	NONE
sCD14	14	91286034	kgp1841085	rs7141114		A	G	0.3115	-0.3166	-0.4575	-0.1757	2.33E-05
sCD14	14	91286228	snp-known7141336	rs7141336		G	A	0.3115	-0.3166	-0.4575	-0.1757	2.33E-05
sCD14	14	77210251	rs7155817	rs7155817	RP11-99E15.2	A	G	0.2115	-0.3348	-0.4764	-0.1932	9.46E-06
LPS	14	52168810	kgp10807222	rs7156284	FRMD6	G	A	0.4809	0.3051	0.1631	0.4471	3.20E-06	#N/A
LPS	5	165021478	kgp297243	rs71601951	CTC-535M15.2	A	G	0.1995	0.3124	0.1723	0.4526	1.05E-04	#N/A
sCD14	14	58506214	h3a_37_14_58506214_A_G	rs7160901	C14orf37	G	A	0.1202	-0.3104	-0.4515	-0.1693	3.19E-05
LPS	15	29600331	rs7163527	rs7163527	FAM189A1	A	C	0.1475	0.297	0.1532	0.4409	2.68E-04	NONE
LPS	15	94961245	rs7176028	rs7176028	MCTP2	G	A	0.1257	0.3465	0.1985	0.4944	6.04E-04	NONE
sCD14	16	58715394	rs7187598	rs7187598	SLC38A7	A	G	0.429	0.3165	0.1748	0.4583	2.52E-05
sCD14	16	1940283	h3a_37_16_1940283_G_C	rs7201108	XX-DJ76P10__A.2	C	G	0.456	0.3173	0.1756	0.459	2.50E-05
LPS	16	76471602	h3a_37_16_76471602_G_A	rs7202668	CNTNAP4	G	A	0.04645	0.3433	0.2052	0.4813	6.78E-04	#N/A
LBP	2	108647322	h3a_37_2_108647322_G_A	rs721663		A	G	0.1721	0.3162	0.1708	0.4617	5.75E-05	NONE
LPS	17	15277733	rs7217869	rs7217869		C	A	0.1421	0.2995	0.1588	0.4403	5.65E-04	#N/A
LPS	17	8333853	snp-known7219857	rs7219857	NDEL1	A	G	0.1044	0.2948	0.152	0.4376	9.69E-04	NONE
LPS	17	46607021	kgp6714653	rs7226137	HOXB1	A	G	0.05464	0.3358	0.1959	0.4756	9.93E-04	h3a_37_17_46618797_G_A(1)
LBP	13	112119522	rs723067	rs723067		G	A	0.3049	0.3246	0.1783	0.4709	2.82E-05	NONE
LPS	18	73114340	kgp6501859	rs7234875		A	G	0.0765	0.4003	0.2595	0.5411	3.17E-05	rs6566091(1)
LBP	19	57198749	kgp11449396	rs7258518		A	G	0.1257	0.3324	0.1875	0.4773	3.76E-05	NONE
LBP	20	10881235	kgp5181478	rs7261320	RP11-103J8.1, RP4-697P8.3, , ,	A	G	0.04098	0.3002	0.1533	0.4472	5.15E-04	NONE
LPS	1	107857952	kgp9558494	rs72699369	NTNG1	G	A	0.04645	0.3755	0.2367	0.5142	1.00E-04	NONE
LPS	1	199473604	kgp1065407	rs72749069		G	A	0.09016	0.3508	0.2125	0.4891	4.47E-04	NONE
LPS	12	16970702	rs727509	rs727509		C	A	0.112	0.2978	0.1545	0.4411	5.49E-04	NONE
sCD14	21	45450057	kgp13204299	rs7275736	TRAPPC10	A	G	0.1257	0.2933	0.1518	0.4349	8.11E-05
LPS	15	94714428	kgp11546876	rs72765459		A	G	0.06284	0.3494	0.2102	0.4885	8.64E-05	#N/A
LBP	5	120552716	snp-known72793857	rs72793857	CTC-546K23.1	G	A	0.02732	0.3166	0.1718	0.4613	1.97E-04	NONE
LPS	5	114590655	kgp2149362	rs72813839	PGGT1B	G	A	0.1366	0.3308	0.1892	0.4725	2.36E-04	#N/A
sCD14	5	166400484	kgp3261293	rs72825447		G	A	0.1721	0.3128	0.1706	0.455	3.11E-05
LPS	17	54868026	kgp7483566	rs72837324	C17orf67	A	G	0.0765	0.3293	0.1899	0.4686	5.94E-04	rs11079259(1),rs17760585(1)
LBP	11	6387961	snp-known72896228	rs72896228	RP11-304C12.3	G	A	0.03552	0.368	0.2225	0.5135	3.38E-05	NONE
sCD14	3	68808182	kgp17843744	rs72922898	FAM19A4	A	G	0.06557	0.2938	0.1507	0.4369	7.25E-05
sCD14	1	84855079	kgp15441502	rs72943959	UOX, SAMD13, , ,	A	G	0.02732	0.3193	0.1777	0.4608	1.11E-05
sCD14	1	84946486	kgp11728790	rs72948421	RPF1	A	G	0.05738	0.3179	0.1755	0.4604	2.06E-05
sCD14	12	20735648	rs7294946	rs7294946	PDE3A	C	A	0.459	-0.3313	-0.4719	-0.1907	9.15E-06
LBP	4	155075082	kgp6738487	rs72966740		A	G	0.06831	0.3226	0.176	0.4693	1.56E-04	kgp1968466(1)
LBP	4	155097067	kgp1968466	rs72966768		A	G	0.05191	0.3079	0.1611	0.4548	2.98E-04	#N/A
LBP	12	93567695	kgp1307392	rs7300219	RP11-511B23.2, RP11-511B23.3, , ,	A	C	0.1011	0.3301	0.1856	0.4746	4.77E-05	kgp9378501(1)
LBP	3	151009618	snp-known73006505	rs73006505	MED12L	G	A	0.2951	0.3206	0.1734	0.4677	3.84E-05	NONE
LPS	3	9918570	kgp4547516	rs73013406	CIDEC	A	G	0.06284	0.349	0.2076	0.4904	2.68E-04	#N/A
LPS	12	10879821	kgp18955104	rs7301725		A	C	0.09836	0.2955	0.1541	0.4369	9.15E-04	kgp18746048(1)
LBP	3	185756016	kgp18141831	rs73052006		G	A	0.03279	0.3315	0.1868	0.4761	9.17E-05	NONE
LPS	5	35370916	kgp22607936	rs73079909		A	G	0.05191	0.3834	0.2448	0.5219	2.85E-04	NONE
LBP	12	93745052	kgp3997198	rs7308522	RP11-486A14.2, snoU13, , ,	A	G	0.3115	-0.3383	-0.4862	-0.1903	1.68E-05	NONE
LBP	12	15827812	snp-known7310362	rs7310362	EPS8	A	G	0.1339	0.3364	0.1909	0.4818	2.48E-05	NONE
LBP	12	93567864	kgp9378501	rs7311169	RP11-511B23.2, RP11-511B23.3, , ,	C	G	0.1011	0.3301	0.1856	0.4746	4.77E-05	#N/A
LPS	3	9892574	h3a_37_3_9892574_C_T	rs73116194	TTLL3	A	G	0.1202	0.2957	0.1543	0.4372	6.29E-04	NONE
LPS	12	99236650	kgp9912418	rs7314622	ANKS1B	G	A	0.07143	0.3553	0.217	0.4937	5.02E-04	NONE
LPS	3	166784545	snp-known73167146	rs73167146	RP11-440K22.1	A	G	0.05464	0.3161	0.1764	0.4559	4.37E-04	h3a_37_3_166797845_C_G(1)
LPS	7	146434439	snp-known73168802	rs73168802	CNTNAP2	C	A	0.07418	0.3439	0.2055	0.4823	6.94E-04	NONE
sCD14	7	156737009	snp-known73172019	rs73172019	RP5-1121A15.3	A	G	0.2705	0.2946	0.1515	0.4378	9.16E-05
sCD14	22	49551574	kgp10290932	rs73187509		A	G	0.09016	-0.2914	-0.4325	-0.1502	6.17E-05
LPS	13	111532673	kgp868466	rs7322587	ANKRD10	G	A	0.03825	0.3306	0.1904	0.4709	6.56E-04	NONE
LPS	4	42911853	kgp6149718	rs73240013	GRXCR1	A	C	0.08197	0.316	0.1736	0.4585	6.37E-04	#N/A
LBP	8	107270789	snp-known73303128	rs73303128		A	G	0.1585	0.3242	0.1781	0.4703	3.58E-05	kgp22752412(1),rs1566786(1)
LPS	12	55553002	h3a_37_12_55553002_G_A	rs73317272	OR9R1P	A	G	0.123	0.3196	0.1789	0.4603	1.43E-04	NONE
LPS	12	56914014	kgp18742649	rs73329513	RBMS2	A	G	0.09563	0.3317	0.1917	0.4717	3.00E-04	NONE
LPS	10	116540558	kgp21815657	rs73357630	RP11-106M7.1	A	G	0.153	0.3112	0.167	0.4554	1.89E-04	NONE
LBP	10	125735978	kgp21822213	rs73367621		G	A	0.03279	0.3144	0.1673	0.4615	2.24E-04	NONE
LBP	15	34503532	h3a_37_15_34503532_G_T	rs73384020	KATNBL1	A	C	0.1284	0.3051	0.1594	0.4509	1.08E-04	NONE
LPS	6	25866672	kgp4660543	rs73385008	SLC17A3	G	A	0.09016	0.3082	0.1673	0.449	7.74E-04	NONE
LBP	18	7319583	snp-known73388770	rs73388770		G	A	0.347	-0.3109	-0.457	-0.1648	4.92E-05	NONE
LPS	6	21514751	snp-known73390070	rs73390070		A	G	0.1311	0.3048	0.1626	0.447	1.19E-04	NONE
LBP	10	58754647	kgp6188416	rs7342054		G	A	0.1421	0.3043	0.1567	0.4518	1.30E-04	kgp7282721(1)
LPS	16	26047444	h3a_37_16_26047444_G_A	rs73512482	HS3ST4	A	G	0.05191	0.3316	0.1897	0.4735	6.39E-04	kgp16280874(1)
LPS	16	26048983	kgp16280874	rs73512502	HS3ST4	G	A	0.05191	0.3316	0.1897	0.4735	6.39E-04	#N/A
LBP	8	14761410	kgp20548242	rs73517334	SGCZ	A	C	0.03825	0.3002	0.1545	0.4459	2.93E-04	NONE
LPS	13	74483723	kgp9204623	rs73524878	KLF12	G	A	0.1803	0.2997	0.1578	0.4416	2.32E-04	NONE
LPS	13	71680732	kgp5361632	rs73525708	LINC00348	A	G	0.0929	0.2998	0.1589	0.4407	1.72E-04	NONE
LPS	21	35409890	kgp3428442	rs7354766		A	G	0.1093	0.3367	0.1929	0.4805	2.64E-04	#N/A
sCD14	11	106285759	kgp12780364	rs73549599		A	C	0.1284	-0.309	-0.449	-0.169	2.84E-05
LBP	11	118931600	kgp12999520	rs73561002		A	G	0.03279	0.3118	0.1664	0.4571	2.23E-04	NONE
LPS	19	35892089	kgp21422438	rs73587311	AC002511.1	A	G	0.1011	0.3155	0.1748	0.4562	3.24E-04	NONE
LPS	6	128603833	kgp17229969	rs73596676	PTPRK	G	A	0.04918	0.3689	0.232	0.5058	3.67E-04	NONE
LBP	19	56439659	kgp21522214	rs73611431	NLRP13	A	G	0.1066	0.3096	0.1633	0.4558	1.26E-04	NONE
LBP	8	41135086	snp-known73621099	rs73621099	SFRP1, CTD-3080F16.3, , ,	A	G	0.03333	0.3154	0.1676	0.4631	2.43E-04	NONE
LPS	8	57943110	kgp11633549	rs73680138		A	G	0.123	0.3329	0.1936	0.4721	9.23E-05	kgp11783233(1),kgp7508972(1)
LPS	8	57953993	kgp7508972	rs73680142		A	C	0.1202	0.3329	0.1936	0.4721	9.23E-05	#N/A
LPS	7	110178860	kgp2708497	rs73717109		A	G	0.05738	0.3071	0.1668	0.4474	9.97E-04	#N/A
sCD14	5	107369303	h3a_37_5_107369303_C_T	rs73778642	FBXL17	A	G	0.1667	0.2978	0.1564	0.4392	6.02E-05
LPS	3	3377796	kgp7995812	rs73805915	AC026188.1	G	A	0.08743	0.3268	0.1878	0.4657	3.62E-04	NONE
LPS	3	3383546	kgp4149346	rs73805922	AC026188.1	A	G	0.03825	0.3506	0.2126	0.4886	3.75E-04	NONE
LPS	4	46405715	snp-known73812863	rs73812863	GABRA2, RP11-436F23.1, , ,	G	A	0.1066	0.3255	0.1795	0.4714	4.21E-04	NONE
LPS	3	12836802	kgp12421590	rs73813551	CAND2	A	G	0.07377	0.3265	0.187	0.466	1.60E-04	kgp3656121(1)
LPS	3	24240698	kgp18214739	rs73823229	THRB	A	G	0.07104	0.3734	0.2371	0.5097	1.74E-04	NONE
LPS	3	40894562	kgp17781545	rs73829427	RP11-761N21.1	A	G	0.0847	0.343	0.2041	0.482	4.08E-04	NONE
sCD14	3	74265047	kgp5600543	rs73839540		A	G	0.1831	-0.3108	-0.451	-0.1705	2.71E-05
LBP	3	76145663	snp-known73842984	rs73842984	ROBO2	G	A	0.1557	0.3061	0.1574	0.4548	1.11E-04	NONE
LPS	20	15806295	h3a_37_20_15806295_C_T	rs73898515	MACROD2	A	G	0.1284	0.2972	0.1558	0.4385	7.74E-04	NONE
sCD14	21	45389261	kgp11380311	rs73906692	AGPAT3	G	A	0.2873	0.3105	0.1678	0.4533	4.03E-05
sCD14	21	45426400	kgp13096790	rs73909110		G	A	0.1885	0.324	0.1841	0.4639	1.54E-05
LPS	19	9390109	kgp21401889	rs73920726	OR7H1P	A	G	0.06831	0.3478	0.2099	0.4857	6.12E-04	h3a_37_19_9462619_G_A(1),h3a_37_19_9490316_G_A(1)
LPS	19	9462619	h3a_37_19_9462619_G_A	rs73920755	ZNF559-ZNF177, ZNF177, ZNF559, ,	A	G	0.06831	0.3478	0.2099	0.4857	6.12E-04	#N/A
LPS	19	9490316	h3a_37_19_9490316_G_A	rs73920762	ZNF559-ZNF177, ZNF177, , ,	A	G	0.06831	0.3478	0.2099	0.4857	6.12E-04	#N/A
sCD14	2	38718901	kgp1568575	rs73928594	AC016995.3	G	A	0.05738	0.2937	0.1521	0.4353	6.74E-05
LBP	2	237437277	h3a_37_2_237437277_G_A	rs73998685		A	G	0.06557	0.3041	0.1556	0.4525	1.89E-04	NONE
sCD14	16	12925176	kgp11566563	rs74014713		G	A	0.1858	0.3032	0.1623	0.4442	4.51E-05
LPS	14	21486590	h3a_37_14_21486590_C_T	rs74036552	NDRG2	A	G	0.07377	0.2951	0.1534	0.4368	4.63E-04	NONE
LPS	13	39523335	kgp11568891	rs74050315		C	A	0.1133	0.3254	0.1836	0.4673	4.12E-04	NONE
LPS	1	11598458	kgp15902154	rs74053011	PTCHD2	A	G	0.03279	0.3515	0.2135	0.4895	7.05E-04	NONE
LPS	14	95923644	kgp19698226	rs74082143	SYNE3	A	G	0.05191	0.406	0.2726	0.5394	9.37E-05	NONE
LPS	13	103541960	kgp16777900	rs74112828	METTL21EP, RP11-255P5.2, , ,	A	G	0.1585	0.3177	0.1748	0.4605	1.36E-04	#N/A
sCD14	10	94172018	h3a_37_10_94172018_G_A	rs74151628		A	G	0.04372	0.3236	0.1844	0.4629	9.50E-06
LPS	1	242271340	kgp6982256	rs74153340	PLD5	A	G	0.1721	0.2923	0.1504	0.4342	2.80E-04	NONE
LPS	1	27890926	snp-known742465	rs742465	AHDC1	A	G	0.03571	0.3479	0.2086	0.4873	5.99E-04	NONE
LPS	14	54087004	kgp19602373	rs74382356	AL163953.3	A	C	0.06831	0.4069	0.2701	0.5437	5.50E-05	#N/A
LPS	6	125880103	h3a_37_6_125880103_T_C	rs74430676		G	A	0.07104	0.3461	0.2033	0.489	1.41E-04	NONE
LPS	4	57746413	kgp20941316	rs74440390		A	G	0.0847	0.3162	0.176	0.4564	4.58E-04	#N/A
LPS	5	67812196	h3a_37_5_67812196_G_A	rs74445903		A	G	0.09016	0.2892	0.1477	0.4308	2.37E-04	#N/A
LPS	6	35707897	kgp16907595	rs74470085	ARMC12	C	A	0.194	0.2898	0.1481	0.4316	2.99E-04	NONE
LPS	14	76971244	kgp19588837	rs74487641	RP11-187O7.3	G	A	0.04645	0.3694	0.2309	0.508	7.67E-05	NONE
LPS	1	85070037	kgp15140916	rs74496281		A	G	0.0929	0.2933	0.152	0.4347	1.55E-04	NONE
LPS	6	99134281	kgp17071448	rs74541829		C	A	0.08056	0.4477	0.3115	0.5839	1.60E-07	kgp17071448(1)
LPS	7	155880391	kgp13242862	rs74566310		A	C	0.07923	0.3257	0.1831	0.4683	6.91E-04	NONE
LPS	13	26093765	snp-known74604172	rs74604172	ATP8A2	G	A	0.0929	0.2928	0.1509	0.4348	9.17E-04	NONE
LPS	8	22223971	kgp3423009	rs74751432	SLC39A14	G	C	0.1393	0.3248	0.1821	0.4675	9.63E-05	NONE
LBP	13	76476345	kgp16833033	rs74789413		A	G	0.03825	0.3364	0.1904	0.4825	7.29E-05	NONE
LPS	5	67780988	kgp22258715	rs74862566		A	G	0.08197	0.3173	0.1774	0.4573	6.90E-05	h3a_37_5_67791050_A_G(1),h3a_37_5_67812196_G_A(1)
LPS	10	64058796	kgp21654511	rs75006941	RP11-120C12.3	G	A	0.05738	0.3266	0.187	0.4662	2.66E-04	NONE
LPS	18	73964427	rs7504473	rs7504473	RP11-94B19.2, RP11-94B19.7, , ,	G	A	0.1456	0.398	0.2603	0.5357	2.57E-06	NONE
LPS	2	207097363	rs750504	rs750504		A	G	0.06831	0.3477	0.2094	0.486	2.16E-04	NONE
LPS	2	73618997	h3a_37_2_73618997_A_G	rs75071974	ALMS1	G	A	0.123	0.292	0.1499	0.4342	9.16E-04	#N/A
sCD14	14	52357500	kgp5394673	rs75074223	GNG2	G	A	0.03846	0.3582	0.2204	0.4961	3.80E-07
LBP	3	123304694	kgp8187378	rs75085211	PTPLB, MYLK-AS1, , ,	A	G	0.1126	0.3275	0.1799	0.475	7.72E-05	#N/A
sCD14	18	38140128	h3a_37_18_38140128_A_G	rs75139073		G	A	0.05738	-0.2964	-0.4389	-0.1539	5.93E-05
LPS	2	173474018	kgp9618335	rs75202749	PDK1	A	G	0.0847	0.2982	0.1562	0.4402	9.10E-04	#N/A
LBP	20	60248418	kgp19272284	rs75259060	CDH4	A	G	0.03825	0.3074	0.1621	0.4526	2.54E-04	kgp19235836(1)
LPS	7	3116096	kgp13714177	rs75321855		A	G	0.1154	0.2938	0.1523	0.4352	5.99E-04	NONE
LPS	7	129165333	kgp3251846	rs754964		A	G	0.123	0.3023	0.1603	0.4443	5.13E-04	NONE
LPS	6	165232176	kgp17311407	rs75513252		A	G	0.04372	0.3333	0.1926	0.4741	8.02E-04	NONE
LPS	1	19884006	kgp15913508	rs75518366		A	G	0.05	0.4322	0.289	0.5755	1.63E-04	kgp15149989(1)
LPS	4	78267092	kgp22773211	rs75576845	CCNG2	C	A	0.04372	0.3186	0.1791	0.4581	9.83E-04	NONE
LBP	2	71907930	rs7558412	rs7558412	DYSF	C	A	0.123	0.3321	0.1839	0.4804	3.99E-05	NONE
LPS	6	29252241	snp-known75612156	rs75612156	XXbac-BPG308J9.3	A	T	0.0929	0.321	0.1801	0.462	4.56E-04	#N/A
LPS	14	28528389	kgp22825474	rs75615167		A	G	0.03825	0.4264	0.2896	0.5632	3.08E-04	NONE
LBP	15	54362065	kgp19916925	rs75708967	UNC13C	A	G	0.0847	-0.3051	-0.4541	-0.156	1.97E-04	NONE
LPS	11	30965480	h3a_37_11_30965480_T_C	rs75714534	DCDC1	G	A	0.1038	0.3141	0.1739	0.4544	4.53E-04	#N/A
LPS	11	129764143	h3a_37_11_129764143_C_T	rs75720871	NFRKB	A	G	0.06011	0.3463	0.2078	0.4848	5.41E-04	#N/A
LBP	4	149821303	kgp22807769	rs75747898		C	A	0.1066	0.3184	0.1716	0.4652	8.81E-05	h3a_37_4_149821435_T_C(1)
LPS	5	128033819	kgp22067383	rs75757800	SLC27A6, CTC-573M9.1, , ,	A	C	0.0847	0.3245	0.1841	0.4649	4.54E-04	NONE
LPS	2	79990792	kgp12179061	rs75763606	CTNNA2	G	A	0.06831	0.3308	0.1905	0.4711	4.09E-04	NONE
LPS	2	144346245	kgp10809569	rs7577569	ARHGAP15, RP11-570L15.1, , ,	A	G	0.1066	0.3343	0.1916	0.4771	5.06E-04	NONE
sCD14	3	35822977	h3a_37_3_35822977_T_C	rs75787406	ARPP21	G	A	0.09563	0.3158	0.1736	0.4579	1.98E-05
LPS	15	38624244	kgp9552038	rs75791164	SPRED1	A	G	0.06011	0.2961	0.1549	0.4374	6.20E-04	NONE
LBP	1	237728250	kgp15728999	rs75806263	RYR2	G	A	0.07377	-0.3039	-0.4498	-0.158	1.47E-04	NONE
LBP	4	15434954	h3a_37_4_15434954_G_A	rs75984791	C1QTNF7	A	G	0.05191	0.316	0.1688	0.4632	1.40E-04	rs1029973(1),rs2314589(1)
LBP	16	63305926	kgp16443809	rs76134689		A	G	0.04372	0.3235	0.1774	0.4697	1.13E-04	NONE
LPS	17	66096525	kgp8064936	rs76142773	AC145343.2, LINC00674, , ,	A	G	0.0765	0.3253	0.1857	0.465	7.03E-04	NONE
LPS	3	83530809	kgp513213	rs7616518		G	A	0.4235	0.2954	0.1509	0.4399	2.76E-05	NONE
sCD14	21	31640722	h3a_37_21_31640722_G_T	rs76292779		A	C	0.1148	0.2989	0.1552	0.4427	6.93E-05
LBP	11	5465489	kgp13012130	rs76313173	HBG2, HBE1, AC104389.28, ,	A	G	0.02732	0.3051	0.1589	0.4512	3.09E-04	NONE
LBP	15	88441033	kgp847436	rs76331651	NTRK3	G	A	0.2541	0.3329	0.184	0.4819	2.41E-05	kgp11770309(1)
LBP	3	123355195	snp-known76334980	rs76334980	MYLK, MYLK-AS1, , ,	A	G	0.1339	0.3078	0.1603	0.4553	1.21E-04	#N/A
LPS	5	94074419	snp-known76353915	rs76353915	ANKRD32, MCTP1, , ,	C	A	0.1066	0.3063	0.1656	0.4471	6.82E-04	NONE
LPS	6	29255380	snp-known76388328	rs76388328	XXbac-BPG308J9.3	G	A	0.09341	0.3205	0.1791	0.462	4.72E-04	#N/A
LPS	4	43048126	h3a_37_4_43048126_T_G	rs76466734		C	A	0.06011	0.3685	0.2303	0.5067	1.13E-04	#N/A
LPS	1	21116722	h3a_37_1_21116722_A_C	rs76530323		C	A	0.0765	0.3345	0.1934	0.4756	9.18E-04	NONE
LBP	22	29611968	kgp9189595	rs76555061	EMID1	A	G	0.0765	0.3007	0.1549	0.4464	1.78E-04	NONE
LPS	4	156920113	kgp94635	rs7656171		C	A	0.1393	0.3942	0.2579	0.5304	5.25E-05	#N/A
LPS	11	12532799	kgp13031409	rs76605737	PARVA	G	A	0.06011	0.3111	0.1696	0.4527	4.87E-04	NONE
LPS	6	123435274	kgp17021738	rs76642262		A	G	0.04098	0.3369	0.1965	0.4773	9.21E-04	NONE
LPS	6	168547906	h3a_37_6_168547906_G_A	rs76662923		A	G	0.123	0.29	0.148	0.432	8.34E-04	NONE
LPS	3	104857127	kgp12042780	rs76669163		A	G	0.1011	0.3887	0.2537	0.5238	4.68E-05	kgp12240653(1),rs16850895(1)
LPS	14	54085621	snp-known76706392	rs76706392	AL163953.3	A	G	0.06831	0.4069	0.2701	0.5437	5.50E-05	kgp19602373(1)
LPS	7	116216963	kgp11489728	rs76706972	AC006159.3	A	G	0.1284	0.2982	0.1572	0.4391	4.85E-04	NONE
sCD14	18	39187729	kgp16028405	rs76782594	RP11-142I20.1	A	G	0.1011	-0.3084	-0.4495	-0.1674	3.58E-05
LPS	4	71673137	rs7681549	rs7681549		G	A	0.1366	0.3022	0.1614	0.4429	7.12E-04	NONE
LPS	4	156860391	rs7684248	rs7684248	CTSO	G	A	0.1511	0.3109	0.1674	0.4545	5.39E-04	#N/A
LPS	5	67791050	h3a_37_5_67791050_A_G	rs76915389		G	A	0.08197	0.3173	0.1774	0.4573	6.90E-05	#N/A
LPS	16	17773408	snp-known76924447	rs76924447		A	G	0.0765	0.3513	0.2135	0.4892	2.10E-04	#N/A
LPS	4	156865988	rs7693476	rs7693476	CTSO	G	A	0.1885	0.3181	0.1768	0.4594	2.61E-04	rs1355875(1),rs7684248(1),rs11100024(1),rs13108152(1)
LPS	11	129752426	snp-known76967949	rs76967949	NFRKB	A	G	0.05738	0.3572	0.2196	0.4947	4.60E-04	kgp12758221(1),h3a_37_11_129764143_C_T(1)
LPS	16	17771302	h3a_37_16_17771302_C_A	rs76978939		A	C	0.0765	0.3513	0.2135	0.4892	2.10E-04	snp-known76924447(1),h3a_37_16_17780458_A_G(1),kgp9429715(1),h3a_37_16_17797701_C_T(1)
sCD14	4	10125874	rs7699671	rs7699671		A	G	0.2404	0.2919	0.1503	0.4335	8.94E-05
sCD14	11	5167361	snp-known76998278	rs76998278		G	A	0.1667	0.2964	0.1535	0.4393	8.28E-05
LBP	8	37605733	snp-known77030027	rs77030027	ERLIN2, RP11-863K10.4, , ,	A	G	0.1393	0.3388	0.1938	0.4839	1.99E-05	NONE
LBP	9	114508525	kgp18663044	rs77078438	C9orf84	A	G	0.02732	0.3388	0.1934	0.4842	9.62E-05	NONE
LPS	3	65096083	kgp101998	rs77116382		A	G	0.1038	0.3127	0.1702	0.4553	2.34E-04	snp-known17072324(1)
LPS	17	60947121	kgp14000076	rs77118766		A	G	0.04918	0.3639	0.2257	0.502	7.29E-04	NONE
LPS	2	221379198	snp-known77120732	rs77120732	AC067956.1	A	G	0.06831	0.3146	0.1743	0.4549	8.69E-04	NONE
LPS	1	103535896	h3a_37_1_103535896_A_G	rs77130665	COL11A1	G	A	0.07377	0.3339	0.1922	0.4756	4.33E-04	NONE
LPS	13	103483489	kgp16689919	rs77137260	BIVM, BIVM-ERCC5, , ,	G	A	0.1366	0.2958	0.1517	0.4399	5.48E-04	#N/A
LPS	20	11987939	kgp19368547	rs77193440		A	G	0.07104	0.2953	0.1541	0.4365	4.57E-04	NONE
LPS	8	57924810	kgp11783233	rs77211725		G	A	0.1421	0.3023	0.1616	0.4431	2.96E-04	#N/A
LPS	7	12461020	kgp9280871	rs77271688		G	A	0.08743	0.297	0.1558	0.4382	7.70E-04	NONE
LPS	5	71139178	snp-known7729815	rs7729815		A	G	0.06831	0.3153	0.1709	0.4598	3.89E-04	NONE
sCD14	1	68234589	kgp15852391	rs77333524	GNG12	G	A	0.08743	0.3009	0.1581	0.4437	4.83E-05
LPS	6	29238477	rs7738692	rs7738692	XXbac-BPG308J9.3, OR2U2P, , ,	G	A	0.0929	0.321	0.1801	0.462	4.56E-04	#N/A
LPS	6	29240890	snp-known77443400	rs77443400	XXbac-BPG308J9.3	G	A	0.09341	0.321	0.1801	0.462	4.56E-04	#N/A
LPS	6	85573816	kgp2171434	rs7747230		A	G	0.1202	0.3302	0.1882	0.4723	1.55E-04	#N/A
sCD14	6	87684800	rs7751022	rs7751022	HTR1E	A	G	0.1776	-0.2932	-0.4355	-0.1508	8.89E-05
LPS	6	25720135	snp-known7752451	rs7752451		A	G	0.05191	0.3264	0.1864	0.4664	7.67E-04	NONE
sCD14	18	39182449	snp-known77525915	rs77525915	RP11-142I20.1	A	C	0.1011	-0.3084	-0.4495	-0.1674	3.58E-05
LBP	15	73570816	kgp2997774	rs77553843	NEO1	A	G	0.03552	0.3353	0.1878	0.4827	1.31E-04	NONE
LPS	8	121447046	h3a_37_8_121447046_G_A	rs77560353	MRPL13	A	G	0.07377	0.3225	0.1825	0.4625	9.41E-04	#N/A
LPS	5	16866866	h3a_37_5_16866866_A_G	rs77569001	MYO10	G	A	0.08197	0.2943	0.1504	0.4381	9.42E-04	NONE
LPS	3	144219730	kgp17743966	rs77585395		A	C	0.03552	0.349	0.21	0.4881	7.79E-04	kgp18055950(1)
LPS	3	1262233	kgp17559000	rs77592658	CNTN6	A	G	0.06557	0.3469	0.204	0.4897	4.27E-04	NONE
LPS	1	240281938	kgp15326951	rs77645789	FMN2	G	A	0.03825	0.3267	0.1872	0.4662	9.53E-04	NONE
LPS	11	129603356	kgp12771703	rs77673899		A	C	0.05464	0.3412	0.2032	0.4792	9.44E-04	NONE
LPS	2	6894159	kgp14325623	rs77682945	LINC00487	A	G	0.05738	0.3408	0.2011	0.4805	6.55E-04	NONE
sCD14	18	38161795	h3a_37_18_38161795_A_C	rs77709908		C	A	0.04645	-0.2936	-0.4356	-0.1515	5.48E-05
LPS	3	12826771	kgp3656121	rs77715467		G	C	0.07104	0.3054	0.1647	0.4461	5.87E-04	#N/A
sCD14	6	106500298	h3a_37_6_106500298_G_A	rs77751429		A	G	0.08197	0.3033	0.1616	0.4451	4.84E-05
LBP	10	4067604	snp-known77759228	rs77759228	RP11-433J20.2	G	A	0.07377	0.3103	0.1647	0.4559	1.52E-04	NONE
sCD14	7	49636792	kgp11846814	rs7776870		A	G	0.459	0.3009	0.1586	0.4432	6.56E-05
LBP	7	88776591	kgp3812597	rs7776995	ZNF804B	A	C	0.2896	0.3043	0.1575	0.4511	8.51E-05	#N/A
LPS	11	30871787	kgp12652768	rs77804236	DCDC1	A	G	0.09836	0.3198	0.1799	0.4596	3.69E-04	h3a_37_11_30904843_T_C(1),h3a_37_11_30926525_C_T(1),kgp12763664(1),snp-known163878(1),h3a_37_11_30955622_T_G(1),h3a_37_11_30965480_T_C(1)
LPS	1	157220107	kgp10814873	rs77818148		A	G	0.1093	0.2989	0.1547	0.443	6.98E-04	NONE
LPS	17	64658964	kgp13939501	rs77851896	PRKCA	A	G	0.04722	0.3184	0.176	0.4608	7.23E-04	NONE
LPS	7	23879786	kgp1314740	rs7786909		A	G	0.06557	0.3539	0.215	0.4927	6.54E-04	#N/A
LPS	7	20790608	snp-known7789213	rs7789213	ABCB5	A	G	0.04645	0.3735	0.2344	0.5127	5.37E-04	NONE
LBP	7	20727150	kgp1474631	rs77959988	ABCB5	A	G	0.1038	0.3161	0.1707	0.4616	7.45E-05	NONE
LBP	7	88780206	kgp1656716	rs7796934	ZNF804B	A	C	0.306	0.3357	0.1912	0.4803	1.35E-05	kgp3812597(1)
LPS	6	78278549	snp-known77985279	rs77985279		G	A	0.1175	0.3188	0.1769	0.4607	4.15E-04	NONE
LPS	3	1174727	snp-known77992133	rs77992133	CNTN6	G	C	0.03552	0.3822	0.244	0.5203	5.48E-04	NONE
LBP	3	184759557	kgp18216958	rs78005671	VPS8	A	G	0.04098	0.3432	0.1995	0.4869	4.41E-05	NONE
LPS	14	87514673	h3a_37_14_87514673_G_A	rs78057986		A	G	0.0765	0.2977	0.1548	0.4407	9.12E-04	NONE
LBP	3	72906968	h3a_37_3_72906968_G_A	rs78262265	SHQ1	A	G	0.07143	0.3223	0.1723	0.4724	1.54E-04	NONE
LPS	8	63394790	kgp1586647	rs7835925	NKAIN3, RP11-577N1.2, , ,	A	G	0.1803	0.346	0.2076	0.4844	8.81E-06	NONE
LPS	12	26838059	kgp18770036	rs78450788	ITPR2	A	G	0.04972	0.3701	0.231	0.5092	5.57E-04	NONE
LPS	5	167543393	kgp22157152	rs78472164	CTB-178M22.1, TENM2, , ,	A	C	0.03005	0.3473	0.2085	0.486	8.10E-04	NONE
LPS	14	43655411	kgp8467943	rs78485920		G	A	0.06011	0.3025	0.1613	0.4438	1.00E-03	NONE
sCD14	18	38123037	kgp16087409	rs78522900		A	G	0.04918	-0.3223	-0.4649	-0.1796	1.21E-05
sCD14	20	43674186	h3a_37_20_43674186_A_G	rs78534310	STK4	G	A	0.05191	0.296	0.1545	0.4375	5.95E-05
LPS	12	10887323	kgp18746048	rs78535006		A	G	0.1066	0.2948	0.1533	0.4363	6.93E-04	#N/A
LPS	10	7285455	kgp21858640	rs78691648	SFMBT2	G	A	0.03279	0.4237	0.2729	0.5745	8.70E-04	NONE
LPS	9	114973383	rs7874580	rs7874580		A	C	0.06044	0.3654	0.2261	0.5047	5.62E-04	#N/A
LPS	8	121518958	kgp20573483	rs78773213	MTBP	G	A	0.07377	0.3225	0.1825	0.4625	9.41E-04	#N/A
LPS	17	51835475	kgp13832907	rs78843370	RPS2P48	G	A	0.1503	0.3395	0.2008	0.4782	7.80E-05	#N/A
LPS	16	52654462	kgp16469702	rs78905171	CASC16, RP11-297L17.4, , ,	G	A	0.03005	0.428	0.2952	0.5609	4.02E-05	NONE
LPS	6	154551220	kgp16935420	rs78922878	OPRM1, IPCEF1, , ,	C	A	0.1202	0.327	0.183	0.4711	4.81E-04	NONE
LBP	12	58964076	kgp10483578	rs78997437	RP11-362K2.2, RP11-767I20.1, , ,	G	A	0.2787	-0.3005	-0.4472	-0.1538	9.67E-05	NONE
LPS	3	131876003	kgp17860624	rs79045106	CPNE4	G	A	0.1011	0.3621	0.2244	0.4998	5.39E-05	NONE
LBP	8	107285381	kgp22752412	rs79047771	OXR1, RP11-395G23.3, , ,	G	A	0.1585	0.3242	0.1781	0.4703	3.58E-05	#N/A
LPS	4	132224683	kgp9902107	rs79160671		G	A	0.1448	0.2987	0.1557	0.4418	2.10E-04	NONE
sCD14	18	39189501	h3a_37_18_39189501_A_G	rs79170400	RP11-142I20.1	G	A	0.1011	-0.3084	-0.4495	-0.1674	3.58E-05
LBP	2	37766100	h3a_37_2_37766100_T_C	rs79190879		G	A	0.07923	0.3084	0.1625	0.4542	1.20E-04	snp-known112086310(1)
LBP	10	128476958	kgp2181605	rs7923706		A	C	0.2623	0.3023	0.1556	0.449	9.38E-05	NONE
LPS	6	29230520	snp-known79272343	rs79272343	XXbac-BPG308J9.3, OR2U1P, , ,	C	A	0.0929	0.321	0.1801	0.462	4.56E-04	#N/A
LBP	11	25978136	rs7931950	rs7931950		G	A	0.2459	0.3114	0.1635	0.4593	6.91E-05	NONE
sCD14	18	39293500	h3a_37_18_39293500_T_C	rs79344771		G	A	0.07104	-0.3122	-0.4536	-0.1707	2.82E-05
LPS	18	36231960	kgp16051605	rs79368868		G	A	0.04918	0.3672	0.2301	0.5043	7.33E-04	NONE
LPS	5	154565712	kgp5675322	rs79376891		G	A	0.04098	0.3755	0.2379	0.513	1.21E-04	NONE
LPS	11	83202985	snp-known79383996	rs79383996	DLG2	G	A	0.06593	0.3026	0.161	0.4442	8.32E-04	NONE
LPS	11	91246211	h3a_37_11_91246211_C_T	rs7942725		A	G	0.1066	0.3267	0.1763	0.4771	1.62E-04	kgp1030381(1)
LPS	11	44431962	kgp11088726	rs7950224		A	G	0.0929	0.2935	0.152	0.4349	7.02E-04	NONE
LPS	11	110840307	kgp13033671	rs7951840		A	G	0.04372	0.3848	0.247	0.5226	3.06E-04	NONE
LBP	12	15929793	kgp19093617	rs79557056	EPS8	G	A	0.03825	0.3572	0.2129	0.5014	7.15E-05	h3a_37_12_15956805_C_T(1),h3a_37_12_15964854_A_G(1)
LPS	12	52889113	snp-known7958299	rs7958299	KRT6A	A	G	0.06284	0.3062	0.1659	0.4466	8.44E-04	rs688517(1)
LPS	4	43146346	kgp3413872	rs79619001	RP11-395F4.1	A	G	0.0929	0.3263	0.1857	0.4669	4.93E-04	NONE
LBP	12	126737280	kgp18829378	rs79623733	VSTM1	A	G	0.08197	0.3061	0.1599	0.4523	1.54E-04	#N/A
sCD14	19	54559299	h3a_37_19_54559299_A_G	rs79630498		G	A	0.1404	0.3156	0.1727	0.4585	2.80E-05
LPS	3	104850189	kgp12240653	rs79637044		G	A	0.07923	0.3293	0.1891	0.4696	5.93E-04	#N/A
LPS	6	63929286	kgp17308414	rs79641809		C	A	0.05738	0.3681	0.23	0.5063	3.17E-04	rs16894193(1)
LPS	4	43044895	kgp20904196	rs79717520		G	A	0.06011	0.3685	0.2303	0.5067	1.13E-04	#N/A
LPS	12	75169675	rs7973014	rs7973014		A	G	0.1995	0.3185	0.1776	0.4593	8.27E-05	rs11180220(1)
LPS	12	109330196	kgp11522209	rs7980554	SVOP	C	A	0.1803	0.3355	0.1971	0.4738	2.81E-05	rs7980554(1)
LPS	12	109330196	rs7980554	rs7980554	SVOP	C	A	0.1803	0.3355	0.1971	0.4738	2.81E-05	#N/A
LPS	4	146787583	snp-known79857197	rs79857197	ZNF827	A	C	0.07377	0.3168	0.1748	0.4589	8.72E-04	NONE
sCD14	13	63054095	rs7989348	rs7989348		A	G	0.429	0.292	0.1502	0.4339	9.83E-05
LPS	11	45502046	kgp12935343	rs79917142	RP11-430H10.4	A	G	0.03333	0.3518	0.2121	0.4914	5.37E-04	NONE
LPS	5	58158056	kgp22777845	rs79925172	CTD-2176I21.2	A	G	0.03552	0.376	0.2373	0.5148	4.31E-04	NONE
LPS	7	101793966	kgp13300036	rs80020592	CUX1	A	G	0.112	0.3164	0.1759	0.4568	4.62E-04	NONE
sCD14	3	54927642	h3a_37_3_54927642_G_A	rs80020930	CACNA2D3-AS1, CACNA2D3, , ,	A	G	0.09016	0.3027	0.1611	0.4442	4.93E-05
sCD14	14	86813782	snp-known8003382	rs8003382	RP11-26L16.1	A	G	0.1257	0.2955	0.1545	0.4365	5.38E-05
LBP	10	73095171	kgp8860092	rs80061350	SLC29A3	A	G	0.153	0.3099	0.1615	0.4583	8.64E-05	NONE
LPS	1	102027408	kgp15737564	rs80067110		A	C	0.05191	0.4076	0.2719	0.5433	1.77E-04	NONE
sCD14	14	39281076	seq-h3a_37_14_39281076_C_T	rs8007203	LINC00639	A	G	0.04918	0.2953	0.1529	0.4376	4.69E-05
LPS	14	36159557	rs8021355	rs8021355	RALGAPA1	C	A	0.2623	0.2998	0.1585	0.4411	1.01E-04	#N/A
LBP	3	752100	snp-known80220730	rs80220730	AC090044.1	G	A	0.06557	0.3428	0.1986	0.487	4.65E-05	NONE
LPS	2	6761888	snp-known80236723	rs80236723	hsa-mir-7515	G	A	0.0847	0.332	0.1934	0.4707	5.93E-04	NONE
LBP	15	88392099	snp-known8026765	rs8026765		A	G	0.4836	-0.3435	-0.4896	-0.1974	6.83E-06	NONE
LBP	12	126738661	h3a_37_12_126738661_G_A	rs80277892		A	G	0.08197	0.3061	0.1599	0.4523	1.54E-04	#N/A
LBP	20	60248817	kgp19235836	rs80309294	CDH4	A	G	0.03825	0.3074	0.1621	0.4526	2.54E-04	#N/A
LBP	15	101598964	h3a_37_15_101598964_A_G	rs8031193	RP11-505E24.2, LRRK1, , ,	G	A	0.3579	0.2999	0.1532	0.4467	9.37E-05	NONE
LPS	16	17797701	h3a_37_16_17797701_C_T	rs8057686		A	G	0.06284	0.3463	0.2077	0.4849	6.22E-04	#N/A
LPS	17	8460715	h3a_37_17_8460715_T_C	rs8068001	MYH10	A	G	0.1339	0.3029	0.1587	0.447	3.19E-04	#N/A
LPS	17	8496332	kgp6130553	rs8076506	MYH10	G	A	0.08743	0.3284	0.187	0.4697	4.24E-04	#N/A
LPS	17	8435053	h3a_37_17_8435053_C_T	rs8079451	MYH10	G	A	0.1429	0.2957	0.1522	0.4392	3.35E-04	#N/A
LPS	18	69248852	kgp1502834	rs8085291		G	A	0.1995	0.3556	0.2178	0.4933	2.68E-05	NONE
LPS	18	73513076	kgp10816332	rs8087298		A	G	0.0838	0.3971	0.2595	0.5348	4.02E-04	NONE
LPS	18	73938838	kgp7755827	rs8092843	RP11-94B19.5	A	C	0.3552	0.2985	0.1555	0.4414	2.62E-05	rs6565866(1)
LPS	20	4813763	kgp10474273	rs8122385		A	G	0.09066	0.3191	0.1769	0.4614	6.55E-04	NONE
LBP	20	4516796	rs8123671	rs8123671		G	A	0.1995	-0.3179	-0.4657	-0.1701	6.04E-05	NONE
LPS	21	34821109	rs8134061	rs8134061	IFNGR2, TMEM50B, , ,	G	A	0.1648	0.4094	0.2747	0.5441	7.10E-07	rs2243511(1)
sCD14	22	24901186	kgp6152226	rs8142051	UPB1	A	G	0.1557	-0.3094	-0.4514	-0.1675	3.62E-05
LPS	2	173423066	kgp6013487	rs8179584	PDK1, AC093818.1, Y_RNA, ,	A	C	0.08197	0.2982	0.1562	0.4402	9.10E-04	#N/A
LPS	11	130113437	rs858701	rs858701	ZBTB44	A	G	0.1612	0.306	0.1644	0.4475	2.55E-04	rs1675540(1)
LPS	4	57758524	h3a_37_4_57758524_T_G	rs866356988		C	A	0.08056	0.3174	0.1758	0.4591	5.85E-04	#N/A
LPS	5	148369508	snp-known891919	rs891919	SH3TC2	A	T	0.3194	0.3144	0.1718	0.457	2.57E-05	#N/A
LBP	8	72925434	rs894886	rs894886	RP11-383H13.1	A	G	0.1858	0.3041	0.1585	0.4498	1.11E-04	NONE
LPS	14	95925310	kgp12342780	rs910788	SYNE3	G	A	0.2923	0.3163	0.1743	0.4582	1.57E-05	#N/A
LBP	18	4192281	rs9284410	rs9284410	DLGAP1	A	G	0.4153	0.3002	0.1535	0.4469	8.71E-05	NONE
LPS	6	36197816	h3a_37_6_36197816_C_T	rs9296178	BRPF3	A	G	0.0765	0.3273	0.1876	0.467	6.00E-05	NONE
LPS	5	148365234	rs930205	rs930205	SH3TC2	G	A	0.3224	0.2987	0.157	0.4404	5.06E-05	#N/A
LPS	6	123479459	rs9375226	rs9375226		C	A	0.1393	0.2949	0.1538	0.4359	6.77E-04	NONE
LPS	6	152875862	rs9383626	rs9383626	SYNE1	C	A	0.1011	0.3042	0.1622	0.4462	8.34E-04	NONE
LPS	6	119838945	snp-known9401148	rs9401148		C	A	0.1066	0.3123	0.1706	0.454	3.23E-04	NONE
LPS	6	94770067	kgp12248616	rs9445198		A	G	0.1749	0.2911	0.1497	0.4326	4.10E-04	NONE
LBP	6	24096883	rs10946670	rs9460968		A	G	0.4699	0.3226	0.1747	0.4705	3.05E-05	NONE
LBP	6	24213120	kgp11350618	rs9460976	DCDC2	A	G	0.1393	0.3273	0.1823	0.4724	3.89E-05	#N/A
LPS	6	36312907	rs9462177	rs9462177		G	A	0.04372	0.3415	0.2014	0.4816	4.50E-04	NONE
LBP	6	24209255	snp-known9467076	rs9467076	DCDC2	G	A	0.1421	0.3352	0.1906	0.4798	2.40E-05	rs1856839(1),kgp11350618(1),h3a_37_6_24213263_T_G(1)
LBP	6	24213263	h3a_37_6_24213263_T_G	rs9467078	DCDC2	C	A	0.1389	0.334	0.1882	0.4797	3.15E-05	#N/A
LPS	6	35826303	kgp16931837	rs9470143	SRPK1	G	A	0.1066	0.2984	0.1532	0.4436	8.01E-04	NONE
LBP	6	35833803	h3a_37_6_35833803_C_A	rs9470150	SRPK1	A	C	0.4396	-0.3164	-0.4619	-0.171	3.45E-05	NONE
sCD14	10	124477293	h3a_37_10_124477293_T_C	rs949525		G	A	0.1612	0.299	0.157	0.441	5.83E-05
LPS	6	139898858	rs9495528	rs9495528		A	G	0.2213	0.3269	0.188	0.4658	3.80E-05	NONE
LPS	13	45518147	kgp6980832	rs9534009	NUFIP1	G	A	0.06557	0.3512	0.2126	0.4898	3.87E-04	#N/A
LPS	9	71281789	snp-known953643	rs953643		A	G	0.07104	0.3252	0.1861	0.4644	5.66E-04	#N/A
LBP	13	86163797	rs9547280	rs9547280		A	G	0.1243	0.3181	0.1714	0.4648	5.61E-05	NONE
LBP	13	30166361	kgp10569831	rs9551703	SLC7A1	G	A	0.1503	0.3077	0.1609	0.4544	9.77E-05	NONE
LPS	13	71777830	kgp3524331	rs9564786		A	G	0.123	0.3052	0.1639	0.4465	5.13E-04	snp-known9572684(1)
LPS	13	71780679	snp-known9572684	rs9572684		G	A	0.123	0.3052	0.1639	0.4465	5.13E-04	#N/A
sCD14	13	63004983	rs9592187	rs9592187		A	G	0.3716	0.292	0.1496	0.4344	1.01E-04
sCD14	13	63111278	h3a_37_13_63111278_T_C	rs9592196		G	A	0.3661	0.3058	0.1648	0.4467	4.10E-05
LPS	22	34589966	rs9619407	rs9619407		G	A	0.1749	0.3168	0.1757	0.4579	2.15E-04	NONE
LBP	13	107144959	kgp16818714	rs9652138	EFNB2	A	G	0.03005	0.3278	0.1831	0.4725	1.12E-04	NONE
LBP	12	26421332	kgp7878336	rs9669498	RP11-283G6.4, RP11-283G6.5, SSPN, ,	G	A	0.05738	0.3067	0.1581	0.4552	2.84E-04	NONE
LPS	14	52127059	rs9671722	rs9671722	FRMD6	A	G	0.2923	0.3374	0.1988	0.476	3.68E-06	NONE
LPS	19	58230620	rs9676323	rs9676323	AC003006.7, ZNF551, ZNF671, ,	G	A	0.1011	0.2965	0.1542	0.4388	9.18E-04	NONE
LPS	4	94954308	rs9685344	rs9685344		A	G	0.1913	0.3221	0.1821	0.4622	4.76E-05	NONE
LPS	3	83415578	rs972950	rs972950		C	A	0.1319	0.3181	0.1775	0.4588	1.74E-04	#N/A
sCD14	11	106292302	rs975394	rs975394		A	G	0.1995	-0.3126	-0.4535	-0.1717	2.64E-05
LPS	10	35456389	rs9783159	rs9783159	CREM	A	C	0.112	0.2952	0.1541	0.4364	5.42E-04	#N/A
LPS	3	93759079	rs9837294	rs9837294	ARL13B	G	A	0.1401	0.3284	0.1821	0.4748	1.58E-04	NONE
sCD14	3	35832219	snp-known9848097	rs9848097	ARPP21	G	A	0.0929	0.3158	0.1736	0.4579	1.98E-05
sCD14	3	80235308	rs9867579	rs9867579		A	G	0.4016	-0.3092	-0.4509	-0.1675	3.59E-05
sCD14	3	35826707	h3a_37_3_35826707_C_T	rs9875969	ARPP21	A	G	0.09615	0.3162	0.1733	0.4592	2.13E-05
sCD14	11	11363063	kgp2679653	rs9888210	GALNT18	C	G	0.1441	0.3129	0.1703	0.4555	3.15E-05
LPS	17	51859590	snp-known9889476	rs9889476		A	G	0.1401	0.3518	0.2131	0.4905	7.37E-05	#N/A
LBP	17	19908283	rs9896633	rs9896633		G	A	0.3607	-0.3115	-0.4601	-0.1629	6.24E-05	NONE
LPS	2	50342832	rs990024	rs990024	NRXN1	C	A	0.06319	0.3526	0.2036	0.5015	8.27E-04	kgp10399283(1),rs2602003(1)
LPS	17	51815214	rs9900706	rs9900706		A	G	0.153	0.3449	0.2067	0.4832	4.88E-05	#N/A
LPS	17	31644502	snp-known9916185	rs9916185	ASIC2	A	C	0.1284	0.348	0.2075	0.4885	8.49E-05	NONE
sCD14	18	39183398	snp-known9965988	rs9965988	RP11-142I20.1	A	G	0.1011	-0.3084	-0.4495	-0.1674	3.58E-05
LBP	16	15150833	snp-known2280018	snp-known2280018		C	A	0.2167	0.3141	0.1659	0.4623	6.33E-05	NONE
												#N/A
												#N/A
												#N/A
												#N/A
												#N/A
												#N/A
												#N/A
												#N/A
												#N/A
												#N/A
												#N/A
												#N/A
												#N/A
												#N/A
												#N/A
												#N/A
												#N/A
												#N/A
												#N/A
												#N/A
												#N/A
												#N/A
												#N/A
												#N/A
												#N/A
												#N/A
												#N/A
												#N/A
												#N/A
												#N/A
												#N/A
												#N/A
												#N/A
												#N/A
												#N/A
												#N/A
												#N/A
												#N/A
												#N/A
												#N/A
												#N/A
												#N/A
												#N/A
												#N/A
												#N/A
												#N/A
												#N/A
												#N/A
												#N/A
												#N/A
												#N/A
												#N/A
												#N/A
												#N/A
												#N/A
												#N/A
												#N/A
												#N/A
												#N/A
												#N/A
												#N/A
												#N/A
												#N/A
												#N/A
												#N/A
												#N/A
												#N/A
												#N/A
												#N/A
												#N/A
												#N/A
												#N/A
												#N/A
												#N/A
												#N/A
												#N/A
												#N/A
												#N/A
												#N/A
												#N/A
												#N/A
												#N/A
												#N/A
												#N/A
												#N/A
												#N/A
												#N/A
												#N/A
												#N/A
												#N/A
												#N/A
												#N/A
												#N/A
												#N/A
												#N/A
												#N/A
												#N/A
												#N/A
												#N/A
												#N/A
												#N/A
												#N/A
												#N/A
												#N/A
												#N/A
												#N/A
												#N/A
												#N/A
												#N/A
												#N/A
												#N/A
												#N/A
												#N/A
												#N/A
												#N/A
												#N/A
												#N/A
												#N/A
												#N/A
												#N/A
												#N/A
												#N/A
												#N/A
												#N/A
												#N/A
												#N/A
												#N/A
												#N/A
												#N/A
												#N/A
												#N/A
												#N/A
												#N/A
												#N/A
												#N/A
												#N/A
												#N/A
												#N/A
												#N/A
												#N/A
												#N/A
												#N/A
												#N/A
												#N/A
												#N/A
												#N/A
												#N/A
												#N/A
												#N/A
												#N/A
												#N/A
												#N/A
												#N/A
												#N/A
												#N/A
												#N/A
												#N/A
												#N/A
												#N/A
												#N/A
												#N/A
												#N/A
												#N/A
												#N/A
												#N/A
												#N/A
												#N/A
												#N/A
												#N/A
												#N/A
												#N/A
												#N/A
												#N/A
												#N/A
												#N/A
												#N/A
												#N/A
												#N/A
												#N/A
												#N/A
												#N/A
												#N/A
												#N/A
												#N/A
												#N/A
												#N/A
												#N/A
												#N/A
												#N/A
												#N/A
												#N/A
												#N/A
												#N/A
												#N/A
												#N/A
												#N/A
												#N/A
												#N/A
												#N/A
												#N/A
												#N/A
												#N/A
												#N/A
												#N/A
												#N/A
												#N/A
												#N/A
												#N/A
												#N/A
												#N/A
												#N/A
												#N/A
												#N/A
												#N/A
												#N/A
												#N/A
												#N/A
												#N/A
												#N/A
												#N/A
												#N/A
												#N/A
												#N/A
												#N/A
												#N/A
												#N/A
												#N/A
												#N/A
												#N/A
												#N/A
												#N/A
												#N/A
												#N/A
												#N/A
												#N/A
												#N/A
												#N/A
												#N/A
												#N/A
												#N/A
												#N/A
												#N/A
												#N/A
												#N/A
												#N/A
												#N/A
												#N/A
												#N/A
												#N/A
												#N/A
												#N/A
												#N/A
												#N/A
												#N/A
												#N/A
												#N/A
												#N/A
												#N/A
												#N/A
												#N/A
												#N/A
												#N/A
												#N/A
												#N/A
												#N/A
												#N/A
												#N/A
												#N/A
												#N/A
												#N/A
												#N/A
												#N/A
												#N/A
												#N/A
												#N/A
												#N/A
												#N/A
												#N/A
												#N/A
												#N/A
												#N/A
												#N/A
												#N/A
												#N/A
												#N/A
												#N/A
												#N/A
												#N/A
												#N/A
												#N/A
												#N/A
												#N/A
												#N/A
												#N/A
												#N/A
												#N/A
												#N/A
												#N/A
												#N/A
												#N/A
												#N/A
												#N/A
												#N/A
												#N/A
												#N/A
												#N/A
												#N/A
												#N/A
												#N/A
												#N/A
												#N/A
												#N/A
												#N/A
												#N/A
												#N/A
												#N/A
												#N/A
												#N/A
												#N/A
												#N/A
												#N/A
												#N/A
												#N/A
												#N/A
												#N/A
												#N/A
												#N/A
												#N/A
												#N/A
												#N/A
												#N/A
												#N/A
												#N/A
												#N/A
												#N/A
												#N/A
												#N/A
												#N/A
												#N/A
												#N/A
												#N/A
												#N/A
												#N/A
												#N/A
												#N/A
												#N/A
												#N/A
												#N/A
												#N/A
												#N/A
												#N/A
												#N/A
												#N/A
												#N/A
												#N/A
												#N/A
												#N/A
												#N/A
												#N/A
												#N/A
												#N/A
												#N/A
												#N/A
												#N/A
												#N/A
												#N/A
												#N/A
												#N/A
												#N/A
												#N/A
												#N/A
												#N/A
												#N/A
												#N/A
												#N/A
												#N/A
												#N/A
												#N/A
												#N/A
												#N/A
												#N/A
												#N/A
												#N/A
												#N/A
												#N/A
												#N/A
												#N/A
												#N/A
												#N/A
												#N/A
												#N/A
												#N/A
												#N/A
												#N/A
												#N/A
												#N/A
												#N/A
												#N/A
												#N/A
												#N/A
												#N/A
												#N/A
												#N/A
												#N/A
												#N/A
												#N/A
												#N/A
												#N/A
												#N/A
												#N/A
												#N/A
												#N/A
												#N/A
												#N/A
												#N/A
												#N/A
												#N/A
												#N/A
												#N/A
												#N/A
												#N/A
												#N/A
												#N/A
												#N/A
												#N/A
												#N/A
												#N/A
												#N/A
												#N/A
												#N/A
												#N/A
												#N/A
												#N/A
												#N/A
												#N/A
												#N/A
												#N/A
												#N/A
												#N/A
												#N/A
												#N/A
												#N/A
												#N/A
												#N/A
												#N/A
												#N/A
												#N/A
												#N/A
												#N/A
												#N/A
												#N/A
												#N/A
												#N/A
												#N/A
												#N/A
												#N/A
												#N/A
												#N/A
												#N/A
												#N/A
												#N/A
												#N/A
												#N/A
												#N/A
												#N/A
												#N/A
												#N/A
												#N/A
												#N/A
												#N/A
												#N/A
												#N/A
												#N/A
												#N/A
												#N/A
												#N/A
												#N/A
												#N/A
												#N/A
												#N/A
												#N/A
												#N/A
												#N/A
												#N/A
												#N/A
												#N/A
												#N/A
												#N/A
												#N/A
												#N/A
												#N/A
												#N/A
												#N/A
												#N/A
												#N/A
												#N/A
												#N/A
												#N/A
												#N/A
												#N/A
												#N/A
												#N/A
												#N/A
												#N/A
												#N/A
												#N/A
												#N/A
												#N/A
												#N/A
												#N/A
												#N/A
												#N/A
												#N/A
												#N/A
												#N/A
												#N/A
												#N/A
												#N/A
												#N/A
												#N/A
												#N/A
												#N/A
												#N/A
												#N/A
												#N/A
												#N/A
												#N/A
												#N/A
												#N/A
												#N/A
												#N/A
												#N/A
												#N/A
												#N/A
												#N/A
												#N/A
												#N/A
												#N/A
												#N/A
												#N/A
												#N/A
												#N/A
												#N/A
												#N/A
												#N/A
												#N/A
												#N/A
												#N/A
												#N/A
												#N/A
												#N/A
												#N/A
												#N/A
												#N/A
												#N/A
												#N/A
												#N/A
												#N/A
												#N/A
												#N/A
												#N/A
												#N/A
												#N/A
												#N/A
												#N/A
												#N/A
												#N/A
												#N/A
												#N/A
												#N/A
												#N/A
												#N/A
												#N/A
												#N/A
												#N/A
												#N/A
												#N/A
												#N/A
												#N/A
												#N/A
												#N/A
												#N/A
												#N/A
												#N/A
												#N/A
												#N/A
												#N/A
												#N/A
												#N/A
												#N/A
												#N/A
												#N/A
												#N/A
												#N/A
												#N/A
												#N/A
												#N/A
												#N/A
												#N/A
												#N/A
												#N/A
												#N/A
												#N/A
												#N/A
												#N/A
												#N/A
												#N/A
												#N/A
												#N/A
												#N/A
												#N/A
												#N/A
												#N/A
												#N/A
												#N/A
												#N/A
												#N/A
												#N/A
												#N/A
												#N/A
												#N/A
												#N/A
												#N/A
												#N/A
												#N/A
												#N/A
												#N/A
												#N/A
												#N/A
												#N/A
												#N/A
												#N/A
												#N/A
												#N/A
												#N/A
												#N/A
												#N/A
												#N/A
												#N/A
												#N/A
												#N/A
												#N/A
												#N/A
												#N/A
												#N/A
												#N/A
												#N/A
												#N/A
												#N/A
												#N/A
												#N/A
												#N/A
												#N/A
												#N/A
												#N/A
												#N/A
												#N/A
												#N/A
												#N/A
												#N/A
												#N/A
												#N/A
												#N/A
												#N/A
												#N/A
												#N/A
												#N/A
												#N/A
												#N/A
												#N/A
												#N/A
												#N/A
												#N/A
												#N/A
												#N/A
												#N/A
												#N/A
												#N/A
												#N/A
												#N/A
												#N/A
												#N/A
												#N/A
												#N/A
												#N/A
												#N/A
												#N/A
												#N/A
												#N/A
												#N/A
												#N/A
												#N/A
												#N/A
												#N/A
												#N/A
												#N/A
												#N/A
												#N/A
												#N/A
												#N/A
												#N/A
												#N/A
												#N/A
												#N/A
												#N/A
												#N/A
												#N/A
												#N/A
												#N/A
												#N/A
												#N/A
												#N/A
												#N/A
												#N/A
												#N/A
												#N/A
												#N/A
												#N/A
												#N/A
												#N/A
												#N/A
												#N/A
												#N/A
												#N/A
												#N/A
												#N/A
												#N/A
												#N/A
												#N/A
												#N/A
												#N/A
												#N/A
												#N/A
												#N/A
												#N/A
												#N/A
												#N/A
												#N/A
												#N/A
												#N/A
												#N/A
												#N/A
												#N/A
												#N/A
												#N/A
												#N/A
												#N/A
												#N/A
												#N/A
												#N/A
												#N/A
												#N/A
												#N/A
												#N/A
												#N/A
												#N/A
												#N/A
												#N/A
												#N/A
												#N/A
												#N/A
												#N/A
												#N/A
												#N/A
												#N/A
												#N/A
												#N/A
												#N/A
												#N/A
												#N/A
												#N/A
												#N/A
												#N/A
												#N/A
												#N/A
												#N/A
												#N/A
												#N/A
												#N/A
												#N/A
												#N/A
												#N/A
												#N/A
												#N/A
												#N/A
												#N/A
												#N/A
												#N/A
												#N/A
												#N/A
												#N/A
												#N/A
												#N/A
												#N/A
												#N/A
												#N/A
												#N/A
												#N/A
												#N/A
												#N/A
												#N/A
												#N/A
												#N/A
												#N/A
												#N/A
												#N/A
												#N/A
												#N/A
												#N/A
												#N/A
												#N/A
												#N/A
												#N/A
												#N/A
												#N/A
												#N/A
												#N/A
												#N/A
												#N/A
												#N/A
												#N/A
												#N/A
												#N/A
												#N/A
												#N/A
												#N/A
												#N/A
												#N/A
												#N/A
												#N/A
												#N/A
												#N/A
												#N/A
												#N/A
												#N/A
												#N/A
												#N/A
												#N/A
												#N/A
												#N/A
												#N/A
												#N/A
												#N/A
												#N/A
												#N/A
												#N/A
												#N/A
												#N/A
												#N/A
												#N/A
												#N/A
												#N/A
												#N/A
												#N/A
												#N/A
												#N/A
												#N/A
												#N/A
												#N/A
												#N/A
												#N/A
												#N/A
												#N/A
												#N/A
												#N/A
												#N/A
												#N/A
												#N/A
												#N/A
												#N/A
												#N/A
												#N/A
												#N/A
												#N/A
												#N/A
												#N/A
												#N/A
												#N/A
												#N/A
												#N/A
												#N/A
												#N/A
												#N/A
												#N/A
												#N/A
												#N/A
												#N/A
												#N/A
[truncated: 998,000+ more rows]
