# Supplementary material for: Genetic variation in environmental enteropathy and stunting in Zambian children: A pilot genome wide association study using the H3Africa chip
Source: PLoS One. 2023 Sep 27;18(9):e0291311. doi: 10.1371/journal.pone.0291311 (PMC10529557; doi:10.1371/journal.pone.0291311)
Supplement: S7 Table — All traits shown in this table had associations of p<1e-8. (CSV) [file pone.0291311.s013.csv]

ASSOCIATION	BIOMARKER	Variation ID	Chromosome	Trait	Catalogue ID	Risk Allele	Allele Frequency	Population	Region	Genes	Platform	PubMed
POSITIVE	LBP	rs1324913	chr13	Menarche (age at onset)	rs1324913	None	0.65	Up to 182,413 European ancestry females	13q22.1	KLF12	Affymetrix, Illumina [2441815] (imputed)	25231870
POSITIVE	LBP	rs1952183	chr14	Educational attainment (years of education)	rs1952183	rs1952183-A	0.5078	up to 1,131,881 European ancestry individuals	14q32.11		Affymetrix, Illumina [10000000] (imputed)	30038396
POSITIVE	LBP	rs1952183	chr14	Educational attainment (MTAG)	rs1952183	rs1952183-A	0.5078	1,311,438 European ancestry individuals	14q32.11	Intergenic	Affymetrix, Illumina [7100000] (imputed)	30038396
POSITIVE	LBP	rs1363119	chr19	Gastroesophageal reflux disease	rs1363119	None	None	80,265 European and unknown ancestry cases, 305,011 European and unknown ancestry controls	19p13.11	PGPEP1, LSM4	Affymetrix, Illumina [up to 7600000] (imputed)	31527586
POSITIVE	LBP	rs1363119	chr19	General cognitive ability	rs1363119	None	None	up to 300,486 European ancestry individuals	19p13.11	RN7SL513P	Affymetrix, Illumina [at least 2500000] (imputed)	29844566
POSITIVE	LBP	rs1363119	chr19	Intelligence (MTAG)	rs1363119	None	None	120,934 British ancestry individuals, 127,548 individuals	19p13.11	RN7SL513P	Affymetrix [NR]	29326435
POSITIVE	LBP	rs2349775	chr7	Neuroticism	rs2349775	None	None	1,227 European ancestry individuals	7p21.3	NXPH1	Affymetrix [420287]	18762592
NEGATIVE	LBP	rs2232613	chr20	Blood protein levels	rs2232613	None	0.077	3,301 European ancestry individuals	20q11.23	LBP	Affymetrix [10572788] (imputed)	29875488
NEGATIVE	LBP	rs2232613	chr20	Blood protein levels	rs2232613	None	0.077	3,301 European ancestry individuals	20q11.23	LBP	Affymetrix [10572788] (imputed)	29875488
NEGATIVE	LBP	rs2232613	chr20	Blood protein levels	rs2232613	None	0.077	3,301 European ancestry individuals	20q11.23	LBP	Affymetrix [10572788] (imputed)	29875488
NEGATIVE	SCD14	rs7141336	chr14	Anxiety disorder	rs7141336	rs7141336-C		324 African American cases, 273 African American controls, 757 European ancestry cases, 940 European ancestry controls	14q32.11	TTC7B	Affymetrix [up to 730090]	25390645
POSITIVE	SCD14	rs116832035	chr2	Cerebrospinal fluid sTREM-2 levels	rs116832035	rs116832035-?	None	224 healthy normal individuals, 72 significant memory concern individuals, 234 early mild cognitive impairment individuals, 277 late mild cognitive impairment individuals, 194 Alzheimer's disease cases	2q23.3	None	Illumina [2379855]	31708768
POSITIVE	SCD14	rs1425392	chr4	Post-traumatic stress disorder (asjusted for relatedness)	rs1425392	rs1425392-?	None	up to 308 European ancestry cases, up to 1,538 European ancestry controls, up to 456 African American cases, up to 2,936 African American controls	4q13.1	TECRL	Illumina [up to 871502]	23726511
POSITIVE	LPS	rs34030812	chr2	Neuroticism	rs34030812	None	None	449,484 European ancestry individuals	2q22.3	None	Affymetrix [10847151] (imputed)	29942085
POSITIVE	LPS	rs34030812	chr2	Depressed affect	rs34030812	None	None	357,957 European ancestry individuals	2q22.3	None	Affymetrix [10847151] (imputed)	29942085
POSITIVE	LPS	rs13415550	chr2	Hematocrit	rs13415550	rs13415550-T	0.218563	562,259 European ancestry individuals	2q22.3	None	Affymetrix, Illumina [50640577] (imputed)	32888493
POSITIVE	LPS	rs1739654	chr20	IgG glycosylation	rs1739654	None	0.958833931	2,247 European ancestry individuals	20q11.23	None	Illumina [~ 2500000] (imputed)	23382691
POSITIVE	LPS	rs163574	chr3	White blood cell count (basophil)	rs163574	None	None	62,076 Japanese ancestry individuals	3p26.2	None	Illumina [6108953] (imputed)	29403010
POSITIVE	LPS	rs163574	chr3	White blood cell count (basophil)	rs163574	None	0.9086	171,846 European ancestry individuals	3p26.2	CNTN4-AS1, CNTN4	Affymetrix [~ 2500000] (imputed)	27863252
POSITIVE	LPS	rs163574	chr3	Basophil percentage of granulocytes	rs163574	None	0.9086	170,223 European ancestry individuals	3p26.2	CNTN4-AS1, CNTN4	Affymetrix [~ 2500000] (imputed)	27863252
POSITIVE	LPS	rs3733589	chr4	Renal overload gout	rs3733589	None	0.57	560 Japanese ancestry cases, 1,213 Japanese ancestry controls	4p16.1	SLC2A9	Illumina [570442]	27899376
POSITIVE	LPS	rs1383808	chr6	Obesity-related traits	rs1383808	rs1383808-G	0.008	815 Hispanic children from 263 families	6q16.1	POU3F2	Illumina [899892]	23251661
POSITIVE	LPS	rs9495528	chr6	Urate levels in lean individuals	rs9495528	rs9495528-C	0.93	up to 5,529 European ancestry male individuals, up to 9,753 European ancestry female individuals	6q24.1	CITED2, LOC100132735	Affymetrix, Illumina [at least 188473] (imputed)	25811787
POSITIVE	LPS	rs12546767	chr8	Amyotrophic lateral sclerosis or frontotemporal dementia	rs12546767	None	0.9	4,377 European ancestry ALS cases, 435 European ancestry FTD cases, 14,431 European ancestry controls	8q24.13	SQLE, NSMCE2, KIAA0196	Illumina [~ 1400000] (imputed)	24931836
POSITIVE	CALPRO	rs829880	chr12	Colonoscopy-negative controls vs population controls	rs829880	None	None	855 Austrian ancestry colonoscopy-negative controls, 3,439 European ancestry controls	12q23.1	Intergenic	Affymetrix [492217] (imputed)	29228715
POSITIVE	CALPRO	rs731089	chr13	Multiple sclerosis	rs731089	None	0.69	14,498 European ancestry cases, 24,091 European ancestry controls	13q13.1	LINC00423, KL	Illumina [161311]	24076602
POSITIVE	CALPRO	rs17041868	chr2	HDL cholesterol levels	rs17041868	None	0.935985	403,943 European ancestry individuals	2q13	BCL2L11	Affymetrix [NR] (imputed)	32203549
POSITIVE	CALPRO	rs17041868	chr2	Waist-to-hip ratio adjusted for BMI	rs17041868	None	0.08	660,648 European ancestry individuals	2q13	None	Affymetrix [2446094] (imputed)	30575882
POSITIVE	CALPRO	rs17041868	chr2	Waist-hip ratio	rs17041868	None	0.08	663,598 European ancestry individuals	2q13	None	Affymetrix [2446094] (imputed)	30575882
POSITIVE	CALPRO	rs17041868	chr2	Waist-hip ratio	rs17041868	None	0.9216	381,152 European female individuals	2q13	None	NR [~ 27400000] (imputed)	30239722
POSITIVE	CALPRO	rs2747539	chr20	Dysphagia	rs2747539	None	None	71 European ancestry older adult cases, 484 European ancestry older adult controls	20q11.22	None	Illumina [4196861] (imputed)	26116289
POSITIVE	CALPRO	rs16890640	chr6	Urate levels in overweight individuals	rs16890640	None	0.79	up to 10,058 European ancestry male individuals, up to 7,189 European ancestry female individuals	6p22.2	LRRC16	Affymetrix, Illumina [at least 188473] (imputed)	25811787
POSITIVE	CALPRO	rs17423748	chr6	Total body bone mineral density	rs17423748	None	0.7242	56,284 European ancestry individuals, up to 1,333 African American individuals, up to 9,328 admixed individuals	6p21.1	None	Affymetrix, Illumina [~ 23700000] (imputed)	29304378
POSITIVE	CALPRO	rs56283067	chr6	Total body bone mineral density	rs56283067	None	0.709	56,284 European ancestry individuals, up to 1,333 African American individuals, up to 9,328 admixed individuals	6p21.1	None	Affymetrix, Illumina [~ 23700000] (imputed)	29304378
POSITIVE	CALPRO	rs12201899	chr6	Total body bone mineral density	rs12201899	None	0.2961	56,284 European ancestry individuals, up to 1,333 African American individuals, up to 9,328 admixed individuals	6p21.1	None	Affymetrix, Illumina [~ 23700000] (imputed)	29304378
POSITIVE	CALPRO	rs10485022	chr6	Brain connectivity	rs10485022	None	None	331 European ancestry individuals	6q16.1	intergenic	Illumina [428287]	23471985
NEGATIVE	CALPRO	rs741301	chr7	Type 2 diabetes nephropathy	rs741301	None	None	94 Japanese ancestry cases, 94 Japanese ancestry controls	7p14.2	ELMO1	NR [~ 80000]	17653210
POSITIVE	MPO	rs1846158	chr1	Height	rs1846158	None	None	approximately 458,000 European ancestry individuals	1p34.2		NR [~ 8900000] (imputed)	30595370
POSITIVE	MPO	rs1325596	chr1	Height	rs1325596	rs1325596-?	None	17,286 African American individuals, 22,192 Hispanic/Latino individuals, 4,680 Asian ancestry individuals, 3,939 Native Hawaiian ancestry individuals, 647 Native American ancestry individuals, 1,052 individuals	1q25.2	None	Illumina [34656550] (imputed)	31217584
POSITIVE	MPO	rs1044299	chr1	Appendicular lean mass	rs1044299	None	0.544797	181,862 European ancestry elderly individuals	1q25.2	None	Affymetrix [17914406] (imputed)	31761296
POSITIVE	MPO	rs1044299	chr1	Waist-hip ratio	rs1044299	None	None	approximately 458,000 European ancestry individuals	1q25.2		NR [~ 8900000] (imputed)	30595370
POSITIVE	MPO	rs1044299	chr1	Height	rs1044299	None	None	approximately 458,000 European ancestry individuals	1q25.2		NR [~ 8900000] (imputed)	30595370
POSITIVE	MPO	rs16928444	chr10	Life satisfaction	rs16928444	rs16928444-T	0.0541	166,205 European ancestry individuals	10p12.1	None	Affymetrix, Illumina, Perlegen [at least 5170349] (imputed)	27089181
POSITIVE	MPO	rs4326844	chr12	Platelet count	rs4326844	None	None	8,850 African American individuals, 18,949 Hispanic/Latino individuals, 541 Asian ancestry individuals, 603 Native American ancestry individuals, 385 individuals	12q13.13	None	Illumina [30743395] (imputed)	31217584
POSITIVE	MPO	rs4326844	chr12	Platelet count	rs4326844	None	0.4493	7,943 African American children, 6,234 European ancestry children	12q13.13	COPZ1	Illumina [544917]	23263863
POSITIVE	MPO	rs1109559	chr12	Total cholesterol levels	rs1109559	None	0.324	up to 33,431 European ancestry individuals	12q24.31	CDK2AP1	Affymetrix, Illumina [~ 2500000] (imputed)	29615537
POSITIVE	MPO	rs1109559	chr12	Intelligence (MTAG)	rs1109559	None	None	120,934 British ancestry individuals, 127,548 individuals	12q24.31	CDK2AP1	Affymetrix [NR]	29326435
POSITIVE	MPO	rs56249413	chr19	Self-reported math ability (MTAG)	rs56249413	None	0.2642	670,471 European ancestry individuals	19p13.3	Intergenic	Affymetrix, Illumina [7100000] (imputed)	30038396
POSITIVE	MPO	rs7425956	chr2	Colorectal adenoma (advanced)	rs7425956	rs7425956-?		636 Austrian ancestry cases, 855 Austrian ancestry controls	2q37.1	Intergenic	Affymetrix [492217] (imputed)	29228715
POSITIVE	MPO	rs7425956	chr2	Colorectal adenoma (advanced)	rs7425956	rs7425956-?		636 Austrian ancestry cases, 4,294 European ancestry controls	2q37.1	Intergenic	Affymetrix [492217] (imputed)	29228715
POSITIVE	MPO	rs2924810	chr2	Self-reported math ability (MTAG)	rs2924810	None	0.1752	670,471 European ancestry individuals	2q37.1	Intergenic	Affymetrix, Illumina [7100000] (imputed)	30038396
POSITIVE	MPO	rs2294426	chr6	Orofacial clefts (maternal alcohol consumption interaction)	rs2294426	None	None	272 European ancestry trios, 259 Asian ancestry trios, 19 African ancestry or other ancestry trios	6p24.1	C6orf105	Illumina [~ 498000]	21618603
POSITIVE	MPO	rs10274759	chr7	PR interval in Tripanosoma cruzi seropositivity	rs10274759	rs10274759-?	None	580 Brazilian ancestry individuals	7q31.2	None	Affymetrix [5486770] (imputed)	24324551
POSITIVE	Ifabp	rs1561570	chr10	Paget's disease	rs1561570	None	0.53	741 European ancestry cases, 2,699 European ancestry controls	10p13	OPTN	Illumina [2487078] (imputed)	21623375
POSITIVE	Ifabp	rs1561570	chr10	Paget's disease	rs1561570	None	0.55	692 European ancestry cases, 1,001 European ancestry controls	10p13	OPTN	Illumina [294663]	20436471
POSITIVE	Ifabp	rs1368578	chr12	Obesity-related traits	rs1368578	None	0.072	815 Hispanic children from 263 families	12q21.2	NAP1L1	Illumina [899892]	23251661
POSITIVE	Ifabp	rs9590614	chr13	Local histogram emphysema pattern	rs9590614	None	0.61	3,732 European ancestry smoker individuals, 2,724 European ancestry chronic obstructive pulmonary disease smoker cases, 2,372 African American smoker individuals, 786 African American chronic obstructive pulmonary disease smoker cases	13q14.11	VWA8	Illumina [6942916] (imputed)	25006744
POSITIVE	Ifabp	rs11074306	chr15	Uveal melanoma	rs11074306	None	0.51	259 European ancestry cases, 401 European ancestry controls	15q12	HERC2, OCA2	Illumina [866782]	28781888
POSITIVE	Ifabp	rs10851907	chr15	Peripheral artery disease	rs10851907	None	0.4105	24,009 European ancestry cases, 150,983 European ancestry controls, 5,373 African ancestry cases, 42,485 African ancestry controls, 1,925 Hispanic cases, 18,285 Hispanic controls	15q25.1	CHRNA3	Affymetrix [at least 20323458] (imputed)	31285632
POSITIVE	Ifabp	rs10851907	chr15	Number of decayed, missing and filled tooth surfaces or use of dentures	rs10851907	None	0.41	14,976 European ancestry individuals with decayed, missing or filled tooth surface measurement, 11,816 Hispanic/Latino individuals with decayed, missing or filled tooth surface measurement, 77,714 European ancestry dentures cases, 383,317 European ancestry controls	15q25.1	CHRNA3	Affymetrix, Illumina [~ 8900000] (imputed)	31235808
POSITIVE	Ifabp	rs10851907	chr15	Dentures	rs10851907	None	0.41	77,714 European ancestry cases, 383,317 European ancestry controls	15q25.1	CHRNA3	Affymetrix [at least 8900000] (imputed)	31235808
POSITIVE	Ifabp	rs10851907	chr15	Post bronchodilator FEV1/FVC ratio in COPD	rs10851907	None	0.476	5,439 European ancestry current and former smoker cases, 821 African American current and former smoker cases	15q25.1	Intergenic	Illumina [NR] (imputed)	26634245
POSITIVE	Ifabp	rs10851907	chr15	Post bronchodilator FEV1/FVC ratio	rs10851907	None	0.445	10,094 European ancestry current and former smoker individuals, 3,260 African American current and former smoker individuals, 178 current and former smoker individuals	15q25.1	Intergenic	Illumina [NR] (imputed)	26634245
POSITIVE	Ifabp	rs10851907	chr15	Post bronchodilator FEV1	rs10851907	None	0.446	10,094 European ancestry current and former smoker individuals, 3,260 African American current and former smoker individuals, 178 current and former smoker individuals	15q25.1	Intergenic	Illumina [NR] (imputed)	26634245
POSITIVE	Ifabp	rs300774	chr2	Suicide attempts in bipolar disorder	rs300774	None	0.18	1,201 European and unknown ancestry attempters, 1,497 European and unknown ancestry non-attempters	2p25.3	intergenic	Affymetrix, Illumina [2408051] (imputed)	21423239
POSITIVE	Ifabp	rs17164935	chr5	Bone mineral content	rs17164935	None	0.07	1,030 Hispanic or Latin American children	5q23.2	MEGF10	Illumina [> 1100000]	31790847
POSITIVE	Ifabp	rs17164935	chr5	Bone mineral content	rs17164935	None	0.07	1,030 Hispanic or Latin American children	5q23.2	MEGF10	Illumina [> 1100000]	31790847
POSITIVE	Ifabp	rs17164935	chr5	Bone mineral content	rs17164935	None	0.07	1,030 Hispanic or Latin American children	5q23.2	MEGF10	Illumina [> 1100000]	31790847
POSITIVE	Ifabp	rs6924570	chr6	Body mass index	rs6924570	None	None	457,822 European ancestry individuals	6p12.1	None	Affymetrix [~ 8270000] (imputed)	31669095
POSITIVE	Ifabp	rs6924570	chr6	Body mass index	rs6924570	None	None	approximately 458,000 European ancestry individuals	6p12.1		NR [~ 8900000] (imputed)	30595370
POSITIVE	Ifabp	rs9402592	chr6	Dental caries	rs9402592	rs9402592-?	None	1,483 European ancestry comparatively younger individuals, 5,960 European ancestry comparatively older individuals	6q23.2	LOC442261	Affymetrix, Illumina [~ 1400000] (imputed)	23259602
POSITIVE	Ifabp	rs11982256	chr7	Schizophrenia	rs11982256	None	None	14,023 East Asian ancestry cases, 33,640 European ancestry cases, 31,505 East Asian ancestry controls, 43,456 European ancestry controls	7q21.12	DMTF1	Illumina [6627481] (imputed)	30285260
POSITIVE	Ifabp	rs11982256	chr7	Schizophrenia	rs11982256	None	None	14,023 East Asian ancestry cases, 33,640 European ancestry cases, 31,505 East Asian ancestry controls, 43,456 European ancestry controls	7q21.12	DMTF1	Illumina [6627481] (imputed)	30285260
POSITIVE	Ifabp	rs11982256	chr7	Schizophrenia	rs11982256	None	None	592 Ashkenazi Jewish ancestry cases, 505 Ashkenazi Jewish ancestry controls, 36,989 cases, 113,075 controls	7q21.12	None	Illumina [7158791] (imputed)	26198764
POSITIVE	Ifabp	rs4364717	chr9	Diastolic blood pressure	rs4364717	None	0.55	140,886 European ancestry individuals	9p21.3	MTAP	Affymetrix [~ 9800000] (imputed)	28135244
