# Supplementary material for: Genetic variation in environmental enteropathy and stunting in Zambian children: A pilot genome wide association study using the H3Africa chip
Source: PLoS One. 2023 Sep 27;18(9):e0291311. doi: 10.1371/journal.pone.0291311 (PMC10529557; doi:10.1371/journal.pone.0291311)
Supplement: S8 Table — This table includes genes nearest to SNPs. (CSV) [file pone.0291311.s014.csv]

BIOMARKER	CHR	BP	H3Africa_SNP_ID	rsid	Genes within 50kb	A1	A2	MAF	BETA	L95	U95	Permuted P Value	SNPs_in_LD_r2>0.6.new
F_CALPROT	12	8474182	h3a_37_12_8474182_G_C	rs4483670	LINC00937	C	G	0.2404	0.5302	0.3594	0.701	4.70E-07	kgp11141232(1)
F_CALPROT	7	36899879	snp-known6980368	rs6980368	ELMO1	G	A	0.1776	0.5043	0.3268	0.6817	1.56E-06	NONE
F_CALPROT	2	223537245	kgp8296815	rs57671876	MOGAT1	G	A	0.2869	0.4695	0.2925	0.6465	3.95E-06	NONE
F_CALPROT	13	103217875	kgp5751562	rs7989266	NA	G	A	0.2568	0.4634	0.286	0.6407	4.07E-06	NONE
F_CALPROT	1	4206210	rs9426471	rs9426471	NA	G	A	0.2923	0.4728	0.2915	0.6541	4.22E-06	NONE
F_CALPROT	17	20729401	h3a_37_17_20729401_C_T	rs28714621	ABHD17AP6	A	G	0.1284	0.5039	0.3319	0.6759	4.28E-06	NONE
F_CALPROT	5	159986196	kgp22400210	rs79999175	NA	A	C	0.04645	0.5592	0.3788	0.7397	4.42E-06	kgp22412925(1),h3a_37_5_160030280_C_T(1)
F_CALPROT	5	159986483	kgp22412925	rs76038643	NA	G	A	0.04645	0.5592	0.3788	0.7397	4.42E-06	NA
F_CALPROT	5	160030280	h3a_37_5_160030280_C_T	rs77277909	ATP10B	A	G	0.04645	0.5592	0.3788	0.7397	4.42E-06	NA
F_CALPROT	16	3504785	rs11077338	rs11077338	NAA60	G	A	0.153	0.489	0.3099	0.6681	5.57E-06	NONE
F_CALPROT	9	27757450	snp-known1888169	rs1888169	NA	A	C	0.1148	0.4906	0.3175	0.6636	5.82E-06	NONE
F_CALPROT	22	35860563	h3a_37_22_35860563_G_T	rs28482795	NA	C	A	0.0765	0.5215	0.3414	0.7015	6.67E-06	NONE
F_CALPROT	18	5777353	h3a_37_18_5777353_G_C	rs7240022	RP11-945C19.1	G	C	0.3825	0.4404	0.2605	0.6204	7.12E-06	NONE
F_CALPROT	7	14709703	snp-known116055129	rs116055129	DGKB	A	C	0.08743	0.5154	0.3428	0.6881	7.22E-06	snp-known77467947(1),kgp13612591(1)
F_MPO	16	58935890	rs11076279	rs11076279	RP11-410D17.2	G	A	0.2186	0.3393	0.1946	0.484	8.30E-06	NONE
F_CALPROT	12	8473776	kgp11141232	rs12423077	LINC00937	A	G	0.1639	0.4894	0.3133	0.6654	8.50E-06	NA
F_CALPROT	6	43934662	kgp10712852	rs2066432	NA	A	G	0.4918	-0.4264	-0.6066	-0.2461	8.50E-06	rs9472175(1)
F_CALPROT	1	241119026	h3a_37_1_241119026_T_C	rs11805657	RGS7	A	G	0.25	0.4592	0.2766	0.6419	8.59E-06	rs431188(1)
F_CALPROT	7	14682000	snp-known77467947	rs77467947	DGKB	A	C	0.07377	0.5154	0.3408	0.69	8.62E-06	NA
F_CALPROT	1	241117850	rs431188	rs431188	RGS7	A	C	0.265	0.4482	0.2677	0.6286	9.82E-06	NA
F_CALPROT	11	26500028	rs4505017	rs4505017	ANO3	A	G	0.1913	0.4435	0.2629	0.6241	1.22E-05	NONE
F_MPO	1	91976541	kgp5097088	rs578155	CDC7	G	A	0.235	-0.3432	-0.4895	-0.1968	1.23E-05	rs483532(1)
F_MPO	1	91980447	rs483532	rs483532	CDC7	A	G	0.235	-0.3432	-0.4895	-0.1968	1.23E-05	NA
F_MPO	9	4036449	rs515380	rs515380	GLIS3	A	G	0.3716	0.3405	0.1908	0.4902	1.37E-05	NONE
F_CALPROT	5	106100049	kgp22449580	rs10080081	NA	G	A	0.1175	0.4743	0.2909	0.6577	1.39E-05	NONE
F_CALPROT	11	26382272	kgp7950709	rs4500442	ANO3	G	A	0.2104	0.4321	0.2511	0.613	1.46E-05	NONE
F_MPO	9	13525579	kgp8086931	rs7872420	NA	A	G	0.4508	0.3229	0.1778	0.468	1.51E-05	NONE
F_MPO	18	28122405	rs7240697	rs7240697	NA	A	G	0.228	0.3394	0.1949	0.4838	1.52E-05	NONE
F_MPO	7	98820534	h3a_37_7_98820534_C_T	rs60127638	NA	A	G	0.2404	0.3433	0.1941	0.4926	1.62E-05	snp-known67309224(1)
F_MPO	12	109229426	kgp19042465	rs200455811	SSH1	A	C	0.4126	0.3227	0.1782	0.4672	1.85E-05	NONE
F_CALPROT	3	129097519	kgp17605120	rs72980665	NA	G	A	0.05191	0.5063	0.3318	0.6809	1.95E-05	h3a_37_3_129095015_G_A(1),snp-known114408364(1),kgp17705937(1)
F_MPO	8	75834889	kgp20295498	rs200998788	NA	A	G	0.478	0.3207	0.176	0.4655	1.97E-05	NONE
F_CALPROT	14	36594084	h3a_37_14_36594084_T_C	rs11156906	LINC00609	G	A	0.04098	0.507	0.3332	0.6808	2.00E-05	NONE
F_CALPROT	1	30944362	rs1552319	rs1552319	NA	A	C	0.09615	0.485	0.3099	0.6602	2.04E-05	NONE
F_CALPROT	13	25204328	rs9551125	rs9551125	NA	G	A	0.0929	0.4612	0.2805	0.642	2.07E-05	NONE
F_CALPROT	6	43934782	rs9472175	rs9472175	NA	A	G	0.4399	-0.4108	-0.5928	-0.2287	2.12E-05	NA
F_CALPROT	4	102698688	kgp20654122	rs78942938	BANK1	A	C	0.0765	0.4648	0.2882	0.6414	2.17E-05	NONE
F_MPO	1	179236814	rs2783387	rs2783387	NA	A	G	0.4917	0.3272	0.1785	0.4758	2.25E-05	NONE
F_CALPROT	22	27674547	rs134809	rs134809	CTA-929C8.5	A	G	0.09563	0.4662	0.2885	0.6438	2.29E-05	kgp837630(1),kgp8231754(1)
F_CALPROT	22	27674953	kgp8231754	rs134811	CTA-929C8.5	A	C	0.09563	0.4662	0.2885	0.6438	2.29E-05	NA
F_CALPROT	1	157220089	kgp7643375	rs725377	NA	G	A	0.3497	0.4272	0.2399	0.6145	2.38E-05	NONE
F_CALPROT	14	59436894	h3a_37_14_59436894_G_A	rs28513458	RP11-112J1.2	A	G	0.1967	0.4527	0.274	0.6315	2.54E-05	rs12589340(1),h3a_37_14_59437520_A_G(1)
F_MPO	2	1522889	kgp10564487	rs28913030	TPO	A	G	0.2268	0.332	0.1867	0.4773	2.62E-05	NONE
F_MPO	4	80849604	h3a_37_4_80849604_G_A	rs12510107	ANTXR2	A	G	0.1284	0.3404	0.195	0.4857	2.64E-05	NONE
F_MPO	16	5776269	h3a_37_16_5776269_C_T	rs12597244	RP11-420N3.2	A	G	0.4508	0.3206	0.1733	0.468	2.72E-05	rs12597267(1)
F_MPO	7	98823702	snp-known67309224	rs67309224	NA	C	A	0.2857	0.3363	0.1849	0.4876	2.76E-05	NA
F_CALPROT	2	106209976	kgp9497327	rs77145358	NA	G	A	0.1749	0.4552	0.2754	0.635	2.77E-05	NONE
F_CALPROT	11	37180429	kgp10982444	rs1531391	NA	G	A	0.1639	0.4409	0.2601	0.6217	2.82E-05	NONE
F_CALPROT	6	21805620	kgp3683281	rs6915852	CASC15	G	A	0.2787	0.432	0.2472	0.6168	2.93E-05	NONE
F_CALPROT	4	4701007	h3a_37_4_4701007_G_A	rs55633136	STX18-AS1	A	G	0.2077	0.4425	0.2593	0.6256	3.00E-05	NONE
F_MPO	11	127504076	rs7932225	rs7932225	NA	G	A	0.3443	0.3231	0.1751	0.471	3.06E-05	NONE
F_MPO	5	101718524	kgp22490411	rs116120178	SLCO6A1	A	C	0.1243	0.3473	0.1989	0.4956	3.08E-05	snp-known75807537(1),rs12657079(1),kgp22668826(1),kgp22532150(1)
F_MPO	16	80839917	snp-known56901653	rs56901653	NA	G	A	0.4153	0.3135	0.1676	0.4593	3.18E-05	NONE
F_MPO	5	104356919	kgp10030117	rs17157450	CTD-2374C24.1	A	G	0.1722	0.3358	0.189	0.4826	3.29E-05	h3a_37_5_104407829_A_G(1)
F_CALPROT	22	27672223	kgp837630	rs134803	CTA-929C8.5	A	C	0.1448	0.4385	0.2549	0.622	3.30E-05	NA
F_CALPROT	1	69239442	rs6692084	rs6692084	NA	C	A	0.4836	-0.4078	-0.5927	-0.2228	3.30E-05	kgp102862(1)
F_CALPROT	14	40823504	rs10144817	rs10144817	NA	A	G	0.2005	0.4362	0.2478	0.6246	3.41E-05	NONE
F_MPO	2	180112473	h3a_37_2_180112473_T_C	rs80122020	SESTD1	G	A	0.3279	0.3179	0.1725	0.4633	3.44E-05	h3a_37_2_179958486_G_A(1),rs3731739(1),kgp14192056(1),snp-known6707001(1)
F_MPO	3	163909582	h3a_37_3_163909582_A_C	rs788893	NA	C	A	0.4809	-0.3194	-0.4693	-0.1696	3.55E-05	h3a_37_3_163904219_A_G(1),snp-known640776(1),rs622209(1),snp-known491615(1),snp-known1321546(1),rs1321548(1)
F_MPO	3	163918849	snp-known491615	rs491615	NA	A	C	0.4809	-0.3194	-0.4693	-0.1696	3.55E-05	NA
F_CALPROT	14	88550924	rs17124045	rs17124045	LINC01146	G	A	0.1148	0.4625	0.2799	0.6451	3.60E-05	NONE
F_CALPROT	10	122377407	kgp2020434	rs11199439	NA	A	T	0.3552	-0.4242	-0.6158	-0.2326	3.64E-05	NONE
F_CALPROT	2	67253339	kgp14839992	rs72904855	NA	A	C	0.05464	0.4834	0.305	0.6618	3.65E-05	NONE
F_MPO	6	21773909	kgp4366026	rs9460677	CASC15	G	A	0.3607	0.3151	0.1685	0.4616	3.68E-05	NONE
F_CALPROT	6	164929943	kgp7457627	rs1497745	NA	C	A	0.1721	0.4583	0.2757	0.6409	3.70E-05	kgp1145150(1)
F_MPO	3	163904219	h3a_37_3_163904219_A_G	rs788897	NA	G	A	0.4891	-0.3184	-0.4681	-0.1686	3.72E-05	NA
F_MPO	3	163910089	snp-known640776	rs640776	NA	G	A	0.4891	-0.3184	-0.4681	-0.1686	3.72E-05	NA
F_MPO	3	163914791	rs622209	rs622209	NA	A	G	0.4891	-0.3184	-0.4681	-0.1686	3.72E-05	NA
F_MPO	3	163921668	snp-known1321546	rs1321546	NA	G	A	0.4891	-0.3184	-0.4681	-0.1686	3.72E-05	NA
F_MPO	3	163922738	rs1321548	rs1321548	NA	A	G	0.4891	-0.3184	-0.4681	-0.1686	3.72E-05	NA
F_MPO	12	72893531	h3a_37_12_72893531_T_G	rs1444607	TRHDE	A	C	0.2295	0.3282	0.1828	0.4735	3.75E-05	rs7967001(1),snp-known1965318(1)
F_CALPROT	18	28255320	rs11876409	rs11876409	NA	A	G	0.3934	-0.4256	-0.6165	-0.2346	3.80E-05	NONE
F_CALPROT	5	165510163	kgp922970	rs190387	NA	G	A	0.2295	0.4203	0.236	0.6046	3.82E-05	NONE
F_CALPROT	10	100379179	kgp7325288	rs10748747	HPSE2	T	A	0.3907	0.4078	0.2225	0.5932	3.84E-05	NONE
F_CALPROT	7	97126054	kgp4821659	rs4729364	NA	G	A	0.2951	0.4186	0.2348	0.6023	3.88E-05	rs7800682(1),snp-known6465592(1)
F_CALPROT	7	97128260	snp-known6465592	rs6465592	NA	G	A	0.2951	0.4186	0.2348	0.6023	3.88E-05	NA
F_MPO	20	42396392	kgp10863911	rs57341506	NA	A	G	0.2077	0.3226	0.1772	0.468	3.91E-05	NONE
F_MPO	1	183136196	rs4652781	rs4652781	NA	G	A	0.2158	0.3244	0.1794	0.4694	4.04E-05	NONE
F_CALPROT	13	91971539	kgp12570424	rs114779702	NA	T	A	0.05495	0.5	0.2936	0.7064	4.07E-05	kgp22823012(1)
F_CALPROT	16	26130182	rs9937573	rs9937573	HS3ST4	G	A	0.2596	0.432	0.2489	0.6152	4.07E-05	NONE
F_CALPROT	16	2378596	kgp10939244	rs323049	ABCA3	A	G	0.3022	0.4177	0.2331	0.6022	4.08E-05	NONE
F_CALPROT	2	31213910	kgp10912948	rs2241431	AC009305.1	A	G	0.377	0.4198	0.2306	0.6089	4.08E-05	NONE
F_MPO	22	49541184	kgp6569767	rs6009510	NA	A	C	0.4262	0.3114	0.1657	0.4571	4.10E-05	NONE
F_MPO	6	130020950	kgp7588368	rs1894641	ARHGAP18	A	G	0.2158	0.3308	0.1846	0.477	4.12E-05	NONE
F_CALPROT	11	64114809	kgp8697711	rs578386	CCDC88B	A	G	0.3743	0.4184	0.2306	0.6063	4.13E-05	NONE
F_CALPROT	8	135394086	rs6471223	rs6471223	NA	A	C	0.08743	0.4694	0.2877	0.6511	4.16E-05	NONE
F_MPO	5	101917126	kgp22532150	rs17152215	LINC00492	A	G	0.1257	0.3383	0.19	0.4865	4.24E-05	NA
F_CALPROT	20	21095936	snp-known6047255	rs6047255	NA	G	A	0.2459	0.4288	0.2444	0.6132	4.24E-05	kgp3991963(1)
F_MPO	4	27177798	snp-known115361229	rs115361229	NA	A	G	0.1621	0.3384	0.191	0.4857	4.25E-05	NONE
F_CALPROT	20	21130707	snp-known13041255	rs13041255	PLK1S1	G	A	0.2678	0.4242	0.237	0.6114	4.29E-05	kgp4174869(1),rs6035813(1),rs2252720(1)
F_CALPROT	6	164929690	kgp1145150	rs1497743	NA	A	G	0.1776	0.4555	0.2715	0.6395	4.29E-05	NA
F_CALPROT	5	80472887	rs1020721	rs1020721	RASGRF2	A	G	0.224	0.43	0.2451	0.615	4.34E-05	NONE
F_CALPROT	7	14703988	kgp13612591	rs115223035	DGKB	C	A	0.0847	0.4636	0.2831	0.6441	4.36E-05	NA
F_CALPROT	3	58418130	h3a_37_3_58418130_T_G	rs116531008	PDHB	C	A	0.0884	0.4579	0.2756	0.6403	4.36E-05	kgp18177725(1),h3a_37_3_58437886_T_C(1)
F_CALPROT	3	58437886	h3a_37_3_58437886_T_C	rs80284765	NA	G	A	0.09116	0.4579	0.2756	0.6403	4.36E-05	NA
F_MPO	16	9380962	rs1213205	rs1213205	NA	G	A	0.418	-0.3112	-0.458	-0.1644	4.48E-05	NONE
F_MPO	5	125345974	rs10075656	rs10075656	NA	A	C	0.3895	0.3135	0.1652	0.4619	4.52E-05	NONE
F_CALPROT	7	36917995	snp-known741301	rs741301	ELMO1	A	G	0.3934	-0.4142	-0.6037	-0.2246	4.54E-05	NONE
F_MPO	5	101874055	rs12657079	rs12657079	NA	G	A	0.1749	0.3316	0.1804	0.4829	4.55E-05	NA
F_CALPROT	9	122153258	kgp7005605	rs4837637	NA	G	A	0.2596	0.4445	0.2568	0.6323	4.55E-05	NONE
F_MPO	16	51598560	h3a_37_16_51598560_A_G	rs8052429	NA	A	G	0.2705	0.3206	0.1752	0.466	4.64E-05	NONE
F_MPO	10	73275764	kgp21683032	rs56753577	CDH23	G	A	0.2869	0.3185	0.1705	0.4665	4.75E-05	NONE
F_MPO	5	24147014	h3a_37_5_24147014_C_T	rs6876415	C5orf17	A	G	0.3743	0.3154	0.1685	0.4623	4.76E-05	NONE
F_MPO	5	101864352	snp-known75807537	rs75807537	NA	G	C	0.1271	0.3367	0.1877	0.4858	4.76E-05	NA
F_MPO	22	49772297	kgp2066536	rs7289574	NA	C	A	0.235	0.3254	0.1752	0.4757	4.78E-05	NONE
F_MPO	5	101899446	kgp22668826	rs79729470	NA	G	A	0.1264	0.337	0.1879	0.4861	4.79E-05	NA
F_CALPROT	18	28233826	kgp2591952	rs2733122	NA	G	A	0.4836	0.4004	0.2147	0.5861	4.82E-05	h3a_37_18_28228636_C_T(1)
F_CALPROT	12	13141452	kgp4333695	rs862204	HEBP1	A	G	0.4727	-0.3997	-0.5839	-0.2156	4.83E-05	NONE
F_MPO	22	49542221	kgp4202201	rs5769941	NA	A	G	0.4016	-0.3085	-0.4547	-0.1623	4.86E-05	NONE
F_MPO	3	128538135	h3a_37_3_128538135_A_G	rs66460449	NA	G	A	0.2814	0.3159	0.1682	0.4635	4.87E-05	NA
F_MPO	6	132220179	kgp8611691	rs1007626	NA	G	A	0.2912	0.3161	0.1709	0.4612	4.87E-05	kgp8916982(1)
F_MPO	6	132220724	kgp8916982	rs13197344	NA	G	A	0.2923	0.3161	0.1709	0.4612	4.87E-05	NA
F_MPO	5	105461180	snp-known74555439	rs74555439	NA	G	A	0.123	0.3383	0.1936	0.4829	4.88E-05	NONE
F_MPO	12	72955245	rs7967001	rs7967001	TRHDE	A	G	0.2104	0.324	0.1784	0.4696	4.89E-05	NA
F_MPO	12	72963343	snp-known1965318	rs1965318	TRHDE	A	G	0.2104	0.324	0.1784	0.4696	4.89E-05	NA
F_MPO	4	146226787	rs2705575	rs2705575	NA	G	A	0.1602	0.3397	0.195	0.4844	4.93E-05	kgp4804306(1)
F_CALPROT	13	84471429	kgp8225836	rs9531522	NA	G	A	0.08242	0.4795	0.2957	0.6634	4.99E-05	NONE
F_MPO	2	1455139	kgp5085815	rs28909395	TPO	A	G	0.2445	0.3265	0.1803	0.4727	5.06E-05	NONE
F_CALPROT	6	22197800	kgp5582349	rs9348507	CASC15	G	A	0.1694	0.4379	0.2581	0.6178	5.13E-05	NONE
F_MPO	6	66783252	snp-known9294681	rs9294681	NA	A	G	0.1858	0.3346	0.1903	0.4788	5.14E-05	NONE
F_MPO	19	49099665	kgp1815605	rs3843745	SULT2B1	G	C	0.2869	0.3246	0.1757	0.4735	5.20E-05	NONE
F_CALPROT	20	21142454	kgp3991963	rs73133315	PLK1S1	C	A	0.2432	0.4189	0.2323	0.6055	5.21E-05	NA
F_CALPROT	19	45753725	h3a_37_19_45753725_G_T	rs145420904	MARK4	A	C	0.04918	0.4661	0.2879	0.6444	5.21E-05	snp-known116597952(1)
F_CALPROT	19	45756494	snp-known116597952	rs116597952	MARK4	A	G	0.04918	0.4661	0.2879	0.6444	5.21E-05	NA
F_CALPROT	6	70496784	h3a_37_6_70496784_A_C	rs2445976	LMBRD1	A	C	0.2896	0.4097	0.2246	0.5948	5.23E-05	rs9185(1)
F_MPO	9	4101299	kgp1027154	rs73392568	GLIS3	A	C	0.123	0.365	0.2087	0.5213	5.26E-05	snp-known57922289(1)
F_MPO	2	10695384	kgp7795556	rs62128596	NA	A	G	0.09563	0.3349	0.1907	0.479	5.27E-05	snp-known3815520(1)
F_CALPROT	5	32522436	kgp10424181	rs16899856	NA	A	G	0.2322	0.4196	0.233	0.6062	5.39E-05	NONE
F_CALPROT	7	33900465	kgp11014186	rs1421349	NA	G	A	0.3005	0.4108	0.2271	0.5944	5.41E-05	NONE
F_CALPROT	7	33900465	kgp11014186	rs1421349	NA	G	A	0.3005	0.4108	0.2271	0.5944	5.41E-05	NONE
F_CALPROT	6	93757068	h3a_37_6_93757068_T_A	rs7769656	NA	T	A	0.3833	0.4136	0.2198	0.6075	5.45E-05	NONE
F_CALPROT	7	129217706	snp-known12673568	rs12673568	NA	A	G	0.4563	-0.4017	-0.5891	-0.2143	5.46E-05	NONE
F_CALPROT	1	69232484	kgp102862	rs1008490	NA	A	G	0.4863	-0.3977	-0.5841	-0.2114	5.53E-05	NA
F_CALPROT	15	68383143	h3a_37_15_68383143_T_A	rs11856965	PIAS1	A	T	0.08791	0.4362	0.2563	0.6161	5.61E-05	h3a_37_15_68347144_T_C(1),snp-known113233594(1),h3a_37_15_68381525_A_G(1),snp-known112675436(1),h3a_37_15_68438410_C_A(1),h3a_37_15_68441493_T_G(1)
F_CALPROT	3	129253049	snp-known78163008	rs78163008	RHO	G	A	0.03279	0.4854	0.3097	0.6612	5.63E-05	snp-known116819033(1),snp-known114766726(1),kgp18167571(1),kgp17620992(1),kgp18146950(1),kgp18063850(1)
F_CALPROT	3	129269658	snp-known114766726	rs114766726	H1FOO	G	A	0.03825	0.4854	0.3097	0.6612	5.63E-05	NA
F_CALPROT	3	129270471	kgp18167571	rs78164221	NA	A	G	0.03825	0.4854	0.3097	0.6612	5.63E-05	NA
F_CALPROT	3	129271245	kgp17620992	rs77178656	NA	G	A	0.03552	0.4854	0.3097	0.6612	5.63E-05	NA
F_CALPROT	3	129271697	kgp18146950	rs76855742	NA	A	G	0.03552	0.4854	0.3097	0.6612	5.63E-05	NA
F_MPO	6	144463331	rs9496877	rs9496877	NA	A	G	0.1284	0.3271	0.1816	0.4725	5.65E-05	NONE
F_MPO	8	125835989	rs10956215	rs10956215	NA	G	A	0.4153	0.3084	0.1607	0.4562	5.67E-05	NONE
F_CALPROT	20	32418368	rs2747539	rs2747539	CHMP4B	A	G	0.194	0.4225	0.237	0.6079	5.73E-05	NONE
F_MPO	1	102410878	kgp15704039	rs72991683	OLFM3	A	G	0.1393	0.3393	0.1948	0.4838	5.74E-05	rs17125778(1)
F_CALPROT	3	122850356	snp-known2667458	rs2667458	PDIA5	C	A	0.5	-0.4032	-0.5916	-0.2148	5.74E-05	rs2589601(1)
F_CALPROT	3	122850576	rs2589601	rs2589601	PDIA5	A	G	0.5	-0.4032	-0.5916	-0.2148	5.74E-05	NA
F_MPO	6	133037403	kgp9134980	rs34868614	NA	G	A	0.1776	0.3293	0.1844	0.4742	5.79E-05	NONE
F_MPO	2	179958486	h3a_37_2_179958486_G_A	rs11902754	NA	A	G	0.3743	0.3086	0.1619	0.4552	5.80E-05	NA
F_MPO	2	179970037	rs3731739	rs3731739	SESTD1	A	G	0.3743	0.3086	0.1619	0.4552	5.80E-05	NA
F_MPO	2	180028319	kgp14192056	rs201173072	SESTD1	A	G	0.3743	0.3086	0.1619	0.4552	5.80E-05	NA
F_MPO	2	180036364	snp-known6707001	rs6707001	SESTD1	C	A	0.3743	0.3086	0.1619	0.4552	5.80E-05	NA
F_MPO	1	102395610	rs17125778	rs17125778	OLFM3	G	A	0.1401	0.3396	0.1945	0.4848	5.92E-05	NA
F_CALPROT	2	225252746	kgp9353119	rs7600162	FAM124B	A	G	0.3661	0.4021	0.215	0.5893	5.97E-05	NONE
F_MPO	13	42642546	rs9566906	rs9566906	DGKH	A	G	0.306	0.3206	0.1718	0.4695	6.00E-05	kgp2727158(1)
F_MPO	8	75838269	rs7842291	rs7842291	NA	A	G	0.306	-0.3109	-0.4583	-0.1636	6.06E-05	NONE
F_CALPROT	17	56421706	rs1859401	rs1859401	BZRAP1-AS1	G	A	0.3306	0.3965	0.2123	0.5808	6.07E-05	NONE
F_MPO	20	51796682	rs1293388	rs1293388	TSHZ2	G	A	0.224	0.3288	0.1768	0.4808	6.15E-05	NONE
F_CALPROT	4	167150002	kgp12353596	rs1037015	NA	C	A	0.09836	0.4288	0.2465	0.611	6.17E-05	NONE
F_CALPROT	1	241099314	kgp15871531	rs10495478	RGS7	A	G	0.08743	0.4441	0.2653	0.6229	6.21E-05	NONE
F_MPO	20	61324736	kgp4590442	rs6090329	NA	A	G	0.09341	0.3386	0.1938	0.4834	6.22E-05	NONE
F_MPO	9	131360750	snp-known2227864	rs2227864	SPTAN1	A	G	0.4208	0.3047	0.1579	0.4516	6.24E-05	rs2297771(1)
F_MPO	17	48450536	rs16948970	rs16948970	MRPL27	C	A	0.1951	0.3244	0.1785	0.4704	6.25E-05	NONE
F_MPO	4	61745044	kgp2404103	rs73823454	NA	G	A	0.1339	0.3361	0.1916	0.4806	6.27E-05	kgp3212185(1)
F_MPO	6	11730082	snp-known2294426	rs2294426	ADTRP	G	A	0.1093	0.3416	0.1947	0.4885	6.27E-05	NONE
F_MPO	5	113023119	rs2416329	rs2416329	NA	A	C	0.3689	0.3071	0.16	0.4542	6.36E-05	NONE
F_CALPROT	10	100380976	kgp21956137	rs28483455	HPSE2	A	G	0.2541	0.4122	0.2264	0.5979	6.37E-05	NONE
F_CALPROT	18	29998834	h3a_37_18_29998834_C_A	rs74501521	GAREM	A	C	0.06831	0.4763	0.2952	0.6573	6.37E-05	snp-known113611456(1),h3a_37_18_30001761_T_C(1),kgp16026446(1)
F_CALPROT	18	30001761	h3a_37_18_30001761_T_C	rs111562946	GAREM	G	A	0.06831	0.4763	0.2952	0.6573	6.37E-05	NA
F_CALPROT	4	129611736	rs6856260	rs6856260	NA	A	G	0.3989	0.4092	0.2171	0.6014	6.38E-05	NONE
F_CALPROT	20	21177898	kgp4174869	rs754332	PLK1S1	G	A	0.2732	0.4117	0.2239	0.5995	6.39E-05	NA
F_CALPROT	10	44460433	rs1613984	rs1613984	NA	A	C	0.1511	0.4208	0.2367	0.6048	6.46E-05	NONE
F_CALPROT	15	47568706	rs7165678	rs7165678	SEMA6D	G	A	0.4973	-0.4048	-0.5957	-0.214	6.48E-05	NONE
F_CALPROT	17	5269132	rs8081520	rs8081520	RP11-420A6.2	A	G	0.4918	-0.4038	-0.5942	-0.2135	6.52E-05	snp-known2987(1)
F_CALPROT	14	88546470	rs17203608	rs17203608	LINC01146	G	A	0.06557	0.4783	0.2937	0.6629	6.52E-05	NONE
F_MPO	8	3231770	kgp5571711	rs7831180	RP11-279L11.1	G	A	0.4699	-0.3012	-0.448	-0.1545	6.54E-05	NONE
F_CALPROT	18	28228636	h3a_37_18_28228636_C_T	rs1627066	NA	A	G	0.3956	0.3966	0.2103	0.5829	6.54E-05	NA
F_CALPROT	7	32386915	kgp9439169	rs1668389	NA	A	C	0.1721	0.4157	0.2338	0.5975	6.61E-05	h3a_37_7_32394858_T_C(1)
F_CALPROT	7	32394858	h3a_37_7_32394858_T_C	rs215692	NA	G	A	0.1721	0.4157	0.2338	0.5975	6.61E-05	NA
F_MPO	3	128542368	kgp9255465	rs73198879	NA	C	A	0.2131	0.3187	0.172	0.4655	6.62E-05	h3a_37_3_128538135_A_G(1)
F_MPO	20	8299899	rs6108132	rs6108132	PLCB1	A	G	0.1585	0.3283	0.1836	0.473	6.63E-05	kgp9754473(1)
F_CALPROT	18	29998026	snp-known113611456	rs113611456	GAREM	A	G	0.06593	0.4775	0.2957	0.6593	6.66E-05	NA
F_CALPROT	4	41757879	h3a_37_4_41757879_C_T	rs13109622	RP11-227F19.2	A	G	0.2295	0.4123	0.2297	0.5948	6.71E-05	NONE
F_CALPROT	4	84659390	rs9307828	rs9307828	NA	G	A	0.3169	0.3972	0.2131	0.5812	6.74E-05	NONE
F_CALPROT	1	169017419	rs2982467	rs2982467	LINC00970	G	A	0.3989	0.4021	0.2142	0.59	6.76E-05	NONE
F_CALPROT	14	43173574	h3a_37_14_43173574_A_G	rs1712719	NA	G	A	0.3716	0.395	0.2089	0.581	6.81E-05	snp-known1777081(1)
F_CALPROT	14	43173574	h3a_37_14_43173574_A_G	rs1712719	NA	G	A	0.3716	0.395	0.2089	0.581	6.81E-05	snp-known1777081(1)
F_MPO	19	6997940	kgp9551668	rs12971401	NA	A	G	0.2268	0.3148	0.1679	0.4616	6.86E-05	NONE
F_MPO	4	146218651	kgp4804306	rs4835002	NA	A	G	0.1639	0.3299	0.1853	0.4745	6.87E-05	NA
F_MPO	11	5581076	rs12270701	rs12270701	HBG2	A	C	0.1803	0.3176	0.1706	0.4646	6.87E-05	rs12289789(1)
F_MPO	20	49867903	snp-known1535038	rs1535038	NA	G	A	0.3306	0.3051	0.1588	0.4515	6.88E-05	NONE
F_CALPROT	6	25469331	snp-known16890640	rs16890640	LRRC16A	A	T	0.06868	0.4676	0.2859	0.6493	6.88E-05	kgp18261(1)
F_MPO	18	72123099	kgp3567850	rs8083789	FAM69C	A	G	0.2432	0.33	0.1771	0.4828	6.92E-05	NONE
F_MPO	12	77780212	kgp12060166	rs11612205	RP1-97G4.1	A	G	0.3033	0.3105	0.1618	0.4592	6.92E-05	NONE
F_CALPROT	17	5243828	snp-known2987	rs2987	RABEP1	G	A	0.4945	-0.4039	-0.5951	-0.2127	6.92E-05	NA
F_CALPROT	17	74655934	kgp14087339	rs79442955	NA	G	A	0.08197	0.4338	0.2533	0.6144	6.94E-05	NONE
F_MPO	1	215848587	rs2797234	rs2797234	USH2A	G	A	0.1667	0.3189	0.1732	0.4645	6.96E-05	NONE
F_MPO	13	42645981	kgp2727158	rs9566908	DGKH	A	G	0.2814	0.3194	0.1697	0.4691	6.99E-05	NA
F_CALPROT	14	59437520	h3a_37_14_59437520_A_G	rs12435582	RP11-112J1.2	G	A	0.2213	0.4182	0.2344	0.6019	7.01E-05	NA
F_MPO	3	163815221	kgp18094678	rs200074535	NA	A	C	0.2885	0.3129	0.1663	0.4595	7.03E-05	NA
F_MPO	9	131337843	rs2297771	rs2297771	SPTAN1	G	A	0.4282	0.3046	0.157	0.4522	7.04E-05	NA
F_CALPROT	7	138550994	rs10229557	rs10229557	KIAA1549	G	A	0.2077	0.4219	0.2369	0.6069	7.05E-05	NONE
F_MPO	8	19462487	rs11986883	rs11986883	CSGALNACT1	G	A	0.1721	0.3161	0.1691	0.463	7.06E-05	NA
F_CALPROT	6	70385709	rs9185	rs9185	LMBRD1	G	A	0.2912	0.4032	0.2165	0.5899	7.08E-05	NA
F_MPO	1	233498236	rs12039989	rs12039989	MLK4	G	A	0.276	-0.3064	-0.453	-0.1597	7.09E-05	NONE
F_CALPROT	5	31601253	snp-known11951772	rs11951772	NA	G	A	0.2486	0.4065	0.2207	0.5923	7.14E-05	NONE
F_CALPROT	3	122853805	rs836832	rs836832	PDIA5	A	G	0.3142	0.3979	0.2117	0.584	7.19E-05	NONE
F_MPO	7	131336523	rs2909680	rs2909680	NA	G	A	0.1967	0.3263	0.1808	0.4717	7.20E-05	NONE
F_MPO	18	5782507	rs8099077	rs8099077	RP11-945C19.1	G	A	0.1858	0.3257	0.1808	0.4705	7.22E-05	snp-known8086087(1)
F_MPO	18	5783042	snp-known8086087	rs8086087	RP11-945C19.1	G	A	0.1858	0.3257	0.1808	0.4705	7.22E-05	NA
F_MPO	10	27976689	kgp21809134	rs11015944	MKX	A	C	0.123	0.3276	0.1797	0.4755	7.25E-05	NONE
F_MPO	7	140030555	rs6947292	rs6947292	SLC37A3	A	G	0.1967	0.321	0.1749	0.467	7.26E-05	NONE
F_CALPROT	2	111894720	rs17041868	rs17041868	BCL2L11	G	A	0.1858	0.4047	0.2175	0.5918	7.31E-05	NA
F_MPO	4	38862809	h3a_37_4_38862809_G_A	rs73811237	NA	A	G	0.1011	0.3281	0.1819	0.4742	7.34E-05	NONE
F_MPO	2	10777787	rs7594816	rs7594816	NOL10	C	A	0.235	0.3095	0.1627	0.4564	7.37E-05	NONE
F_CALPROT	13	33498035	kgp55937	rs731089	NA	A	G	0.2732	0.3927	0.2072	0.5782	7.42E-05	NONE
F_MPO	9	4113662	snp-known57922289	rs57922289	GLIS3	G	A	0.1311	0.3466	0.1917	0.5015	7.43E-05	NA
F_MPO	10	73569749	kgp5823650	rs11000009	CDH23	A	G	0.07377	0.3445	0.1976	0.4913	7.46E-05	NONE
F_CALPROT	20	19946056	kgp11572713	rs85263	RIN2	G	A	0.4262	0.3975	0.21	0.5849	7.48E-05	NONE
F_CALPROT	2	62349578	kgp6284390	rs10205855	AC018462.2	A	G	0.3934	0.3922	0.2066	0.5777	7.49E-05	snp-known11125909(1)
F_MPO	15	25852143	rs11630820	rs11630820	NA	A	G	0.1621	0.3311	0.1858	0.4764	7.52E-05	NONE
F_MPO	6	65763288	snp-known16896180	rs16896180	EYS	G	A	0.1284	0.329	0.1846	0.4735	7.54E-05	NONE
F_MPO	3	163809462	h3a_37_3_163809462_G_A	rs12486559	NA	A	G	0.2896	0.31	0.1639	0.4561	7.55E-05	NA
F_MPO	3	163812455	h3a_37_3_163812455_T_G	rs1470669	NA	C	A	0.2896	0.31	0.1639	0.4561	7.55E-05	NA
F_MPO	3	163826532	h3a_37_3_163826532_T_C	rs1375845	NA	G	A	0.2692	0.315	0.1675	0.4624	7.59E-05	h3a_37_3_163809462_G_A(1),snp-known12490826(1),rs10936401(1),h3a_37_3_163812455_T_G(1),kgp18094678(1),rs1839943(1),rs1449938(1),rs12629383(1),rs1992987(1),rs1839412(1),h3a_37_3_163858483_G_A(1),snp-known12490037(1),rs11718123(1),rs10936408(1)
F_CALPROT	9	133527975	rs7872037	rs7872037	NA	A	C	0.0929	0.4454	0.2663	0.6244	7.61E-05	NONE
F_MPO	7	132216449	kgp7489099	rs7797378	PLXNA4	A	G	0.06557	0.3386	0.1915	0.4857	7.62E-05	NONE
F_CALPROT	2	228058913	rs13429913	rs13429913	COL4A3	A	G	0.1721	0.4255	0.2435	0.6076	7.62E-05	NONE
F_CALPROT	7	97103911	rs7800682	rs7800682	NA	C	A	0.2678	0.403	0.2176	0.5883	7.67E-05	NA
F_MPO	6	129014759	snp-known564155	rs564155	NA	A	C	0.123	0.3379	0.1933	0.4825	7.69E-05	rs1616008(1)
F_MPO	7	28355752	rs17156573	rs17156573	CREB5	A	G	0.3689	0.3006	0.1541	0.4471	7.69E-05	NONE
F_CALPROT	6	43935790	kgp6201430	rs9296423	NA	G	A	0.3033	-0.395	-0.5806	-0.2094	7.69E-05	NONE
F_MPO	1	47979922	kgp8327088	rs10890487	NA	C	A	0.2596	-0.3044	-0.4504	-0.1584	7.71E-05	rs822886(1)
F_MPO	14	34036876	rs4619305	rs4619305	NPAS3	G	A	0.1148	0.3415	0.1909	0.4921	7.74E-05	kgp10464020(1),snp-known73270952(1),kgp7079190(1)
F_MPO	1	2359280	snp-known2494435	rs2494435	PLCH2	A	G	0.2	0.315	0.1673	0.4626	7.85E-05	NONE
F_CALPROT	10	101209006	rs2494655	rs2494655	NA	A	G	0.1011	0.445	0.265	0.6251	7.93E-05	NONE
F_CALPROT	20	21207744	rs6035813	rs6035813	PLK1S1	C	A	0.276	0.3999	0.2121	0.5876	7.95E-05	NA
F_CALPROT	1	202257028	snp-known79398880	rs79398880	LGR6	C	A	0.05464	0.4706	0.2855	0.6557	7.97E-05	h3a_37_1_202265535_G_A(1)
F_CALPROT	1	202265535	h3a_37_1_202265535_G_A	rs74827825	LGR6	A	G	0.05464	0.4706	0.2855	0.6557	7.97E-05	NA
F_MPO	3	44365408	snp-known5007342	rs5007342	TOPAZ1	C	A	0.1585	0.3228	0.1767	0.4689	7.99E-05	snp-known10428210(1),kgp7386308(1)
F_MPO	3	44381910	kgp7386308	rs6768330	TCAIM	C	A	0.153	0.3228	0.1767	0.4689	7.99E-05	NA
F_MPO	20	43689798	kgp19363533	rs114644943	STK4	A	C	0.09444	0.3345	0.1886	0.4805	8.02E-05	snp-known78834606(1),kgp19199763(1),h3a_37_20_43718039_T_C(1)
F_MPO	21	43866538	rs884340	rs884340	UBASH3A	A	G	0.07821	0.341	0.1955	0.4864	8.05E-05	NONE
F_MPO	2	224050266	h3a_37_2_224050266_C_T	rs34720472	KCNE4	A	G	0.1995	0.3109	0.1642	0.4576	8.09E-05	snp-known1470601(1),rs4674761(1)
F_MPO	2	224051272	snp-known1470601	rs1470601	KCNE4	A	G	0.1995	0.3109	0.1642	0.4576	8.09E-05	NA
F_MPO	2	224071098	rs4674761	rs4674761	NA	A	G	0.1995	0.3109	0.1642	0.4576	8.09E-05	NA
F_MPO	6	117992059	snp-known9489240	rs9489240	NA	A	G	0.07377	0.3364	0.1925	0.4803	8.20E-05	h3a_37_6_117942228_C_T(1),h3a_37_6_117946036_G_T(1),h3a_37_6_117947584_G_A(1),h3a_37_6_117955293_C_T(1),rs17079406(1),h3a_37_6_117971765_C_A(1),snp-known59241104(1)
F_MPO	11	5577421	rs12289789	rs12289789	HBG2	A	G	0.194	0.3133	0.166	0.4606	8.22E-05	NA
F_CALPROT	22	27234422	kgp4326922	rs136500	NA	A	G	0.4423	-0.3951	-0.5823	-0.2078	8.23E-05	NONE
F_MPO	9	16343381	snp-known113563057	rs113563057	NA	G	A	0.1339	0.32	0.1729	0.467	8.26E-05	NONE
F_MPO	4	185682694	kgp12227092	rs7679890	ACSL1	A	C	0.3579	0.3057	0.157	0.4543	8.27E-05	NONE
F_MPO	2	218615634	rs17600246	rs17600246	DIRC3	A	G	0.1202	0.345	0.1942	0.4958	8.30E-05	NONE
F_MPO	4	28091192	kgp5109503	rs6839082	NA	A	G	0.1639	0.3368	0.1878	0.4858	8.39E-05	NONE
F_MPO	3	125569904	snp-known115956393	rs115956393	ENPP7P4	G	A	0.08611	0.3277	0.1807	0.4746	8.40E-05	NONE
F_CALPROT	15	46691235	h3a_37_15_46691235_A_G	rs115837396	NA	G	A	0.04372	0.4882	0.3121	0.6644	8.41E-05	NONE
F_CALPROT	15	61039451	kgp19760421	rs116347650	RORA	G	A	0.05464	0.4609	0.2815	0.6404	8.49E-05	NONE
F_CALPROT	17	53735407	rs7220190	rs7220190	NA	G	A	0.3022	0.3988	0.2149	0.5827	8.50E-05	NONE
F_CALPROT	4	113968893	rs313936	rs313936	RP11-650J17.1	G	A	0.4126	0.3896	0.2034	0.5758	8.51E-05	NONE
F_MPO	16	5776430	rs12597267	rs12597267	RP11-420N3.2	A	G	0.3661	0.3008	0.1542	0.4475	8.52E-05	NA
F_MPO	6	128025366	rs12201026	rs12201026	NA	G	A	0.123	0.3386	0.1932	0.484	8.68E-05	h3a_37_6_127959398_T_C(1)
F_MPO	16	20317606	kgp10042464	rs12445322	NA	G	A	0.1786	0.3208	0.1733	0.4684	8.70E-05	NONE
F_MPO	20	2474569	h3a_37_20_2474569_T_C	rs6114553	RP4-734P14.4	G	A	0.07143	0.3299	0.1822	0.4776	8.73E-05	NONE
F_CALPROT	8	57838118	kgp20189816	rs74360305	NA	A	G	0.07104	0.4508	0.2614	0.6403	8.76E-05	NONE
F_MPO	20	43718039	h3a_37_20_43718039_T_C	rs115677144	NA	G	A	0.0989	0.3313	0.1856	0.4771	8.79E-05	NA
F_MPO	12	32039420	kgp19127760	rs112410239	RP11-428G5.5	A	G	0.05464	0.3635	0.2211	0.5059	8.87E-05	h3a_37_12_31990781_A_C(1),snp-known112163126(1),kgp18918141(1)
F_CALPROT	12	32039420	kgp19127760	rs112410239	RP11-428G5.5	A	G	0.05464	0.4574	0.2751	0.6397	8.87E-05	kgp18918141(1),h3a_37_12_32031258_C_T(1)
F_MPO	13	48726219	rs1752136	rs1752136	NA	G	A	0.153	0.3253	0.1795	0.4711	8.88E-05	NONE
F_CALPROT	2	62376313	snp-known11125909	rs11125909	NA	A	C	0.3634	0.3905	0.2047	0.5763	8.90E-05	NA
F_MPO	3	163810528	snp-known12490826	rs12490826	NA	G	A	0.2951	0.3061	0.1597	0.4526	8.94E-05	NA
F_MPO	2	230158108	snp-known35384589	rs35384589	NA	A	G	0.3251	-0.3024	-0.4494	-0.1554	8.94E-05	NONE
F_CALPROT	1	85922661	rs506733	rs506733	DDAH1	G	A	0.1038	0.4344	0.2524	0.6164	8.94E-05	NONE
F_MPO	8	19462667	snp-known11990126	rs11990126	CSGALNACT1	A	G	0.1557	0.3159	0.1691	0.4627	9.06E-05	rs11986883(1)
F_MPO	14	34044575	snp-known73270952	rs73270952	NPAS3	G	A	0.1366	0.3223	0.1747	0.4699	9.08E-05	NA
F_MPO	13	112995419	snp-known9604298	rs9604298	NA	A	G	0.2404	0.307	0.158	0.4561	9.08E-05	NONE
F_MPO	6	74796897	h3a_37_6_74796897_G_A	rs73456012	RP11-554D15.1	A	G	0.06831	0.3381	0.1928	0.4834	9.12E-05	kgp17159634(1),snp-known73456046(1)
F_MPO	6	74819839	snp-known73456046	rs73456046	RP11-554D15.1	A	G	0.06831	0.3381	0.1928	0.4834	9.12E-05	NA
F_MPO	20	23540815	snp-known6106681	rs6106681	NA	A	G	0.1461	0.3262	0.1779	0.4745	9.17E-05	NONE
F_MPO	22	48708990	snp-known4397	rs4397	NA	A	G	0.2722	0.3114	0.1604	0.4625	9.21E-05	NONE
F_CALPROT	2	53601971	kgp10928745	rs10202500	NA	A	C	0.2104	0.4031	0.2157	0.5906	9.26E-05	NONE
F_CALPROT	3	142981605	kgp12167650	rs73006269	NA	A	G	0.112	0.4199	0.2357	0.6041	9.31E-05	NONE
F_MPO	9	90646449	rs11142050	rs11142050	NA	G	A	0.2459	0.3094	0.1633	0.4555	9.39E-05	NONE
F_CALPROT	20	18407370	kgp10807405	rs3818216	DZANK1	A	G	0.06284	0.4518	0.27	0.6335	9.39E-05	NONE
F_CALPROT	8	14508995	kgp522714	rs73188152	SGCZ	A	G	0.2814	0.3948	0.2106	0.579	9.46E-05	NONE
F_MPO	6	119578310	rs17080912	rs17080912	MAN1A1	G	A	0.2104	0.3055	0.1581	0.4529	9.49E-05	NONE
F_MPO	12	128539566	rs7970123	rs7970123	NA	G	A	0.224	0.3079	0.1614	0.4544	9.52E-05	NONE
F_CALPROT	14	43182347	snp-known1777081	rs1777081	NA	G	A	0.3033	0.3954	0.2068	0.584	9.54E-05	NA
F_CALPROT	2	111870220	rs2289321	rs2289321	AC096670.3	G	A	0.1639	0.411	0.2233	0.5987	9.64E-05	rs17041868(1)
F_MPO	8	123516986	kgp10851225	rs4618700	NA	G	A	0.1236	0.3417	0.1961	0.4874	9.65E-05	NONE
F_MPO	1	47981663	rs822886	rs822886	NA	G	A	0.2322	-0.3013	-0.4471	-0.1554	9.67E-05	NA
F_MPO	7	146162199	snp-known114103765	rs114103765	CNTNAP2	G	A	0.06284	0.3319	0.1862	0.4776	9.70E-05	h3a_37_7_146164403_G_A(1)
F_MPO	7	146164403	h3a_37_7_146164403_G_A	rs78636614	CNTNAP2	A	G	0.06284	0.3319	0.1862	0.4776	9.70E-05	NA
F_CALPROT	14	59419753	rs12589340	rs12589340	RP11-112J1.2	A	C	0.2022	0.4153	0.2329	0.5977	9.72E-05	NA
F_MPO	9	78412423	rs1409689	rs1409689	NA	A	C	0.2049	0.3033	0.1565	0.4501	9.76E-05	NONE
F_CALPROT	13	40748141	snp-known148851543	rs148851543	NA	G	A	0.04918	0.4454	0.2667	0.624	9.80E-05	NONE
F_CALPROT	20	21223663	rs2252720	rs2252720	PLK1S1	A	G	0.2541	0.397	0.2091	0.5848	9.81E-05	NA
F_MPO	2	234383010	h3a_37_2_234383010_G_A	rs2924810	NA	A	G	0.09218	0.3299	0.1834	0.4764	9.87E-05	NONE
F_MPO	5	135735134	h3a_37_5_135735134_A_G	rs986466	NA	G	A	0.2486	0.3076	0.1612	0.4539	9.96E-05	NONE
F_MPO	3	163857437	rs1839412	rs1839412	NA	A	C	0.2678	0.3068	0.1603	0.4532	9.99E-05	NA
F_MPO	3	163858483	h3a_37_3_163858483_G_A	rs1349607	NA	A	G	0.2678	0.3068	0.1603	0.4532	9.99E-05	NA
F_MPO	14	29939190	rs11629424	rs11629424	NA	A	G	0.2705	0.3028	0.1568	0.4488	1.00E-04	NONE
F_CALPROT	4	101082943	rs6817883	rs6817883	RP11-15B17.1	A	G	0.1951	0.4068	0.2194	0.5943	1.00E-04	NONE
F_MPO	3	44268595	snp-known10428210	rs10428210	NA	G	A	0.1593	0.3173	0.1713	0.4634	0.000101	NA
F_MPO	13	105828940	snp-known6491938	rs6491938	NA	C	G	0.2194	0.3122	0.1632	0.4612	0.000101	NONE
F_MPO	8	60667231	rs6471803	rs6471803	NA	G	A	0.1311	0.3288	0.1828	0.4748	0.000101	NONE
F_MPO	10	36083249	kgp21652221	rs74133258	NA	A	C	0.163	0.3082	0.1612	0.4552	0.000102	NONE
F_MPO	3	163810778	rs10936401	rs10936401	NA	G	A	0.2861	0.3043	0.1573	0.4512	0.000103	NA
F_CALPROT	4	102633968	snp-known73836708	rs73836708	BANK1	A	C	0.08743	0.4219	0.239	0.6048	0.000104	kgp20897044(1),h3a_37_4_102666598_G_A(1),kgp21256462(1)
F_CALPROT	4	102666598	h3a_37_4_102666598_G_A	rs74989602	BANK1	A	G	0.08743	0.4219	0.239	0.6048	0.000104	NA
F_MPO	1	176794066	kgp8368995	rs1325596	PAPPA2	G	A	0.123	0.3362	0.1918	0.4806	0.000104	rs1014719(1),rs1044299(1)
F_CALPROT	2	7886879	rs812810	rs812810	NA	G	A	0.1311	0.4162	0.2291	0.6033	0.000104	NONE
F_CALPROT	13	38139860	kgp5224339	rs61957472	POSTN	A	C	0.0765	0.4339	0.253	0.6148	0.000105	NONE
F_CALPROT	14	66574847	kgp694871	rs959916	NA	T	A	0.1557	0.4066	0.2234	0.5897	0.000105	NA
F_CALPROT	6	117617695	snp-known141491417	rs141491417	ROS1	G	A	0.09066	0.4189	0.2319	0.6058	0.000106	NONE
F_CALPROT	3	122835578	kgp6885506	rs836841	PDIA5	A	G	0.225	0.3996	0.2117	0.5874	0.000106	NONE
F_MPO	18	36232881	kgp16121305	rs58707844	NA	A	G	0.08743	0.3308	0.1842	0.4775	0.000108	snp-known78889352(1)
F_MPO	18	36259780	snp-known78889352	rs78889352	RP11-687D19.1	A	C	0.08743	0.3308	0.1842	0.4775	0.000108	NA
F_CALPROT	6	22190338	rs4712661	rs4712661	CASC15	G	A	0.04918	0.4765	0.2984	0.6545	0.000108	NONE
F_MPO	2	11839965	h3a_37_2_11839965_C_T	rs4233902	LPIN1	G	A	0.0765	0.3337	0.1863	0.4811	0.000108	NONE
F_MPO	5	109716309	snp-known73217133	rs73217133	TMEM232	A	C	0.1066	0.3267	0.1823	0.4711	0.000108	NONE
F_CALPROT	10	3711074	kgp7525405	rs11252004	NA	A	C	0.1366	0.4367	0.253	0.6205	0.000108	NONE
F_CALPROT	20	49796256	kgp19267816	rs75209075	NA	C	A	0.09563	0.4439	0.2486	0.6392	0.000109	kgp19341332(1)
F_MPO	8	139747618	kgp10036731	rs57169449	COL22A1	A	C	0.06011	0.3329	0.1876	0.4781	0.000109	kgp20245868(1)
F_CALPROT	12	68617828	rs12813085	rs12813085	IL26	A	G	0.05464	0.4438	0.2653	0.6223	0.00011	rs11570908(1)
F_CALPROT	12	68623721	rs11570908	rs11570908	IFNG-AS1	A	C	0.05464	0.4438	0.2653	0.6223	0.00011	NA
F_MPO	7	66300652	h3a_37_7_66300652_A_G	rs13241598	GTF2IRD1P1	G	A	0.1401	0.3189	0.1735	0.4643	0.00011	NA
F_MPO	7	66415069	rs2901311	rs2901311	TMEM248	G	A	0.1291	0.3244	0.1792	0.4697	0.000111	h3a_37_7_66300652_A_G(1),rs28648401(1),rs4718424(1),rs4717331(1),snp-known4718430(1)
F_CALPROT	4	102636188	kgp20897044	rs113180912	BANK1	A	G	0.08791	0.4211	0.2369	0.6052	0.000112	NA
F_CALPROT	7	24362530	rs4719764	rs4719764	NA	A	G	0.2127	0.4202	0.2353	0.6051	0.000113	NONE
F_MPO	1	38182148	kgp15375425	rs2279347	EPHA10	G	A	0.1436	0.3174	0.1716	0.4632	0.000113	kgp15776566(1)
F_MPO	20	43607857	snp-known78834606	rs78834606	STK4	A	G	0.1011	0.3232	0.1771	0.4693	0.000114	NA
F_MPO	20	43686010	kgp19199763	rs114637831	STK4	G	A	0.1011	0.3232	0.1771	0.4693	0.000114	NA
F_MPO	5	159209041	rs12518680	rs12518680	AC011343.1	A	C	0.06319	0.332	0.1841	0.48	0.000114	NONE
F_MPO	6	25890834	rs9348697	rs9348697	NA	A	G	0.2596	0.3083	0.1597	0.4568	0.000115	NONE
F_CALPROT	9	97788976	snp-known115806694	rs115806694	C9orf3	G	A	0.09563	0.424	0.2417	0.6064	0.000115	NONE
F_CALPROT	4	6754570	rs4689542	rs4689542	NA	A	G	0.2678	0.3976	0.209	0.5863	0.000115	NONE
F_CALPROT	1	185586424	kgp15831842	rs11808298	GS1-204I12.1	G	A	0.1311	0.4064	0.2217	0.5911	0.000115	NONE
F_MPO	16	51813861	rs2169430	rs2169430	NA	G	A	0.1257	0.3276	0.1828	0.4724	0.000116	NONE
F_MPO	14	34039657	kgp10464020	rs76803787	NPAS3	C	A	0.1366	0.3194	0.1713	0.4676	0.000116	NA
F_CALPROT	14	21866026	snp-known61752837	rs61752837	CHD8	G	A	0.03552	0.4569	0.2775	0.6363	0.000116	NA
F_CALPROT	14	21892096	kgp6566276	rs61973181	CHD8	G	A	0.03552	0.4569	0.2775	0.6363	0.000116	NA
F_CALPROT	14	21967133	rs1061027	rs1061027	TOX4	A	C	0.03825	0.4569	0.2775	0.6363	0.000116	NA
F_MPO	17	4384179	kgp9203742	rs74319518	SPNS3	A	G	0.0522	0.3379	0.1934	0.4823	0.000116	NONE
F_CALPROT	18	30003185	kgp16026446	rs78872506	GAREM	A	G	0.0847	0.4443	0.2604	0.6281	0.000116	NA
F_CALPROT	12	117164491	kgp10842059	rs199687438	C12orf49	A	G	0.0765	0.4294	0.2443	0.6146	0.000117	NONE
F_CALPROT	14	21977497	rs10450908	rs10450908	METTL3	C	A	0.03846	0.4567	0.2776	0.6359	0.000117	snp-known61752837(1),kgp6566276(1),rs1061027(1)
F_CALPROT	4	149161482	kgp7507010	rs9995276	NR3C2	A	G	0.224	0.4034	0.2195	0.5873	0.000117	NONE
F_MPO	3	163817702	rs1839943	rs1839943	NA	A	C	0.2732	0.3025	0.1557	0.4493	0.000117	NA
F_MPO	3	163827733	rs1449938	rs1449938	NA	G	A	0.2732	0.3025	0.1557	0.4493	0.000117	NA
F_MPO	3	163832988	rs12629383	rs12629383	NA	A	G	0.2732	0.3025	0.1557	0.4493	0.000117	NA
F_MPO	3	163849580	rs1992987	rs1992987	NA	G	A	0.276	0.3025	0.1557	0.4493	0.000117	NA
F_MPO	3	163864172	snp-known12490037	rs12490037	NA	G	A	0.276	0.3025	0.1557	0.4493	0.000117	NA
F_MPO	3	163864862	rs11718123	rs11718123	NA	A	G	0.276	0.3025	0.1557	0.4493	0.000117	NA
F_MPO	3	163870667	rs10936408	rs10936408	NA	A	G	0.276	0.3025	0.1557	0.4493	0.000117	NA
F_CALPROT	21	36061191	kgp11880062	rs2834580	CLIC6	G	A	0.07923	0.4373	0.2512	0.6233	0.000118	NONE
F_MPO	20	6737384	kgp1971817	rs714079	NA	G	A	0.1175	0.3203	0.1729	0.4677	0.000119	NONE
F_MPO	7	66376095	rs4718424	rs4718424	NA	A	G	0.1202	0.3223	0.1773	0.4674	0.000119	NA
F_MPO	7	66378886	rs4717331	rs4717331	NA	A	G	0.1202	0.3223	0.1773	0.4674	0.000119	NA
F_CALPROT	3	147270700	h3a_37_3_147270700_T_C	rs76904779	NA	G	A	0.1508	0.4109	0.2234	0.5984	0.000119	NONE
F_CALPROT	7	131714663	rs10954351	rs10954351	NA	A	G	0.2104	0.4089	0.2255	0.5922	0.00012	kgp12274072(1)
F_MPO	15	60429790	snp-known57806408	rs57806408	NA	A	G	0.1093	0.3284	0.1825	0.4743	0.000121	snp-known111260503(1),kgp19941346(1)
F_MPO	5	130218435	kgp12303027	rs73246596	NA	G	A	0.08743	0.3301	0.1846	0.4756	0.000121	snp-known61547069(1),h3a_37_5_130248846_C_A(1),kgp22360280(1),h3a_37_5_130279595_G_A(1),kgp22174603(1)
F_MPO	5	130248846	h3a_37_5_130248846_C_A	rs73248041	NA	A	C	0.08743	0.3301	0.1846	0.4756	0.000121	NA
F_MPO	5	130275891	kgp22360280	rs6887871	NA	G	A	0.08743	0.3301	0.1846	0.4756	0.000121	NA
F_MPO	5	130279595	h3a_37_5_130279595_G_A	rs73248075	NA	A	G	0.08743	0.3301	0.1846	0.4756	0.000121	NA
F_MPO	6	25816355	kgp6682701	rs10498731	SLC17A1	G	A	0.09836	0.3162	0.1702	0.4623	0.000122	NONE
F_MPO	4	181169745	kgp9293593	rs72713377	NA	G	A	0.1667	0.3181	0.171	0.4652	0.000123	h3a_37_4_181173247_A_G(1)
F_MPO	4	181173247	h3a_37_4_181173247_A_G	rs55747732	NA	G	A	0.1448	0.3181	0.171	0.4652	0.000123	NA
F_CALPROT	18	29893605	kgp15985722	rs112111820	GAREM	A	G	0.06284	0.4609	0.2748	0.647	0.000124	snp-known113152861(1)
F_CALPROT	18	29896029	snp-known113152861	rs113152861	GAREM	G	A	0.06284	0.4609	0.2748	0.647	0.000124	NA
F_MPO	1	226762673	kgp3424291	rs12065556	C1orf95	C	A	0.04918	0.3406	0.1956	0.4856	0.000125	NONE
F_MPO	5	130241072	snp-known61547069	rs61547069	NA	G	A	0.08791	0.3303	0.1842	0.4764	0.000126	NA
F_CALPROT	10	3710436	kgp12011223	rs60584803	NA	T	A	0.03631	0.4678	0.2909	0.6447	0.000126	NONE
F_MPO	8	60742087	snp-known10095336	rs10095336	NA	G	A	0.1148	0.3206	0.1745	0.4668	0.000127	NA
F_MPO	8	60753118	rs7837720	rs7837720	NA	A	G	0.1148	0.3206	0.1745	0.4668	0.000127	NA
F_MPO	8	60756918	rs10105639	rs10105639	NA	A	G	0.1148	0.3206	0.1745	0.4668	0.000127	NA
F_CALPROT	4	102669485	kgp21256462	rs113131130	BANK1	A	G	0.08791	0.4167	0.2329	0.6005	0.000127	NA
F_MPO	9	137360658	kgp3749873	rs11789125	NA	C	A	0.1311	0.3229	0.1772	0.4686	0.000127	NONE
F_MPO	3	62928572	kgp17764626	rs17067370	NA	A	G	0.1776	0.3096	0.1634	0.4558	0.000127	NONE
F_MPO	7	98825280	h3a_37_7_98825280_A_G	rs73405136	NA	G	A	0.1366	0.3069	0.1576	0.4561	0.000127	NONE
F_MPO	5	172329678	kgp7923022	rs1421841	ERGIC1	C	A	0.235	0.3028	0.156	0.4495	0.000127	NONE
F_MPO	15	79994449	kgp8119461	rs79814579	NA	A	G	0.07377	0.3342	0.1887	0.4797	0.000129	NONE
F_CALPROT	3	66780894	h3a_37_3_66780894_T_C	rs28631978	NA	G	A	0.09836	0.4307	0.2492	0.6121	0.000129	kgp17611063(1),snp-known114759533(1),snp-known75005344(1)
F_CALPROT	14	48293464	rs1956311	rs1956311	NA	C	A	0.1257	0.4136	0.2237	0.6035	0.000129	NONE
F_MPO	7	66058336	rs10226294	rs10226294	NA	A	G	0.05738	0.3368	0.1928	0.4808	0.000129	snp-known12532657(1),kgp13435614(1),rs9654843(1),kgp7393463(1),kgp12019967(1),h3a_37_7_66224712_T_C(1),h3a_37_7_66255451_T_G(1),rs1064795(1),h3a_37_7_66276312_G_C(1)
F_MPO	7	66141303	rs9654843	rs9654843	KCTD7	G	A	0.05738	0.3368	0.1928	0.4808	0.000129	NA
F_CALPROT	7	97107457	rs10234240	rs10234240	NA	A	G	0.1913	0.4138	0.2261	0.6016	0.000129	NONE
F_CALPROT	14	66574808	kgp3849754	rs56756482	NA	A	G	0.1612	0.4073	0.2244	0.5902	0.00013	kgp694871(1)
F_CALPROT	16	17449069	rs6498693	rs6498693	XYLT1	A	G	0.2404	0.3867	0.2021	0.5714	0.00013	NONE
F_CALPROT	2	135017787	rs12612248	rs12612248	MGAT5	A	G	0.04645	0.4864	0.2953	0.6775	0.00013	rs16830316(1)
F_MPO	9	107096010	kgp18508090	rs114989563	NA	A	G	0.07104	0.32	0.1749	0.4652	0.00013	NONE
F_MPO	5	105546409	snp-known114786116	rs114786116	NA	G	A	0.0847	0.3291	0.1805	0.4778	0.000131	snp-known77973581(1),kgp22559184(1),snp-known74955976(1)
F_MPO	5	105570337	snp-known77973581	rs77973581	NA	G	A	0.0847	0.3291	0.1805	0.4778	0.000131	NA
F_MPO	5	105598209	kgp22559184	rs114572283	NA	G	A	0.0847	0.3291	0.1805	0.4778	0.000131	NA
F_CALPROT	4	178085815	snp-known77071691	rs77071691	NA	T	A	0.04372	0.5279	0.3211	0.7348	0.000132	NONE
F_MPO	8	143207884	kgp7523134	rs902837	NA	A	C	0.08743	0.34	0.1935	0.4864	0.000132	NONE
F_MPO	1	102390166	kgp7581225	rs2050570	OLFM3	G	A	0.2104	0.3051	0.1581	0.4522	0.000133	NONE
F_CALPROT	3	66758373	kgp17611063	rs58038359	NA	G	A	0.07923	0.4263	0.2451	0.6074	0.000133	NA
F_CALPROT	7	131714855	kgp12274072	rs10954352	NA	A	C	0.1995	0.4055	0.2217	0.5892	0.000134	NA
F_MPO	15	25843595	rs11161194	rs11161194	NA	A	G	0.2268	0.304	0.1581	0.45	0.000134	NONE
F_MPO	1	19437860	snp-known2313509	rs2313509	UBR4	A	G	0.1339	0.3088	0.1627	0.4548	0.000135	rs1009806(1),h3a_37_1_19549343_G_C(1),rs2073105(1)
F_MPO	1	19500551	rs1009806	rs1009806	UBR4	G	A	0.1339	0.3088	0.1627	0.4548	0.000135	NA
F_MPO	13	45007366	kgp16689852	rs78889187	NA	A	G	0.1093	0.3313	0.1838	0.4789	0.000135	NONE
F_MPO	8	60732791	h3a_37_8_60732791_G_A	rs10108587	NA	A	G	0.1061	0.327	0.1792	0.4749	0.000136	kgp1452020(1),h3a_37_8_60738561_T_C(1),snp-known10095336(1),rs7837720(1),rs10105639(1)
F_MPO	3	107749592	snp-known74659200	rs74659200	NA	A	G	0.1148	0.3104	0.1638	0.4571	0.000136	NONE
F_MPO	5	104407829	h3a_37_5_104407829_A_G	rs76569875	CTD-2374C24.1	G	A	0.1366	0.3157	0.168	0.4633	0.000138	NA
F_CALPROT	7	67727418	kgp6088936	rs7804479	RP5-945F2.3	G	A	0.2022	0.4082	0.2217	0.5948	0.000138	NONE
F_CALPROT	4	72695479	rs16847105	rs16847105	NA	C	A	0.09392	0.4432	0.255	0.6314	0.00014	NONE
F_MPO	1	230895340	rs28359608	rs28359608	RP11-99J16__A.2	A	C	0.1721	0.3083	0.1619	0.4547	0.00014	NONE
F_MPO	6	117942228	h3a_37_6_117942228_C_T	rs116634880	NA	A	G	0.06284	0.3321	0.1878	0.4765	0.00014	NA
F_MPO	6	117946036	h3a_37_6_117946036_G_T	rs76470813	NA	A	C	0.06557	0.3321	0.1878	0.4765	0.00014	NA
F_MPO	6	117947584	h3a_37_6_117947584_G_A	rs78069227	NA	A	G	0.06557	0.3321	0.1878	0.4765	0.00014	NA
F_MPO	6	117955293	h3a_37_6_117955293_C_T	rs78549702	NEPNP	A	G	0.06557	0.3321	0.1878	0.4765	0.00014	NA
F_MPO	6	117993407	snp-known59241104	rs59241104	NA	G	A	0.06284	0.3321	0.1878	0.4765	0.00014	NA
F_MPO	1	38185169	kgp15776566	rs35909785	EPHA10	A	G	0.1381	0.3201	0.1717	0.4684	0.000142	NA
F_MPO	8	134319112	h3a_37_8_134319112_G_A	rs73348384	NA	A	G	0.06011	0.3273	0.1818	0.4727	0.000142	NONE
F_MPO	6	29323905	snp-known6930033	rs6930033	OR5V1	C	A	0.1858	0.3196	0.1685	0.4706	0.000142	rs10484546(1)
F_MPO	6	29324599	rs10484546	rs10484546	OR5V1	C	A	0.1858	0.3196	0.1685	0.4706	0.000142	NA
F_CALPROT	14	37646289	kgp19493074	rs112343418	NA	C	A	0.04918	0.4583	0.2697	0.647	0.000143	h3a_37_14_37677701_A_C(1)
F_CALPROT	2	229423913	kgp14142510	rs78456606	AC009410.1	A	G	0.03867	0.5207	0.3186	0.7228	0.000144	kgp14821015(1)
F_CALPROT	2	229458036	kgp14821015	rs115865495	AC009410.1	A	G	0.03825	0.5207	0.3186	0.7228	0.000144	NA
F_MPO	4	57578212	kgp4034388	rs2412756	NA	A	G	0.1557	0.325	0.1764	0.4736	0.000144	NONE
F_MPO	13	112289632	snp-known7320991	rs7320991	RP11-65D24.2	A	G	0.1475	0.3209	0.1716	0.4702	0.000144	h3a_37_13_112289853_C_T(1)
F_MPO	15	70758659	kgp19996650	rs56179573	NA	A	G	0.1181	0.3147	0.168	0.4614	0.000144	NONE
F_MPO	2	108353514	kgp14864055	rs199717423	NA	A	C	0.06284	0.3386	0.1941	0.4831	0.000144	NONE
F_MPO	1	167035702	rs3767430	rs3767430	GPA33	A	G	0.1038	0.357	0.1947	0.5192	0.000144	NONE
F_CALPROT	1	248578651	kgp6085337	rs28599670	NA	A	G	0.1639	0.4054	0.2224	0.5885	0.000145	NONE
F_MPO	12	116387074	kgp3447168	rs75830460	NA	A	G	0.1202	0.3198	0.1743	0.4653	0.000145	NONE
F_MPO	5	150638275	rs1006748	rs1006748	GM2A	G	A	0.08743	0.3361	0.1907	0.4816	0.000146	NONE
F_MPO	1	205423893	rs10900493	rs10900493	LEMD1	A	G	0.1099	0.327	0.1796	0.4744	0.000147	NONE
F_MPO	2	80280710	snp-known13394835	rs13394835	CTNNA2	A	C	0.0929	0.3059	0.1599	0.4519	0.000148	rs10865448(1)
F_CALPROT	6	159685497	kgp17016252	rs115638191	FNDC1	G	A	0.09563	0.4121	0.2271	0.597	0.000148	NONE
F_MPO	1	40781038	kgp7629552	rs1846158	COL9A2	A	G	0.1202	0.319	0.1695	0.4685	0.000149	NONE
F_CALPROT	9	137722892	kgp5366616	rs11999245	COL5A1	A	G	0.153	0.4208	0.238	0.6037	0.000149	NONE
F_MPO	12	27567782	h3a_37_12_27567782_A_G	rs74906797	RP11-165P7.1	G	A	0.07377	0.3372	0.1931	0.4814	0.000149	kgp18709683(1),kgp19164945(1)
F_MPO	6	117955601	rs17079406	rs17079406	NEPNP	G	A	0.06868	0.3317	0.1865	0.4768	0.000149	NA
F_MPO	4	83148689	kgp7877070	rs28659832	NA	G	A	0.1339	0.3137	0.1675	0.4598	0.000149	NONE
F_MPO	13	61775760	rs11840132	rs11840132	NA	A	G	0.06011	0.3281	0.18	0.4762	0.000151	NONE
F_CALPROT	3	177147877	snp-known80330066	rs80330066	NA	A	G	0.09563	0.4306	0.2376	0.6237	0.000151	h3a_37_3_177156598_C_T(1)
F_MPO	5	100327310	kgp22317487	rs75448661	NA	G	A	0.04645	0.3322	0.1881	0.4763	0.000151	NONE
F_MPO	6	148528098	kgp1996989	rs11752096	NA	G	A	0.04918	0.3475	0.1996	0.4955	0.000152	NONE
F_MPO	9	10430089	rs12001636	rs12001636	PTPRD	A	G	0.1209	0.321	0.1741	0.4678	0.000153	NONE
F_CALPROT	10	117433657	rs714849	rs714849	ATRNL1	G	A	0.1448	0.4193	0.2354	0.6031	0.000153	NONE
F_MPO	8	61815042	rs16926569	rs16926569	NA	A	G	0.05191	0.3312	0.1859	0.4765	0.000153	NONE
F_MPO	3	61897037	rs17065596	rs17065596	PTPRG	C	A	0.07923	0.3104	0.1643	0.4565	0.000154	NONE
F_MPO	6	126347133	kgp2267096	rs9401858	TRMT11	A	C	0.1311	0.3207	0.1758	0.4657	0.000154	NONE
F_MPO	21	21375203	kgp13211234	rs79100150	NA	A	G	0.1145	0.3304	0.1809	0.4799	0.000156	NONE
F_MPO	12	47505927	rs17097611	rs17097611	PCED1B	A	G	0.1339	0.3091	0.1617	0.4565	0.000156	NONE
F_CALPROT	1	241893131	kgp5784199	rs77057066	WDR64	G	A	0.1803	0.3967	0.209	0.5845	0.000156	NONE
F_CALPROT	18	29063578	h3a_37_18_29063578_G_A	rs79534482	NA	A	G	0.03005	0.4408	0.2591	0.6225	0.000157	NONE
F_MPO	2	171492175	rs12473121	rs12473121	AC007277.3	G	A	0.1236	0.3297	0.181	0.4785	0.000158	kgp1740531(1)
F_MPO	8	60738561	h3a_37_8_60738561_T_C	rs10097767	NA	G	A	0.1175	0.3144	0.1679	0.4608	0.000159	NA
F_CALPROT	7	154915201	kgp8487106	rs66728126	NA	A	G	0.1913	0.4096	0.2178	0.6014	0.000159	NONE
F_MPO	1	77888196	h3a_37_1_77888196_C_G	rs2647484	AK5	G	C	0.06557	0.3344	0.1878	0.4811	0.000159	NONE
F_MPO	4	57569805	kgp9165238	rs1824962	NA	A	G	0.112	0.3189	0.171	0.4667	0.00016	NONE
F_MPO	2	179250840	rs4404314	rs4404314	OSBPL6	A	G	0.1366	0.3142	0.1678	0.4606	0.00016	NONE
F_MPO	13	42332365	h3a_37_13_42332365_T_C	rs11840591	VWA8	G	A	0.0989	0.3358	0.1867	0.4849	0.000162	kgp16581530(1)
F_MPO	13	60480774	rs17729071	rs17729071	DIAPH3	G	A	0.05191	0.3393	0.1919	0.4867	0.000163	rs1003086(1)
F_MPO	13	60491019	rs1003086	rs1003086	DIAPH3	G	A	0.05191	0.3393	0.1919	0.4867	0.000163	NA
F_MPO	1	57417592	rs1960384	rs1960384	C8B	A	C	0.1831	0.304	0.1565	0.4514	0.000163	NONE
F_MPO	20	8309739	kgp9754473	rs6133577	PLCB1	C	A	0.1676	0.3098	0.1631	0.4565	0.000163	NA
F_MPO	17	71456211	kgp8095208	rs35746115	SDK2	A	C	0.1066	0.3125	0.1655	0.4595	0.000164	NONE
F_CALPROT	2	31570376	kgp7408680	rs1366813	XDH	A	G	0.2787	0.3983	0.212	0.5845	0.000164	NONE
F_CALPROT	3	522893	kgp17869510	rs79263666	NA	A	G	0.0847	0.4253	0.2397	0.6109	0.000164	snp-known114029640(1)
F_MPO	5	130352364	kgp22174603	rs112847530	NA	A	C	0.0847	0.3233	0.1778	0.4687	0.000165	NA
F_MPO	2	80272344	rs10865448	rs10865448	CTNNA2	G	A	0.0989	0.3053	0.1593	0.4513	0.000165	NA
F_CALPROT	3	522060	snp-known114029640	rs114029640	NA	G	A	0.08197	0.4252	0.2393	0.611	0.000166	NA
F_CALPROT	2	171442842	kgp11227950	rs72625230	MYO3B	A	G	0.08197	0.4332	0.2468	0.6196	0.000166	NONE
F_CALPROT	14	59359188	snp-known61975122	rs61975122	RP11-112J1.2	A	G	0.0765	0.4273	0.2451	0.6095	0.000167	NONE
F_CALPROT	4	149159119	rs3846313	rs3846313	NR3C2	A	G	0.05464	0.4338	0.2531	0.6144	0.000168	NONE
F_MPO	17	49006364	kgp14099816	rs113939764	NA	A	G	0.1066	0.323	0.1749	0.471	0.000169	NONE
F_CALPROT	1	147213161	rs2352867	rs2352867	NA	A	G	0.05464	0.4312	0.2511	0.6113	0.000169	NONE
F_CALPROT	10	21417741	kgp4583605	rs73607600	C10orf113	A	C	0.06011	0.4318	0.2484	0.6152	0.000171	NONE
F_CALPROT	3	129095015	h3a_37_3_129095015_G_A	rs77803176	NA	A	G	0.03279	0.451	0.2694	0.6326	0.000171	NA
F_CALPROT	3	129099564	snp-known114408364	rs114408364	NA	G	A	0.03279	0.451	0.2694	0.6326	0.000171	NA
F_CALPROT	3	129220538	kgp17705937	rs77984161	IFT122	G	A	0.03279	0.451	0.2694	0.6326	0.000171	NA
F_CALPROT	3	73322180	kgp9332608	rs1482179	NA	G	A	0.153	-0.4297	-0.6259	-0.2334	0.000171	NONE
F_MPO	16	15797428	snp-known12932063	rs12932063	NDE1	G	C	0.05769	0.3575	0.2035	0.5114	0.000171	kgp3371324(1)
F_CALPROT	10	122404976	kgp5478089	rs11199455	NA	A	C	0.04372	0.4534	0.2754	0.6313	0.000172	rs11199443(1)
F_MPO	10	79028810	rs4980137	rs4980137	KCNMA1	G	A	0.1326	0.3229	0.1717	0.4741	0.000172	NONE
F_MPO	9	110803859	kgp18507255	rs59310546	NA	A	C	0.1393	0.3068	0.1603	0.4533	0.000172	NONE
F_CALPROT	4	139041639	snp-known142409744	rs142409744	LINC00616	A	G	0.05738	0.4294	0.249	0.6098	0.000172	h3a_37_4_139048494_A_G(1)
F_MPO	4	79579967	kgp20994167	rs73828086	LINC01094	A	G	0.112	0.3171	0.1708	0.4635	0.000173	NONE
F_MPO	14	34048514	kgp7079190	rs73270968	NPAS3	G	A	0.1393	0.3089	0.1594	0.4585	0.000174	NA
F_MPO	3	114523268	kgp9266470	rs17683252	ZBTB20	A	G	0.1393	0.3114	0.1656	0.4572	0.000176	h3a_37_3_114538241_T_C(1)
F_MPO	3	114538241	h3a_37_3_114538241_T_C	rs75943744	ZBTB20	G	A	0.1421	0.3114	0.1656	0.4572	0.000176	NA
F_CALPROT	21	24672252	seq-h3a_37_21_24672252_G_T	rs572355167	NA	A	C	0.05191	0.4557	0.2772	0.6343	0.000177	snp-known73895437(1)
F_CALPROT	21	24685566	snp-known73895437	rs73895437	NA	A	G	0.04918	0.4557	0.2772	0.6343	0.000177	NA
F_CALPROT	16	50367032	h3a_37_16_50367032_C_T	rs8058373	BRD7	A	G	0.0929	0.4107	0.2196	0.6017	0.000177	NONE
F_MPO	5	101216309	kgp22080082	rs114124111	NA	A	G	0.09563	0.3137	0.1662	0.4612	0.000178	NONE
F_CALPROT	22	49582574	rs11090936	rs11090936	NA	A	G	0.08564	0.4371	0.2494	0.6249	0.000178	NONE
F_MPO	7	7409985	snp-known73345257	rs73345257	COL28A1	A	G	0.123	0.317	0.1681	0.4659	0.000178	NONE
F_CALPROT	1	245659335	kgp15207597	rs28415990	KIF26B	C	A	0.08743	0.4115	0.2256	0.5974	0.000178	NONE
F_CALPROT	9	99386095	snp-known76091549	rs76091549	NA	G	A	0.1397	0.4152	0.2203	0.61	0.000178	NONE
F_CALPROT	15	68347144	h3a_37_15_68347144_T_C	rs113185252	PIAS1	G	A	0.09016	0.4018	0.2173	0.5862	0.000178	NA
F_CALPROT	15	68361131	snp-known113233594	rs113233594	PIAS1	A	G	0.09016	0.4018	0.2173	0.5862	0.000178	NA
F_CALPROT	15	68381525	h3a_37_15_68381525_A_G	rs77020783	PIAS1	G	A	0.09016	0.4018	0.2173	0.5862	0.000178	NA
F_CALPROT	15	68422553	snp-known112675436	rs112675436	PIAS1	G	A	0.09016	0.4018	0.2173	0.5862	0.000178	NA
F_CALPROT	15	68438410	h3a_37_15_68438410_C_A	rs75775057	PIAS1	A	C	0.09016	0.4018	0.2173	0.5862	0.000178	NA
F_CALPROT	15	68441493	h3a_37_15_68441493_T_G	rs79553648	PIAS1	C	A	0.09016	0.4018	0.2173	0.5862	0.000178	NA
F_MPO	9	18738294	h3a_37_9_18738294_G_A	rs1865270	ADAMTSL1	A	G	0.1913	0.3085	0.1599	0.457	0.000179	NONE
F_CALPROT	5	2849642	kgp5488563	rs73039409	NA	A	G	0.05738	0.4233	0.2423	0.6043	0.000179	NONE
F_CALPROT	10	127816662	rs1278318	rs1278318	ADAM12	A	G	0.1393	0.4066	0.2191	0.594	0.00018	NONE
F_MPO	6	106201767	kgp7872981	rs73775845	NA	G	A	0.1093	0.3129	0.1643	0.4616	0.00018	NONE
F_MPO	14	21997468	kgp19716264	rs74034937	SALL2	G	A	0.1291	0.3018	0.1555	0.448	0.00018	NONE
F_MPO	9	140048001	kgp22840545	rs28770882	GRIN1	G	A	0.1585	0.3136	0.1633	0.4639	0.00018	NONE
F_CALPROT	14	21623924	rs17102038	rs17102038	OR5AU1	C	A	0.04918	0.4622	0.2697	0.6547	0.00018	NONE
F_CALPROT	3	66774726	snp-known114759533	rs114759533	NA	A	G	0.0765	0.4168	0.234	0.5995	0.000181	NA
F_CALPROT	3	66795580	snp-known75005344	rs75005344	NA	G	A	0.08197	0.4168	0.234	0.5995	0.000181	NA
F_MPO	1	156720550	rs11264534	rs11264534	HDGF	A	G	0.07377	0.3255	0.1804	0.4707	0.000182	NONE
F_CALPROT	11	117316605	kgp3372206	rs60385993	DSCAML1	A	G	0.03005	0.46	0.2828	0.6372	0.000182	NONE
F_CALPROT	16	17404002	kgp10133415	rs28621897	XYLT1	A	G	0.03825	0.437	0.2579	0.6162	0.000184	NONE
F_MPO	18	4088070	snp-known11660223	rs11660223	DLGAP1	C	A	0.1011	0.32	0.1737	0.4663	0.000184	NONE
F_MPO	6	13340655	kgp3242609	rs6928934	NA	A	G	0.1421	0.3102	0.163	0.4573	0.000185	NONE
F_MPO	7	156152164	snp-known77369703	rs77369703	NA	C	G	0.06868	0.3186	0.1717	0.4655	0.000185	NONE
F_MPO	11	24751744	rs4923205	rs4923205	LUZP2	A	C	0.1236	0.3159	0.1699	0.4618	0.000185	NONE
F_MPO	12	29186278	rs10843296	rs10843296	NA	G	A	0.1401	0.3076	0.1609	0.4544	0.000186	NONE
F_MPO	7	66367132	rs28648401	rs28648401	NA	G	A	0.1257	0.3123	0.1657	0.4588	0.000187	NA
F_CALPROT	7	25031419	rs2711005	rs2711005	NA	A	G	0.1202	0.4131	0.2285	0.5976	0.000187	NONE
F_MPO	12	28962897	h3a_37_12_28962897_C_T	rs75068494	NA	A	G	0.05191	0.3206	0.174	0.4673	0.000189	NONE
F_MPO	2	140697142	kgp5154995	rs79179771	NA	G	A	0.09016	0.3208	0.1739	0.4676	0.000189	NONE
F_MPO	18	51478310	h3a_37_18_51478310_A_G	rs115839457	NA	G	A	0.09836	0.3129	0.1672	0.4587	0.00019	NONE
F_CALPROT	13	40747232	kgp16851457	rs6563801	NA	G	A	0.04098	0.4383	0.2572	0.6193	0.00019	NONE
F_CALPROT	9	27891814	snp-known112145022	rs112145022	NA	G	A	0.04645	0.4259	0.2452	0.6067	0.000191	NA
F_CALPROT	9	27907639	kgp18324517	rs114544546	NA	A	G	0.04372	0.4259	0.2452	0.6067	0.000191	NA
F_MPO	13	113570014	snp-known9603999	rs9603999	MCF2L	A	G	0.1066	0.3118	0.1645	0.4591	0.000191	NONE
F_MPO	19	56696973	kgp21428625	rs79670848	GALP	C	A	0.05738	0.3328	0.1888	0.4769	0.000193	NONE
F_MPO	11	39315966	kgp2538050	rs12800180	NA	G	A	0.123	0.3082	0.1621	0.4542	0.000193	NONE
F_MPO	2	10742741	snp-known3815520	rs3815520	AC092687.5	G	A	0.1011	0.3064	0.1587	0.4541	0.000193	NA
F_CALPROT	5	63846393	snp-known113323049	rs113323049	RGS7BP	A	C	0.0765	0.4284	0.245	0.6119	0.000194	snp-known57507097(1)
F_CALPROT	5	63847525	snp-known57507097	rs57507097	RGS7BP	A	G	0.07692	0.4284	0.245	0.6119	0.000194	NA
F_CALPROT	14	94147421	kgp19556290	rs74417249	UNC79	A	G	0.0765	0.4271	0.2388	0.6154	0.000194	NONE
F_MPO	20	6832683	kgp11934715	rs6085698	NA	A	G	0.2049	0.3037	0.1567	0.4506	0.000195	NONE
F_CALPROT	16	66377762	kgp7057347	rs62037211	NA	A	G	0.1621	0.4256	0.2272	0.624	0.000195	NONE
F_MPO	20	57257825	rs2182249	rs2182249	STX16-NPEPL1	A	G	0.09066	0.3355	0.1903	0.4807	0.000196	NONE
F_CALPROT	3	129158968	snp-known3138334	rs3138334	NA	G	A	0.09615	0.4164	0.2299	0.6029	0.000196	rs9845703(1)
F_CALPROT	3	129176472	rs9845703	rs9845703	IFT122	A	G	0.09563	0.4164	0.2299	0.6029	0.000196	NA
F_CALPROT	6	106560136	h3a_37_6_106560136_A_T	rs56924111	NA	A	T	0.1475	0.4025	0.2161	0.5889	0.000197	NONE
F_MPO	10	7973694	rs12219763	rs12219763	TAF3	A	G	0.1038	0.3121	0.1642	0.4599	0.000198	h3a_37_10_7974361_C_T(1)
F_MPO	10	7974361	h3a_37_10_7974361_C_T	rs58909843	TAF3	A	G	0.1038	0.3121	0.1642	0.4599	0.000198	NA
F_CALPROT	14	37677701	h3a_37_14_37677701_A_C	rs148685811	MIPOL1	C	A	0.05495	0.458	0.2657	0.6503	0.000198	NA
F_MPO	3	30280695	snp-known9872899	rs9872899	NA	G	A	0.1038	0.3012	0.1543	0.4481	0.000198	NONE
F_CALPROT	14	60293407	kgp19612986	rs10137860	RTN1	G	A	0.112	0.4075	0.2244	0.5905	0.000199	NONE
F_MPO	10	99654624	rs11189424	rs11189424	CRTAC1	G	A	0.1612	0.307	0.1605	0.4536	0.000199	NONE
F_MPO	13	102804199	kgp8848061	rs78637774	FGF14	A	G	0.07104	0.3187	0.1735	0.4638	2.00E-04	NONE
F_MPO	1	27859036	rs17361679	rs17361679	NA	G	A	0.08197	0.33	0.1852	0.4748	0.000201	NONE
F_CALPROT	19	58198296	rs10413864	rs10413864	ZNF551	G	A	0.03005	0.4566	0.2795	0.6337	0.000201	NONE
F_MPO	6	19037771	kgp5022479	rs62403158	NA	A	G	0.1257	0.3082	0.161	0.4554	0.000202	NONE
F_MPO	12	78416248	kgp18874235	rs1382644	NAV3	A	G	0.1448	0.3067	0.1607	0.4528	0.000202	NONE
F_MPO	8	143907733	kgp11020804	rs1897984	NA	A	G	0.1257	0.3132	0.1678	0.4585	0.000203	kgp7504105(1)
F_MPO	8	143911344	kgp7504105	rs11777820	NA	A	G	0.1257	0.3132	0.1678	0.4585	0.000203	NA
F_MPO	1	173547417	h3a_37_1_173547417_C_T	rs7556211	SLC9C2	A	G	0.07923	0.3372	0.1859	0.4885	0.000205	NONE
F_CALPROT	9	122244046	rs1990422	rs1990422	NA	G	A	0.123	0.3979	0.2092	0.5866	0.000205	NONE
F_MPO	16	15795976	kgp3371324	rs34493374	NDE1	A	C	0.06284	0.3462	0.1927	0.4997	0.000205	NA
F_MPO	9	16350551	kgp18362197	rs114218327	NA	A	C	0.07377	0.3122	0.1655	0.4589	0.000205	NONE
F_MPO	6	127959398	h3a_37_6_127959398_T_C	rs77645882	NA	G	A	0.1038	0.3212	0.1745	0.4679	0.000205	NA
F_MPO	5	176039704	kgp3283315	rs62402568	NA	G	A	0.0929	0.3094	0.1633	0.4555	0.000205	NONE
F_MPO	9	112058964	rs12352460	rs12352460	EPB41L4B	G	A	0.07377	0.3172	0.1718	0.4627	0.000206	NONE
F_MPO	2	224018770	rs16864505	rs16864505	KCNE4	A	G	0.04918	0.332	0.1876	0.4765	0.000206	kgp4814315(1)
F_MPO	2	224027817	kgp4814315	rs78973272	KCNE4	G	A	0.04918	0.332	0.1876	0.4765	0.000206	NA
F_MPO	7	107641616	rs2249956	rs2249956	LAMB1	G	A	0.123	0.3096	0.1621	0.4571	0.000207	NONE
F_MPO	5	15641136	kgp8152127	rs13177182	FBXL7	A	G	0.09563	0.3133	0.1679	0.4586	0.000208	rs6878966(1)
F_MPO	5	15647084	rs6878966	rs6878966	FBXL7	A	C	0.09563	0.3133	0.1679	0.4586	0.000208	NA
F_MPO	7	65912507	snp-known12532657	rs12532657	GS1-124K5.2	A	G	0.05738	0.3221	0.1767	0.4674	0.000208	NA
F_MPO	7	65982810	kgp13435614	rs115765762	GS1-124K5.10	A	G	0.05464	0.3221	0.1767	0.4674	0.000208	NA
F_CALPROT	20	49799297	kgp19341332	rs80137357	NA	A	G	0.0929	0.4318	0.2324	0.6311	0.000208	NA
F_CALPROT	7	112855898	kgp170132	rs73428670	NA	A	C	0.0765	0.4123	0.2182	0.6064	0.000208	NONE
F_MPO	19	5036730	kgp8032042	rs56249413	KDM4B	A	G	0.04945	0.336	0.1892	0.4828	0.000209	NONE
F_CALPROT	3	58368675	kgp18177725	rs111982030	PXK	G	A	0.09836	0.4154	0.2277	0.6031	0.000209	NA
F_MPO	2	144320617	h3a_37_2_144320617_G_A	rs11902658	ARHGAP15	A	G	0.153	0.3054	0.1582	0.4525	0.00021	NONE
F_MPO	13	112289853	h3a_37_13_112289853_C_T	rs74128291	RP11-65D24.2	A	G	0.1257	0.3209	0.1704	0.4713	0.000211	NA
F_MPO	14	48423639	rs2139832	rs2139832	NA	A	G	0.1585	0.304	0.1562	0.4519	0.000211	NONE
F_MPO	4	155299483	rs13134088	rs13134088	DCHS2	G	A	0.1066	0.3119	0.1657	0.458	0.000213	NONE
F_CALPROT	4	46567173	kgp4972451	rs13123439	NA	A	G	0.1612	0.3949	0.2066	0.5833	0.000213	NONE
F_MPO	5	15298906	rs17703484	rs17703484	NA	A	G	0.09836	0.3025	0.1564	0.4485	0.000214	NONE
F_MPO	16	20339917	kgp6764890	rs9937721	NA	A	G	0.1066	0.3173	0.1704	0.4641	0.000214	NONE
F_CALPROT	14	69817002	kgp5971918	rs77116452	GALNT16	A	C	0.05191	0.4173	0.233	0.6017	0.000215	NONE
F_MPO	2	71979900	snp-known61690160	rs61690160	NA	A	G	0.06557	0.3469	0.1981	0.4957	0.000215	NONE
F_MPO	8	122719870	kgp20505149	rs74603708	RP11-3G20.2	A	G	0.0847	0.3227	0.1771	0.4684	0.000216	kgp3077350(1)
F_CALPROT	9	15049343	kgp18565813	rs7019292	RP11-54D18.3	A	G	0.0847	0.4136	0.2277	0.5996	0.000216	NONE
F_MPO	14	72459258	rs2238273	rs2238273	RGS6	A	G	0.06593	0.3164	0.1704	0.4624	0.000217	NONE
F_CALPROT	13	91963802	kgp22823012	rs115518014	NA	C	A	0.04372	0.4551	0.2619	0.6483	0.000217	NA
F_MPO	1	160600213	h3a_37_1_160600213_C_T	rs6697237	SLAMF1	A	G	0.08197	0.3111	0.1641	0.4581	0.000218	NONE
F_CALPROT	14	48271797	kgp10124942	rs1016648	NA	G	A	0.06284	0.4098	0.2272	0.5925	0.000218	rs11623398(1)
F_MPO	1	19549343	h3a_37_1_19549343_G_C	rs2073106	RP1-43E13.2	C	G	0.1401	0.3009	0.1543	0.4474	0.000218	NA
F_MPO	1	19549864	rs2073105	rs2073105	RP1-43E13.2	G	A	0.1393	0.3009	0.1543	0.4474	0.000218	NA
F_MPO	8	144066976	h3a_37_8_144066976_A_G	rs28662431	RP11-273G15.2	G	A	0.153	0.3054	0.1591	0.4517	0.000219	NONE
F_MPO	2	153623446	kgp14962788	rs6756790	NA	A	G	0.0929	0.3222	0.1739	0.4706	0.00022	NONE
F_MPO	5	40478587	snp-known113005514	rs113005514	NA	G	A	0.07104	0.3344	0.1897	0.4792	0.000222	NONE
F_MPO	3	128517565	kgp17542379	rs114650156	RAB7A	A	G	0.04918	0.3263	0.1815	0.4712	0.000222	NONE
F_CALPROT	13	94634989	kgp11685674	rs9301921	GPC6	G	A	0.112	0.4018	0.2144	0.5892	0.000224	NONE
F_MPO	16	219888	snp-known141787407	rs141787407	NA	A	C	0.08743	0.3052	0.1591	0.4512	0.000225	NONE
F_MPO	5	15209337	kgp22565999	rs73750460	RP1-137K24.1	G	A	0.03846	0.3316	0.1855	0.4776	0.000225	NA
F_MPO	12	116159774	rs1486404	rs1486404	NA	G	A	0.1749	0.302	0.1551	0.449	0.000225	NONE
F_CALPROT	12	101525373	rs3914433	rs3914433	NA	A	G	0.06557	0.4132	0.227	0.5993	0.000228	NONE
F_MPO	22	47786315	kgp4829847	rs470123	NA	G	C	0.06831	0.3255	0.1794	0.4716	0.000228	rs12483769(1)
F_MPO	22	47790072	rs12483769	rs12483769	NA	G	A	0.06831	0.3255	0.1794	0.4716	0.000228	NA
F_CALPROT	2	235074142	kgp10106280	rs73999222	NA	G	A	0.06906	0.4324	0.2455	0.6192	0.000229	NONE
F_CALPROT	8	15045726	kgp8050770	rs17656165	SGCZ	G	A	0.02732	0.4434	0.2651	0.6217	0.00023	NONE
F_MPO	6	123565175	kgp17455867	rs113113050	TRDN	A	C	0.1038	0.3079	0.1582	0.4576	0.000231	NONE
F_MPO	13	42339656	kgp16581530	rs75560351	VWA8	G	A	0.1011	0.3223	0.1734	0.4711	0.000231	NA
F_CALPROT	10	88068120	rs1896527	rs1896527	GRID1	G	A	0.1366	0.4162	0.2236	0.6087	0.000232	NONE
F_MPO	7	141437510	kgp2292614	rs75464702	WEE2-AS1	G	A	0.06044	0.3274	0.182	0.4729	0.000232	NONE
F_MPO	7	70575565	kgp10157593	rs886739	NA	C	A	0.1202	0.3173	0.1702	0.4643	0.000232	NONE
F_CALPROT	10	44821525	kgp21905315	rs74498757	CXCL12	G	A	0.03005	0.4256	0.2403	0.611	0.000232	NONE
F_MPO	2	54179018	kgp10639063	rs57154773	PSME4	A	G	0.04372	0.3397	0.1933	0.4862	0.000232	NONE
F_CALPROT	6	39792545	rs11968449	rs11968449	DAAM2	A	G	0.05738	0.4335	0.2391	0.6279	0.000233	NONE
F_MPO	15	60445497	snp-known111260503	rs111260503	NA	A	G	0.1175	0.3091	0.162	0.4561	0.000234	NA
F_MPO	15	60446025	kgp19941346	rs74016976	NA	A	G	0.1175	0.3091	0.162	0.4561	0.000234	NA
F_MPO	7	66432024	snp-known4718430	rs4718430	NA	A	C	0.1186	0.319	0.1698	0.4683	0.000234	NA
F_MPO	12	72919321	snp-known74103379	rs74103379	TRHDE	G	A	0.05191	0.3421	0.1938	0.4903	0.000236	NA
F_MPO	12	20754605	kgp3138187	rs74066212	PDE3A	C	A	0.0765	0.3045	0.1577	0.4514	0.000237	NONE
F_CALPROT	1	115946841	h3a_37_1_115946841_A_G	rs2031711	NA	G	A	0.06284	0.4294	0.2445	0.6142	0.000237	NONE
F_MPO	5	135185867	rs4976498	rs4976498	SLC25A48	A	G	0.1038	0.3153	0.1671	0.4635	0.000237	NONE
F_MPO	12	122834434	kgp19055386	rs7978512	CLIP1	C	A	0.0929	0.3293	0.1814	0.4773	0.000237	snp-known79487033(1),kgp18779148(1)
F_MPO	12	122835763	snp-known79487033	rs79487033	CLIP1	A	G	0.0929	0.3293	0.1814	0.4773	0.000237	NA
F_MPO	12	122844480	kgp18779148	rs74724239	CLIP1	G	A	0.0929	0.3293	0.1814	0.4773	0.000237	NA
F_MPO	8	139747730	kgp20245868	rs111712859	COL22A1	A	G	0.06284	0.312	0.1656	0.4583	0.000237	NA
F_MPO	8	8227517	kgp20356846	rs58752285	SGK223	A	G	0.1066	0.3154	0.1646	0.4662	0.000238	NONE
F_CALPROT	5	113142342	rs1482363	rs1482363	NA	A	G	0.1967	0.3952	0.2088	0.5815	0.000238	NONE
F_MPO	12	73339730	snp-known80283155	rs80283155	NA	G	A	0.1257	0.3186	0.1693	0.4679	0.000239	NONE
F_MPO	10	109319346	kgp1083116	rs72825052	NA	A	G	0.07104	0.3263	0.1809	0.4716	0.00024	NONE
F_CALPROT	7	149644168	snp-known28715455	rs28715455	NA	G	A	0.03073	0.4337	0.2453	0.622	0.00024	NONE
F_MPO	17	13305151	snp-known76904563	rs76904563	NA	A	C	0.1503	0.3024	0.1551	0.4497	0.00024	NONE
F_MPO	17	11933653	kgp578467	rs55939787	MAP2K4	G	A	0.1093	0.3042	0.1581	0.4504	0.000241	NONE
F_CALPROT	4	26083743	snp-known16878090	rs16878090	NA	G	A	0.03825	0.4284	0.2483	0.6085	0.000242	NONE
F_MPO	10	73393385	kgp22025916	rs114391449	CDH23	A	G	0.05191	0.3118	0.1663	0.4573	0.000243	kgp21609461(1)
F_CALPROT	5	97097325	kgp1852002	rs72777791	NA	C	A	0.1011	0.3909	0.2042	0.5777	0.000243	NONE
F_MPO	7	66274955	rs1064795	rs1064795	KCTD7	A	G	0.06557	0.3129	0.1671	0.4587	0.000244	NA
F_MPO	9	91640027	h3a_37_9_91640027_A_C	rs944477	SHC3	A	C	0.123	0.3079	0.1601	0.4558	0.000245	NONE
F_MPO	11	83271711	kgp12752974	rs78510802	DLG2	A	C	0.07418	0.3228	0.178	0.4676	0.000245	NONE
F_MPO	10	28277669	kgp2318703	rs16928444	ARMC4	A	G	0.08743	0.3234	0.1766	0.4703	0.000245	NONE
F_CALPROT	20	35808576	kgp19177147	rs115922397	RPN2	A	G	0.05191	0.4338	0.2528	0.6148	0.000246	NONE
F_MPO	3	172582396	kgp17948020	rs10451924	NA	G	A	0.1202	0.3061	0.1585	0.4538	0.000247	NONE
F_CALPROT	6	25475790	kgp18261	rs73734011	LRRC16A	G	A	0.06354	0.4311	0.2445	0.6177	0.000247	NA
F_MPO	10	14043161	snp-known1008731	rs1008731	RP11-142M10.2	A	C	0.1093	0.3053	0.1595	0.4511	0.000248	NONE
F_MPO	14	30989820	rs17432087	rs17432087	RP11-1103G16.1	C	A	0.07967	0.3101	0.1631	0.457	0.000248	NONE
F_MPO	14	20945355	kgp5088217	rs17878900	NA	A	G	0.123	0.3073	0.1613	0.4534	0.000248	NONE
F_MPO	11	133322311	kgp3101059	rs7926647	OPCML	G	A	0.1676	0.3056	0.1577	0.4536	0.000249	NONE
F_MPO	6	29262509	snp-known41317788	rs41317788	NA	G	A	0.123	0.3077	0.1581	0.4573	0.00025	snp-known16867630(1)
F_MPO	6	29271573	snp-known16867630	rs16867630	NA	C	A	0.123	0.3077	0.1581	0.4573	0.00025	NA
F_MPO	12	125816030	kgp18765465	rs73424712	TMEM132B	C	A	0.07923	0.3045	0.1585	0.4506	0.00025	NONE
F_MPO	8	60657275	kgp1452020	rs6993452	NA	A	C	0.1011	0.3088	0.1624	0.4552	0.000253	NA
F_MPO	14	98505901	snp-known9919939	rs9919939	NA	A	C	0.1093	0.3115	0.1654	0.4576	0.000253	NONE
F_MPO	12	124608200	kgp18842648	rs116840631	FAM101A	A	G	0.0522	0.3244	0.1772	0.4716	0.000255	NONE
F_MPO	2	149372769	rs16829057	rs16829057	NA	A	G	0.1071	0.3203	0.1679	0.4727	0.000256	NONE
F_CALPROT	12	32031258	h3a_37_12_32031258_C_T	rs58099532	RP11-428G5.5	A	G	0.0929	0.4082	0.2222	0.5941	0.000256	NA
F_CALPROT	14	54752097	h3a_37_14_54752097_C_T	rs17127409	NA	A	G	0.05191	0.4362	0.2476	0.6248	0.000257	NONE
F_MPO	2	147824480	rs10928337	rs10928337	NA	A	G	0.04918	0.3375	0.193	0.4821	0.000257	NONE
F_CALPROT	12	22406353	h3a_37_12_22406353_C_A	rs74068774	ST8SIA1	A	C	0.03552	0.4366	0.2541	0.619	0.000257	NONE
F_MPO	4	178718914	rs17752004	rs17752004	LINC01098	A	G	0.1475	0.3212	0.1691	0.4734	0.000259	NONE
F_MPO	6	128973973	kgp17451009	rs61225805	NA	A	G	0.05738	0.3287	0.1817	0.4758	0.000259	kgp17225434(1),h3a_37_6_129088021_C_T(1)
F_MPO	6	128997833	kgp17225434	rs75382687	NA	A	C	0.05738	0.3287	0.1817	0.4758	0.000259	NA
F_CALPROT	6	168493388	kgp17125508	rs115877042	NA	G	A	0.07377	0.4035	0.2204	0.5865	0.00026	NONE
F_CALPROT	13	40781862	kgp10290920	rs74678163	NA	A	C	0.07104	0.3967	0.2128	0.5806	0.00026	NA
F_CALPROT	3	177156598	h3a_37_3_177156598_C_T	rs74356778	NA	A	G	0.0847	0.4209	0.2267	0.615	0.000261	NA
F_MPO	4	61744482	kgp3212185	rs56292308	NA	G	A	0.1311	0.3045	0.1577	0.4512	0.000261	NA
F_CALPROT	20	22943233	h3a_37_20_22943233_T_C	rs75910193	RP11-189G24.2	G	A	0.1066	0.3995	0.2162	0.5829	0.000263	NONE
F_MPO	8	74640123	h3a_37_8_74640123_G_A	rs7007888	RP11-463D19.1	A	G	0.06011	0.315	0.1676	0.4625	0.000264	kgp20440442(1)
F_MPO	6	129043187	rs1616008	rs1616008	NA	A	G	0.09836	0.3126	0.1656	0.4596	0.000265	NA
F_MPO	1	176802766	rs1014719	rs1014719	PAPPA2	C	A	0.1448	0.3043	0.1567	0.452	0.000265	NA
F_MPO	1	176811873	rs1044299	rs1044299	PAPPA2	G	A	0.1448	0.3043	0.1567	0.452	0.000265	NA
F_CALPROT	9	122172973	kgp8382831	rs10760037	NA	A	G	0.07821	0.4091	0.2185	0.5997	0.000265	NONE
F_CALPROT	17	17589272	h3a_37_17_17589272_C_T	rs79642939	RAI1	A	G	0.04645	0.4117	0.2289	0.5946	0.000265	kgp9805152(1)
F_MPO	18	75905569	kgp4018074	rs12604092	NA	A	G	0.06011	0.3422	0.1957	0.4887	0.000266	NONE
F_MPO	6	102354341	rs17062661	rs17062661	GRIK2	G	A	0.04918	0.3413	0.1954	0.4873	0.000266	NONE
F_CALPROT	11	32514986	kgp12735286	rs73483690	NA	A	G	0.07923	0.4194	0.23	0.6088	0.000267	NONE
F_MPO	15	71904835	rs11858418	rs11858418	THSD4	G	A	0.06284	0.3294	0.1794	0.4795	0.000267	NONE
F_MPO	17	74141221	kgp14082019	rs58115413	RNF157-AS1	G	A	0.04645	0.3282	0.1794	0.4771	0.000268	NONE
F_MPO	3	193593346	kgp18086218	rs57523712	NA	C	A	0.05191	0.3136	0.1682	0.459	0.000268	NONE
F_MPO	2	168070458	h3a_37_2_168070458_G_T	rs75026415	XIRP2	A	C	0.1016	0.3167	0.1636	0.4698	0.000268	NONE
F_CALPROT	4	115399027	h3a_37_4_115399027_T_C	rs80215173	NA	G	A	0.06319	0.4343	0.238	0.6306	0.000268	NONE
F_MPO	4	35171768	kgp20886302	rs74752267	NA	G	A	0.07143	0.3232	0.171	0.4754	0.000269	NONE
F_CALPROT	21	35715194	kgp7961297	rs114697003	AP000320.7	C	A	0.05191	0.4352	0.2527	0.6176	0.000269	NONE
F_MPO	17	11874701	snp-known11651874	rs11651874	RP11-1096G20.5	A	G	0.06831	0.3231	0.1782	0.468	0.000269	NONE
F_MPO	7	4115247	kgp13657259	rs114871131	SDK1	A	G	0.03279	0.3381	0.194	0.4821	0.00027	NONE
F_MPO	9	38773251	rs10974037	rs10974037	NA	G	A	0.08242	0.3262	0.1796	0.4727	0.000271	NONE
F_MPO	5	105600671	snp-known74955976	rs74955976	NA	A	G	0.09016	0.3114	0.1609	0.4618	0.000272	NA
F_MPO	7	110052275	rs211818	rs211818	NA	A	G	0.05464	0.3126	0.1671	0.4581	0.000272	NONE
F_MPO	2	121364565	kgp8070554	rs79658787	NA	A	G	0.05191	0.3313	0.1821	0.4806	0.000272	NONE
F_CALPROT	2	83606074	kgp14315428	rs114656610	NA	A	G	0.1038	0.4106	0.2159	0.6054	0.000272	NONE
F_CALPROT	12	98845331	kgp2554921	rs829880	NA	C	A	0.153	0.3888	0.2039	0.5737	0.000273	NONE
F_CALPROT	2	173812012	kgp14366891	rs79781246	RAPGEF4	A	G	0.03571	0.412	0.2298	0.5942	0.000273	snp-known76765915(1),snp-known78211072(1),snp-known112358585(1)
F_CALPROT	2	173812883	snp-known76765915	rs76765915	RAPGEF4	A	G	0.03552	0.412	0.2298	0.5942	0.000273	NA
F_CALPROT	2	173815621	snp-known78211072	rs78211072	RAPGEF4	A	G	0.03552	0.412	0.2298	0.5942	0.000273	NA
F_CALPROT	2	173817636	snp-known112358585	rs112358585	RAPGEF4	A	G	0.03552	0.412	0.2298	0.5942	0.000273	NA
F_MPO	2	171478318	kgp1740531	rs75651575	AC007277.3	G	C	0.123	0.312	0.1637	0.4602	0.000274	NA
F_CALPROT	7	48990295	kgp13520374	rs73326353	NA	A	C	0.06284	0.4117	0.222	0.6014	0.000275	NONE
F_MPO	21	36921339	rs16993322	rs16993322	RUNX1	A	G	0.03825	0.3359	0.1921	0.4797	0.000275	NONE
F_CALPROT	13	28561231	kgp16765359	rs79228161	URAD	A	G	0.03279	0.4334	0.2508	0.6159	0.000276	NONE
F_CALPROT	20	36987885	kgp3769569	rs6069876	LBP	C	A	0.09615	0.414	0.2241	0.604	0.000276	NONE
F_MPO	7	147436832	kgp13637197	rs113152051	CNTNAP2	A	G	0.1038	0.3139	0.1648	0.4631	0.000277	NONE
F_MPO	2	107845723	kgp3381083	rs111858537	NA	G	A	0.06284	0.3343	0.1896	0.479	0.000277	kgp14472118(1)
F_MPO	2	107849324	kgp14472118	rs114144628	NA	A	G	0.06011	0.3343	0.1896	0.479	0.000277	NA
F_CALPROT	10	85361193	kgp1064280	rs1535846	NA	A	G	0.1475	0.3901	0.2036	0.5766	0.000277	rs1535847(1),h3a_37_10_85386976_T_C(1)
F_CALPROT	10	85361271	rs1535847	rs1535847	NA	A	G	0.1475	0.3901	0.2036	0.5766	0.000277	NA
F_CALPROT	10	85386976	h3a_37_10_85386976_T_C	rs10886781	NA	G	A	0.1475	0.3901	0.2036	0.5766	0.000277	NA
F_MPO	12	122771761	kgp18752796	rs77465106	CLIP1	G	A	0.04645	0.334	0.185	0.483	0.000278	NONE
F_MPO	6	74818546	kgp17159634	rs73456043	RP11-554D15.1	G	A	0.0765	0.3167	0.171	0.4624	0.000278	NA
F_MPO	15	90123991	kgp3220374	rs11630039	RP11-429B14.3	A	G	0.08743	0.3072	0.1588	0.4555	0.000278	NONE
F_MPO	3	66709482	kgp18121134	rs73833225	NA	G	A	0.0929	0.3188	0.1699	0.4678	0.000279	NONE
F_MPO	6	151575848	rs17080949	rs17080949	AKAP12	A	G	0.04098	0.3214	0.1761	0.4667	0.000279	NONE
F_CALPROT	13	58908166	kgp7048381	rs61425057	NA	A	G	0.06557	0.4041	0.2183	0.5899	0.00028	NONE
F_CALPROT	15	79986241	h3a_37_15_79986241_T_C	rs58619969	NA	G	A	0.05191	0.4379	0.2574	0.6184	0.000281	NONE
F_MPO	12	32007086	kgp18918141	rs77204342	NA	G	A	0.05738	0.3185	0.1722	0.4649	0.000282	NA
F_CALPROT	12	32007086	kgp18918141	rs77204342	NA	G	A	0.05738	0.4139	0.2246	0.6032	0.000282	NA
F_MPO	7	66210363	kgp7393463	rs148213617	KCTD7	G	A	0.06011	0.3143	0.1687	0.4599	0.000283	NA
F_MPO	7	66212806	kgp12019967	rs78172121	KCTD7	A	G	0.06011	0.3143	0.1687	0.4599	0.000283	NA
F_MPO	7	66224712	h3a_37_7_66224712_T_C	rs192790774	KCTD7	G	A	0.06011	0.3143	0.1687	0.4599	0.000283	NA
F_MPO	7	66255451	h3a_37_7_66255451_T_G	rs3778908	snoU13	C	A	0.06011	0.3143	0.1687	0.4599	0.000283	NA
F_MPO	7	66276312	h3a_37_7_66276312_G_C	rs1060527	GTF2IRD1P1	C	G	0.06011	0.3143	0.1687	0.4599	0.000283	NA
F_MPO	7	66399017	rs17748115	rs17748115	TMEM248	A	G	0.06011	0.3143	0.1687	0.4599	0.000283	h3a_37_7_66364480_A_C(1)
F_MPO	6	8061444	snp-known7742918	rs7742918	BLOC1S5	A	G	0.05738	0.3155	0.1697	0.4612	0.000283	NONE
F_CALPROT	7	132220239	snp-known6947961	rs6947961	PLXNA4	A	G	0.1448	-0.3917	-0.5788	-0.2046	0.000285	NONE
F_MPO	19	8748003	h3a_37_19_8748003_C_T	rs75497848	CTD-2586B10.1	A	G	0.06044	0.3164	0.1685	0.4642	0.000285	NONE
F_CALPROT	2	135035668	rs16830316	rs16830316	MGAT5	G	A	0.05738	0.416	0.2344	0.5975	0.000287	NA
F_CALPROT	7	105602342	rs2727749	rs2727749	CDHR3	G	A	0.05278	0.4406	0.2592	0.6221	0.000287	NONE
F_MPO	10	13065288	rs11258137	rs11258137	CCDC3	G	A	0.04098	0.3303	0.1855	0.4752	0.000288	NONE
F_MPO	3	195633435	kgp5079021	rs75417972	TNK2	A	G	0.06831	0.3136	0.1676	0.4596	0.000289	NONE
F_MPO	14	98500633	kgp7235569	rs7141755	NA	C	A	0.1557	0.3008	0.1543	0.4473	0.000289	NONE
F_MPO	8	61698983	h3a_37_8_61698983_G_A	rs77860214	CHD7	A	G	0.06868	0.3099	0.1641	0.4558	0.000289	snp-known56946345(1)
F_MPO	10	9333430	rs17145740	rs17145740	NA	A	C	0.04918	0.3137	0.168	0.4594	0.000289	NONE
F_MPO	7	158642234	kgp13795386	rs114093657	NA	G	A	0.0838	0.3202	0.1743	0.4662	0.00029	NONE
F_MPO	18	4660429	kgp66024	rs1940862	NA	G	A	0.07923	0.3165	0.1713	0.4617	0.00029	NONE
F_CALPROT	2	179485919	snp-known61004744	rs61004744	TTN-AS1	A	G	0.06557	0.4017	0.2166	0.5868	0.000292	NONE
F_MPO	2	76847513	rs13426498	rs13426498	NA	A	G	0.04918	0.313	0.1674	0.4586	0.000293	NONE
F_MPO	8	12938890	kgp4359213	rs62487801	NA	C	G	0.09066	0.3279	0.1782	0.4777	0.000293	NONE
F_MPO	17	39674985	kgp22736891	rs73294423	KRT15	A	G	0.03867	0.3239	0.1778	0.47	0.000294	NONE
F_CALPROT	6	95156454	kgp2506218	rs10485022	NA	A	G	0.06557	0.4022	0.2192	0.5851	0.000295	NONE
F_CALPROT	6	95156454	kgp2506218	rs10485022	NA	A	G	0.06557	0.4022	0.2192	0.5851	0.000295	NONE
F_MPO	10	116053000	rs12572135	rs12572135	NA	A	G	0.06557	0.3297	0.1828	0.4767	0.000297	NONE
F_MPO	14	87286288	kgp10091193	rs74073617	NA	G	A	0.05738	0.3304	0.1857	0.4751	0.000297	kgp4228342(1)
F_CALPROT	5	161996134	rs17561944	rs17561944	RP11-167P20.1	G	A	0.1421	0.403	0.2143	0.5918	0.000298	NONE
F_MPO	5	152613938	kgp22212000	rs7714604	NA	G	A	0.03825	0.3258	0.1812	0.4704	0.000301	NONE
F_CALPROT	20	19722107	rs808695	rs808695	NA	A	C	0.04372	0.4284	0.2477	0.609	0.000301	NONE
F_CALPROT	10	105144986	snp-known7069667	rs7069667	TAF5	A	G	0.123	0.4185	0.2203	0.6167	0.000302	NONE
F_MPO	7	65844562	rs1643388	rs1643388	LINC00174	G	A	0.08708	0.3279	0.1821	0.4737	0.000303	NONE
F_CALPROT	10	6619035	snp-known80030417	rs80030417	PRKCQ	G	A	0.06983	0.4101	0.2249	0.5954	0.000303	NONE
F_CALPROT	15	33508947	kgp6292928	rs11636976	NA	A	C	0.0929	0.3968	0.2125	0.5811	0.000303	NONE
F_MPO	1	89005393	h3a_37_1_89005393_G_A	rs78035725	RP11-76N22.2	A	G	0.04098	0.3295	0.1831	0.4759	0.000304	NONE
F_MPO	2	189925548	snp-known6414122	rs6414122	COL5A2	A	T	0.08516	0.3226	0.1687	0.4764	0.000305	NONE
F_MPO	6	4165180	snp-known115570276	rs115570276	NA	A	G	0.04098	0.3327	0.1879	0.4776	0.000306	kgp17391828(1)
F_MPO	8	8202670	kgp20168370	rs75259160	SGK223	A	G	0.1066	0.3032	0.1572	0.4493	0.000307	NONE
F_MPO	5	173618916	h3a_37_5_173618916_C_T	rs73806830	NSG2	A	G	0.1284	0.3044	0.1572	0.4516	0.000308	NONE
F_CALPROT	19	54566176	kgp7042112	rs8111849	VSTM1	G	A	0.0929	0.4112	0.2271	0.5953	0.000309	NONE
F_CALPROT	4	189584762	kgp9858708	rs899272	LINC01060	A	G	0.06557	0.4124	0.2237	0.6011	0.00031	NONE
F_MPO	5	72491915	kgp22497036	rs114833589	NA	A	G	0.1038	0.3073	0.1585	0.4561	0.000311	kgp22507338(1)
F_MPO	5	72497147	kgp22507338	rs79395492	NA	G	A	0.1038	0.3073	0.1585	0.4561	0.000311	NA
F_MPO	8	60679908	kgp5012530	rs6415585	NA	G	A	0.0765	0.3056	0.159	0.4521	0.000314	snp-known6471807(1)
F_MPO	8	60680498	snp-known6471807	rs6471807	NA	G	A	0.0765	0.3056	0.159	0.4521	0.000314	NA
F_MPO	3	153017721	rs1876392	rs1876392	NA	G	A	0.05495	0.3143	0.1682	0.4603	0.000315	kgp5773385(1)
F_MPO	2	234936429	rs11682121	rs11682121	NA	G	A	0.09016	0.3119	0.1657	0.4581	0.000315	NONE
F_CALPROT	4	11195602	kgp10393897	rs71605933	NA	A	G	0.06557	0.4088	0.2264	0.5912	0.000315	NONE
F_MPO	6	85489616	kgp7355317	rs215935	NA	A	G	0.0765	0.3239	0.1789	0.4688	0.000316	rs215922(1),kgp8558416(1)
F_MPO	6	85521035	rs215922	rs215922	NA	G	A	0.07923	0.3239	0.1789	0.4688	0.000316	NA
F_MPO	6	85560350	kgp8558416	rs62451178	NA	C	A	0.06557	0.3239	0.1789	0.4688	0.000316	NA
F_MPO	3	153000762	kgp5773385	rs16822496	NA	A	G	0.06557	0.311	0.1638	0.4581	0.000317	NA
F_MPO	10	73461172	rs16929231	rs16929231	CDH23	A	G	0.05801	0.3115	0.1641	0.4589	0.000319	NONE
F_MPO	20	2173217	kgp10569999	rs6113167	NA	A	G	0.06831	0.3087	0.1612	0.4562	0.000319	NONE
F_MPO	6	144324969	kgp17072455	rs114058312	PLAGL1	A	G	0.03825	0.3298	0.1838	0.4758	0.000319	NONE
F_CALPROT	4	174777578	rs13138013	rs13138013	NA	A	G	0.03825	0.4383	0.2537	0.6229	0.00032	NONE
F_CALPROT	6	22156215	kgp7941343	rs9393241	CASC15	C	A	0.1503	0.3937	0.2078	0.5795	0.00032	NONE
F_MPO	2	122588385	rs4490191	rs4490191	NA	G	A	0.1105	0.314	0.1674	0.4606	0.00032	NONE
F_CALPROT	6	1515818	snp-known142964912	rs142964912	NA	A	C	0.06044	0.4063	0.2171	0.5954	0.000322	NONE
F_MPO	13	87062858	kgp16766080	rs73539159	NA	A	G	0.03005	0.3238	0.1787	0.4689	0.000323	NONE
F_MPO	8	54190479	kgp20106528	rs116136714	NA	A	G	0.06284	0.3111	0.1612	0.461	0.000323	NONE
F_MPO	13	60240829	h3a_37_13_60240829_C_T	rs41293422	DIAPH3	A	G	0.05738	0.3334	0.1829	0.4839	0.000324	rs11839699(1),h3a_37_13_60248627_C_T(1)
F_MPO	13	60248627	h3a_37_13_60248627_C_T	rs77856625	DIAPH3	A	G	0.06011	0.3334	0.1829	0.4839	0.000324	NA
F_CALPROT	3	174627415	snp-known73047022	rs73047022	NAALADL2	C	A	0.05464	0.4291	0.2469	0.6114	0.000326	NONE
F_MPO	8	29637916	kgp7242302	rs77563561	AC145110.1	A	C	0.0765	0.3043	0.1578	0.4507	0.000326	NONE
F_CALPROT	8	29637916	kgp7242302	rs77563561	AC145110.1	A	C	0.0765	0.4003	0.2125	0.5882	0.000326	NONE
F_CALPROT	4	16535886	kgp20708852	rs75151053	LDB2	A	G	0.03867	0.4363	0.2513	0.6214	0.000327	NONE
F_MPO	10	66447553	kgp21771510	rs10995974	NA	A	G	0.04645	0.3167	0.1707	0.4627	0.000327	NONE
F_MPO	17	68602547	kgp14013762	rs74412629	NA	G	A	0.04645	0.3204	0.1748	0.466	0.000328	NONE
F_MPO	7	47591193	snp-known76984633	rs76984633	TNS3	G	A	0.05738	0.3267	0.176	0.4774	0.000329	NONE
F_MPO	6	105624870	kgp22834442	rs199760872	POPDC3	G	A	0.1126	0.3112	0.1604	0.4619	0.000329	NONE
F_CALPROT	14	103956713	h3a_37_14_103956713_T_C	rs12896919	MARK3	G	A	0.04696	0.4327	0.2512	0.6142	0.00033	h3a_37_14_103850906_G_C(1),kgp12397451(1),rs12885234(1),snp-known12888042(1),snp-known12894275(1),kgp5509401(1),snp-known17680085(1),h3a_37_14_103955792_A_G(1),rs13987(1),snp-known34372508(1)
F_MPO	4	96139157	snp-known28676699	rs28676699	UNC5C	A	G	0.04918	0.3186	0.1715	0.4657	0.000331	NONE
F_MPO	10	79023597	rs11599090	rs11599090	KCNMA1	A	G	0.07104	0.3161	0.1706	0.4616	0.000331	NONE
F_CALPROT	14	103850906	h3a_37_14_103850906_G_C	rs12147655	NA	C	G	0.04645	0.4304	0.2496	0.6113	0.000331	NA
F_CALPROT	14	103883512	kgp12397451	rs12892062	MARK3	G	A	0.04372	0.4304	0.2496	0.6113	0.000331	NA
F_CALPROT	14	103889181	rs12885234	rs12885234	MARK3	G	A	0.04645	0.4304	0.2496	0.6113	0.000331	NA
F_CALPROT	14	103891709	snp-known12888042	rs12888042	MARK3	A	G	0.04372	0.4304	0.2496	0.6113	0.000331	NA
F_CALPROT	14	103901424	snp-known12894275	rs12894275	MARK3	A	G	0.04645	0.4304	0.2496	0.6113	0.000331	NA
F_CALPROT	14	103904061	kgp5509401	rs2065015	MARK3	C	A	0.04372	0.4304	0.2496	0.6113	0.000331	NA
F_CALPROT	14	103953154	snp-known17680085	rs17680085	MARK3	G	A	0.04144	0.4304	0.2496	0.6113	0.000331	NA
F_CALPROT	14	103955792	h3a_37_14_103955792_A_G	rs35344594	MARK3	G	A	0.04372	0.4304	0.2496	0.6113	0.000331	NA
F_CALPROT	14	103969909	rs13987	rs13987	MARK3	G	A	0.04372	0.4304	0.2496	0.6113	0.000331	NA
F_CALPROT	14	103977515	snp-known34372508	rs34372508	NA	A	G	0.05464	0.4304	0.2496	0.6113	0.000331	NA
F_CALPROT	8	78432192	h3a_37_8_78432192_T_C	rs73693551	RP11-38H17.1	G	A	0.05769	0.4286	0.2338	0.6234	0.000334	NONE
F_MPO	13	60143245	kgp16584427	rs114908939	NA	A	C	0.04372	0.3225	0.1776	0.4674	0.000334	NONE
F_CALPROT	4	116099197	h3a_37_4_116099197_A_G	rs17047685	NA	G	A	0.0929	0.3958	0.2095	0.5821	0.000335	NONE
F_MPO	20	5066514	kgp19351316	rs75621849	NA	A	G	0.04645	0.3143	0.1681	0.4605	0.000336	NONE
F_CALPROT	3	149457444	kgp17744678	rs77806389	COMMD2	A	G	0.05738	0.4027	0.2188	0.5866	0.000336	NONE
F_MPO	6	87569383	rs12525091	rs12525091	NA	A	C	0.04098	0.33	0.1816	0.4783	0.000337	NONE
F_CALPROT	6	87569383	rs12525091	rs12525091	NA	A	C	0.04098	0.395	0.2079	0.582	0.000337	NONE
F_MPO	7	66364480	h3a_37_7_66364480_A_C	rs10156059	NA	C	A	0.06557	0.3057	0.1591	0.4522	0.000338	NA
F_MPO	11	82528047	kgp12651154	rs114770333	RP11-718B12.2	G	A	0.04098	0.3268	0.1819	0.4716	0.000338	NONE
F_MPO	13	95880444	kgp11762753	rs61965965	ABCC4	G	A	0.1202	0.3049	0.1589	0.4509	0.000338	NONE
F_MPO	1	51766272	h3a_37_1_51766272_G_A	rs72906153	TTC39A	A	G	0.07923	0.3148	0.1692	0.4604	0.000338	h3a_37_1_51692477_T_C(1),kgp4484667(1),kgp15501743(1),snp-known78426931(1),snp-known72898411(1),h3a_37_1_51731662_A_T(1),snp-known72904231(1),kgp5447478(1),kgp15352416(1),kgp10789713(1)
F_MPO	4	61746907	kgp2826922	rs72641998	NA	C	A	0.0929	0.3059	0.1597	0.4522	0.000339	kgp5080960(1)
F_MPO	4	61747964	kgp5080960	rs17828073	NA	A	G	0.0929	0.3059	0.1597	0.4522	0.000339	NA
F_MPO	3	41079917	snp-known73073646	rs73073646	NA	A	G	0.06011	0.3277	0.1812	0.4742	0.000339	NONE
F_MPO	10	73432737	kgp21609461	rs116610632	CDH23	A	G	0.06557	0.3067	0.1604	0.4531	0.000341	NA
F_MPO	3	66298795	kgp17653239	rs77594653	SLC25A26	G	A	0.03552	0.3308	0.1867	0.4749	0.000341	kgp18067793(1)
F_MPO	3	66419513	kgp18067793	rs114308698	SLC25A26	G	A	0.03552	0.3308	0.1867	0.4749	0.000341	NA
F_MPO	4	137630126	kgp11249193	rs79607490	NA	A	C	0.04918	0.3078	0.1605	0.4551	0.000341	NONE
F_CALPROT	10	44500165	snp-known116821641	rs116821641	NA	C	A	0.07104	0.4004	0.2148	0.5859	0.000343	NONE
F_MPO	8	61719549	snp-known56946345	rs56946345	CHD7	G	A	0.07459	0.305	0.1566	0.4535	0.000344	NA
F_MPO	7	109791144	kgp10986594	rs1357952	NA	A	C	0.09836	0.3153	0.165	0.4656	0.000344	NONE
F_CALPROT	17	3508880	rs222741	rs222741	SHPK	G	A	0.08197	0.4059	0.217	0.5947	0.000345	NONE
F_MPO	9	27974577	rs12338322	rs12338322	LINGO2	A	G	0.07104	0.3113	0.1658	0.4568	0.000345	NONE
F_CALPROT	9	27974577	rs12338322	rs12338322	LINGO2	A	G	0.07104	0.4338	0.2539	0.6137	0.000345	snp-known112145022(1),kgp18324517(1)
F_MPO	21	23091786	h3a_37_21_23091786_T_C	rs1735726	NA	G	A	0.0929	0.3154	0.1688	0.462	0.000346	rs2826953(1)
F_MPO	9	27936605	kgp1132932	rs16912029	NA	C	A	0.05464	0.3102	0.1633	0.4571	0.000347	NONE
F_MPO	10	33260324	kgp10624490	rs115629320	ITGB1	A	G	0.03279	0.3351	0.1863	0.484	0.000347	NONE
F_MPO	18	27222972	rs11877795	rs11877795	NA	A	G	0.1077	0.3049	0.158	0.4519	0.000348	NONE
F_MPO	4	121091079	kgp12484063	rs74875230	RP11-679C8.2	A	G	0.07377	0.3151	0.1655	0.4647	0.00035	kgp8469616(1),kgp20724525(1)
F_MPO	4	121116145	kgp20724525	rs77229031	RP11-679C8.2	A	G	0.07377	0.3151	0.1655	0.4647	0.00035	NA
F_MPO	3	29873922	kgp5562715	rs77719006	RBMS3	A	G	0.06011	0.338	0.1923	0.4837	0.000352	NONE
F_MPO	14	21499072	rs2282035	rs2282035	NDRG2	G	A	0.05191	0.3298	0.1856	0.474	0.000352	NONE
F_MPO	7	151306444	h3a_37_7_151306444_T_C	rs2727567	PRKAG2	G	A	0.0467	0.3228	0.177	0.4687	0.000353	NONE
F_CALPROT	5	157675160	kgp8384538	rs73815678	NA	A	G	0.05191	0.3884	0.2028	0.574	0.000354	NONE
F_MPO	22	35965462	snp-known115185735	rs115185735	NA	A	G	0.05464	0.3222	0.1762	0.4681	0.000354	NONE
F_CALPROT	9	10686480	kgp482409	rs16922910	NA	G	A	0.0765	0.4011	0.2146	0.5876	0.000354	NONE
F_CALPROT	13	40773014	snp-known17061011	rs17061011	NA	A	G	0.05191	0.4056	0.2215	0.5897	0.000354	kgp10290920(1)
F_CALPROT	7	4061863	kgp9788951	rs78748650	SDK1	A	G	0.09016	0.3911	0.2041	0.5782	0.000356	NONE
F_CALPROT	19	15413944	kgp21493252	rs10407031	BRD4	G	A	0.05191	0.4179	0.2281	0.6076	0.000356	NONE
F_MPO	15	71816660	kgp12436065	rs34660045	THSD4	A	G	0.04098	0.3219	0.1759	0.4678	0.000358	NONE
F_MPO	9	2295086	kgp10549636	rs1535839	NA	C	G	0.07377	0.3057	0.1598	0.4516	0.000359	NONE
F_CALPROT	14	48244558	rs11625446	rs11625446	LINC00648	A	C	0.03825	0.4358	0.2561	0.6155	0.00036	rs17119138(1)
F_CALPROT	14	48250202	rs17119138	rs17119138	LINC00648	G	A	0.03825	0.4358	0.2561	0.6155	0.00036	NA
F_CALPROT	5	58518584	kgp8147002	rs72765918	PDE4D	A	G	0.04918	0.4325	0.2408	0.6242	0.000361	NONE
F_CALPROT	6	25529649	snp-known391629	rs391629	LRRC16A	A	G	0.06284	0.4066	0.2148	0.5985	0.000361	rs214050(1)
F_CALPROT	6	25556249	rs214050	rs214050	LRRC16A	G	A	0.06284	0.4066	0.2148	0.5985	0.000361	NA
F_MPO	3	135144412	kgp17572393	rs76963225	RP11-657O9.1	C	A	0.0929	0.3058	0.1599	0.4517	0.000361	snp-known824093(1),rs941132(1)
F_MPO	3	135159149	snp-known824093	rs824093	NA	A	G	0.0929	0.3058	0.1599	0.4517	0.000361	NA
F_MPO	3	135173458	rs941132	rs941132	NA	A	C	0.0929	0.3058	0.1599	0.4517	0.000361	NA
F_CALPROT	9	95728024	kgp18560749	rs80218609	FGD3	A	G	0.03591	0.4206	0.2392	0.602	0.000362	NONE
F_MPO	17	68348739	kgp13918194	rs115498809	CTD-2378E21.1	C	A	0.04372	0.3129	0.1652	0.4607	0.000363	NONE
F_CALPROT	3	9730522	rs3868042	rs3868042	MTMR14	A	G	0.1475	0.3877	0.2027	0.5726	0.000363	NONE
F_CALPROT	4	149161069	kgp12547704	rs9994862	NR3C2	A	G	0.1038	0.3944	0.2105	0.5784	0.000365	NONE
F_MPO	13	60237868	rs11839699	rs11839699	NA	G	A	0.07104	0.3219	0.1712	0.4725	0.000367	NA
F_MPO	5	97406001	rs2432026	rs2432026	NA	A	G	0.06831	0.3085	0.1616	0.4554	0.000368	NONE
F_MPO	7	36565634	kgp4236057	rs2392442	AOAH	G	A	0.08197	0.3162	0.1675	0.4649	0.000369	NONE
F_MPO	7	3241619	rs10229652	rs10229652	NA	A	G	0.07923	0.3213	0.1762	0.4664	0.000372	NONE
F_MPO	8	114979484	rs13263301	rs13263301	NA	A	G	0.03333	0.3238	0.1781	0.4695	0.000374	NONE
F_MPO	4	125101055	kgp20856576	rs116532076	CTD-2325B11.1	G	A	0.0765	0.322	0.1688	0.4751	0.000375	NONE
F_CALPROT	2	240103967	rs3791543	rs3791543	HDAC4	A	G	0.04645	0.4105	0.2159	0.605	0.000376	NONE
F_MPO	3	115089790	kgp5369688	rs7431473	NA	A	G	0.08287	0.3098	0.1613	0.4584	0.000376	NA
F_MPO	3	115089790	rs7431473	rs7431473	NA	A	G	0.08197	0.309	0.1609	0.4572	0.000377	kgp5369688(1)
F_MPO	5	40541243	kgp22069821	rs114120364	NA	A	G	0.03846	0.3169	0.1695	0.4644	0.000378	kgp22509806(1)
F_MPO	2	227251399	kgp14983682	rs75459275	NA	A	C	0.1011	0.3041	0.1573	0.451	0.000379	NONE
F_CALPROT	1	242196587	kgp2535790	rs28495543	NA	A	G	0.07923	0.4146	0.2313	0.5979	0.00038	NONE
F_CALPROT	7	148128867	kgp6629522	rs2465887	NA	A	G	0.05191	0.4213	0.2372	0.6055	0.00038	NONE
F_MPO	5	15417811	snp-known56885804	rs56885804	NA	G	A	0.02732	0.3325	0.188	0.477	0.00038	kgp22565999(1)
F_CALPROT	13	48753318	rs7995410	rs7995410	NA	A	G	0.0847	0.4046	0.22	0.5891	0.000381	NONE
F_MPO	5	136206468	h3a_37_5_136206468_T_G	rs146464996	NA	C	A	0.06011	0.3237	0.179	0.4684	0.000381	NONE
F_MPO	4	12556405	kgp5197054	rs73818908	NA	G	A	0.1038	0.3129	0.1659	0.4599	0.000383	rs16887206(1)
F_MPO	4	12563037	rs16887206	rs16887206	NA	C	A	0.1038	0.3129	0.1659	0.4599	0.000383	NA
F_MPO	12	72914979	snp-known74103377	rs74103377	TRHDE	A	G	0.03825	0.341	0.1932	0.4887	0.000383	snp-known74103379(1),kgp18928307(1)
F_MPO	7	70556470	kgp22840268	rs79961478	NA	C	A	0.03825	0.34	0.1949	0.4851	0.000386	kgp13262108(1),kgp13575393(1),kgp13338385(1)
F_MPO	7	70594653	kgp13338385	rs114735788	NA	A	G	0.03552	0.34	0.1949	0.4851	0.000386	NA
F_CALPROT	14	21933665	snp-known61973212	rs61973212	RAB2B	G	A	0.07377	0.4159	0.2226	0.6091	0.000387	NONE
F_CALPROT	13	20754015	snp-known113827500	rs113827500	NA	A	G	0.04098	0.4031	0.2183	0.5879	0.000387	NONE
F_MPO	8	74526662	kgp20440442	rs112207760	STAU2	G	A	0.06011	0.3097	0.1601	0.4593	0.000388	NA
F_MPO	12	123757861	rs1109559	rs1109559	NA	A	G	0.04098	0.3281	0.1804	0.4758	0.000388	kgp796636(1),rs1879379(1),rs10846489(1)
F_MPO	4	121070951	kgp8469616	rs72668832	RP11-679C8.2	G	A	0.07923	0.3045	0.1566	0.4523	0.000389	NA
F_MPO	16	58490442	rs11863680	rs11863680	RP11-481J2.2	A	G	0.06284	0.3064	0.1599	0.4529	0.000389	NONE
F_MPO	20	6264905	kgp19175124	rs78685561	NA	A	C	0.0847	0.3075	0.1604	0.4546	0.000389	NONE
F_CALPROT	15	34041896	rs12440440	rs12440440	RYR3	A	G	0.06831	0.3931	0.2087	0.5776	0.00039	NONE
F_MPO	5	40035027	h3a_37_5_40035027_T_G	rs74970057	NA	C	A	0.04098	0.3169	0.1699	0.4639	0.00039	NONE
F_MPO	18	47603290	rs17659822	rs17659822	MYO5B	G	A	0.0929	0.3193	0.1733	0.4652	0.000391	NONE
F_MPO	8	13385576	kgp20250381	rs116200177	NA	G	A	0.03279	0.3235	0.1771	0.4698	0.000391	NONE
F_CALPROT	8	3135301	kgp1160489	rs73187533	CSMD1	A	G	0.0765	0.4066	0.216	0.5972	0.000391	NONE
F_MPO	1	51692477	h3a_37_1_51692477_T_C	rs72896409	RP11-296A18.3	G	A	0.0929	0.3052	0.1585	0.4519	0.000394	NA
F_MPO	1	51714270	kgp4484667	rs72896473	RNF11	G	A	0.0929	0.3052	0.1585	0.4519	0.000394	NA
F_MPO	1	51715289	kgp15501743	rs72896477	RNF11	A	G	0.0929	0.3052	0.1585	0.4519	0.000394	NA
F_MPO	1	51721439	snp-known78426931	rs78426931	RNF11	G	A	0.0929	0.3052	0.1585	0.4519	0.000394	NA
F_MPO	1	51723951	snp-known72898411	rs72898411	RNF11	G	A	0.0929	0.3052	0.1585	0.4519	0.000394	NA
F_MPO	1	51731662	h3a_37_1_51731662_A_T	rs72898433	RP11-296A18.6	T	A	0.0929	0.3052	0.1585	0.4519	0.000394	NA
F_MPO	1	51739377	snp-known72904231	rs72904231	NA	G	A	0.0929	0.3052	0.1585	0.4519	0.000394	NA
F_MPO	1	51743019	kgp5447478	rs72904243	NA	G	A	0.0929	0.3052	0.1585	0.4519	0.000394	NA
F_MPO	1	51748387	kgp15352416	rs72904264	NA	C	A	0.0929	0.3052	0.1585	0.4519	0.000394	NA
F_MPO	1	51753394	kgp10789713	rs17106487	TTC39A	G	A	0.0929	0.3052	0.1585	0.4519	0.000394	NA
F_MPO	7	14742864	kgp2913990	rs77431173	DGKB	G	A	0.04372	0.3154	0.1691	0.4617	0.000395	NONE
F_CALPROT	7	26678319	kgp3382759	rs74346013	C7orf71	A	G	0.1011	0.3935	0.2091	0.578	0.000395	kgp13737826(1)
F_CALPROT	7	26684099	kgp13737826	rs116225430	C7orf71	A	C	0.1011	0.3935	0.2091	0.578	0.000395	NA
F_MPO	10	123718099	kgp21898118	rs75807066	NSMCE4A	G	A	0.03552	0.3174	0.172	0.4628	0.000397	NONE
F_MPO	4	45666092	kgp21180987	rs59285108	NA	A	C	0.04372	0.3251	0.1806	0.4695	0.000397	kgp20658374(1)
F_MPO	4	45676654	kgp20658374	rs116206975	NA	A	G	0.04098	0.3251	0.1806	0.4695	0.000397	NA
F_MPO	16	88880965	snp-known11076716	rs11076716	GALNS	C	G	0.09167	0.3059	0.1575	0.4544	0.000398	NONE
F_MPO	3	62126897	kgp12027389	rs73096569	PTPRG	G	A	0.04098	0.3307	0.1809	0.4806	0.000399	NONE
F_CALPROT	3	62126897	kgp12027389	rs73096569	PTPRG	G	A	0.04098	0.5029	0.3224	0.6834	0.000399	NONE
F_MPO	20	1323336	h3a_37_20_1323336_C_T	rs73581218	SDCBP2-AS1	A	G	0.09016	0.3048	0.1584	0.4512	0.000402	NONE
F_MPO	5	173713442	rs12517032	rs12517032	NA	A	G	0.05464	0.3332	0.1856	0.4809	0.000402	rs10516115(1)
F_MPO	16	4090835	kgp16529578	rs9928553	ADCY9	G	A	0.03552	0.3191	0.1728	0.4653	0.000403	NONE
F_MPO	2	229025008	kgp14560857	rs114498068	SPHKAP	A	G	0.0442	0.3171	0.1717	0.4624	0.000403	NONE
F_CALPROT	4	139055356	snp-known76077337	rs76077337	SLC7A11-AS1	A	G	0.06011	0.4086	0.2219	0.5953	0.000403	h3a_37_4_139090584_C_T(1)
F_MPO	15	98937774	kgp19927972	rs115315010	NA	A	G	0.07104	0.3164	0.1708	0.4621	0.000404	NONE
F_MPO	14	71690336	kgp19628583	rs75397834	NA	A	G	0.05738	0.3134	0.1672	0.4597	0.000408	NONE
F_MPO	6	129088021	h3a_37_6_129088021_C_T	rs115346338	NA	A	G	0.06557	0.3105	0.1622	0.4588	0.000409	NA
F_MPO	12	123743927	rs10846489	rs10846489	RP11-282O18.3	A	G	0.04396	0.3275	0.1791	0.476	0.000411	NA
F_MPO	5	109754927	kgp22380094	rs111830427	TMEM232	A	G	0.0765	0.3063	0.1587	0.4539	0.000412	NONE
F_MPO	4	53775670	snp-known149336084	rs149336084	SCFD2	G	A	0.06011	0.3242	0.1721	0.4763	0.000413	NONE
F_MPO	8	122721648	kgp3077350	rs11784802	NA	A	G	0.08743	0.3108	0.1621	0.4596	0.000413	NA
F_CALPROT	4	139048494	h3a_37_4_139048494_A_G	rs115569567	LINC00616	G	A	0.0765	0.3921	0.2076	0.5766	0.000414	NA
F_MPO	2	147415281	rs10165853	rs10165853	NA	A	G	0.1038	0.3008	0.1541	0.4475	0.000414	NONE
F_CALPROT	15	58064733	kgp19808401	rs636632	POLR2M	A	G	0.04098	0.4067	0.2224	0.591	0.000415	NONE
F_MPO	11	107422535	h3a_37_11_107422535_T_G	rs73553694	ALKBH8	C	A	0.03825	0.3244	0.1799	0.4689	0.000416	NONE
F_MPO	5	140081037	kgp22183685	rs79281919	ZMAT2	A	C	0.03825	0.3128	0.167	0.4586	0.000418	snp-known113209109(1),h3a_37_5_140098509_T_C(1)
F_MPO	5	140098509	h3a_37_5_140098509_T_C	rs77384768	NA	G	A	0.03825	0.3128	0.167	0.4586	0.000418	NA
F_CALPROT	19	51534442	kgp21389560	rs114003961	KLK12	A	C	0.07377	0.3941	0.2077	0.5804	0.000418	NONE
F_MPO	10	16149340	kgp21612596	rs114488798	NA	A	G	0.03825	0.3121	0.1668	0.4575	0.000419	NONE
F_CALPROT	7	154225165	kgp4402966	rs76587121	DPP6	A	G	0.04645	0.3999	0.2154	0.5844	0.00042	NONE
F_MPO	3	115606321	kgp18150682	rs72955527	LSAMP	A	G	0.04098	0.3138	0.1676	0.46	0.000422	NONE
F_MPO	14	28139310	kgp11461513	rs61973774	CTD-3006G17.2	A	G	0.1311	0.3058	0.1567	0.4549	0.000423	NONE
F_CALPROT	1	62692191	kgp11651747	rs55901108	NA	A	C	0.06557	0.4227	0.2316	0.6138	0.000424	NONE
F_MPO	5	173727636	h3a_37_5_173727636_A_G	rs115810424	NA	G	A	0.04645	0.3379	0.1937	0.4822	0.000424	NONE
F_MPO	12	132333089	kgp221253	rs75635892	MMP17	A	C	0.07377	0.3125	0.1668	0.4582	0.000424	NONE
F_MPO	8	26186397	snp-known57652173	rs57652173	PPP2R2A	A	G	0.0847	0.317	0.1695	0.4644	0.000424	NONE
F_MPO	7	140040300	kgp13758187	rs77671872	SLC37A3	G	A	0.03279	0.3403	0.1921	0.4885	0.000427	NONE
F_MPO	6	147024306	kgp3807574	rs62434372	ADGB	C	A	0.06557	0.3255	0.1795	0.4714	0.00043	NONE
F_MPO	11	42860138	kgp8040969	rs76337555	NA	G	A	0.04645	0.3161	0.1648	0.4673	0.000433	NONE
F_MPO	4	157091971	rs10029540	rs10029540	NA	A	G	0.06284	0.3284	0.1764	0.4803	0.000434	NONE
F_MPO	3	34294343	rs4577412	rs4577412	AC123023.1	A	G	0.04372	0.3366	0.1907	0.4825	0.000435	rs13096452(1)
F_MPO	3	34300719	rs13096452	rs13096452	AC123023.1	A	C	0.04372	0.3366	0.1907	0.4825	0.000435	NA
F_MPO	12	54736470	rs4326844	rs4326844	RP11-968A15.8	A	G	0.08056	0.3328	0.185	0.4806	0.000436	NONE
F_MPO	18	35994996	rs1511937	rs1511937	NA	G	A	0.1011	0.3022	0.1553	0.4491	0.000439	NONE
F_CALPROT	4	139090584	h3a_37_4_139090584_C_T	rs114896757	SLC7A11	A	G	0.06044	0.4088	0.2205	0.597	0.000439	NA
F_CALPROT	7	14984789	kgp1233292	rs67099092	DGKB	A	G	0.0765	0.4024	0.2147	0.5901	0.000439	NONE
F_MPO	12	27582689	kgp18709683	rs79260748	RP11-165P7.1	A	G	0.0765	0.3036	0.1574	0.4498	0.000439	NA
F_MPO	12	27588354	kgp19164945	rs77971244	RP11-165P7.1	G	A	0.0765	0.3036	0.1574	0.4498	0.000439	NA
F_CALPROT	6	21995022	snp-known111496760	rs111496760	CASC15	A	G	0.0765	0.4059	0.2224	0.5893	0.000441	NONE
F_CALPROT	2	75594009	kgp14390712	rs75718240	NA	A	G	0.07104	0.4255	0.2335	0.6174	0.000441	NONE
F_CALPROT	3	111510070	kgp18159894	rs73855622	PLCXD2	G	A	0.07692	0.4039	0.2178	0.59	0.000447	NONE
F_CALPROT	17	75781239	kgp9674389	rs72900424	NA	G	A	0.08197	0.3944	0.2085	0.5804	0.000448	NONE
F_MPO	4	70402500	kgp7534457	rs11731629	NA	A	G	0.07104	0.3144	0.1676	0.4612	0.000449	NONE
F_CALPROT	20	23356147	kgp22765229	rs201067848	NAPB	C	A	0.05738	0.4031	0.2182	0.5881	0.000449	kgp3699507(1),h3a_37_20_23384904_A_G(1)
F_CALPROT	20	23373674	kgp3699507	rs6083110	NAPB	A	G	0.05191	0.4031	0.2182	0.5881	0.000449	NA
F_CALPROT	20	23384904	h3a_37_20_23384904_A_G	rs2424539	NAPB	G	A	0.05191	0.4031	0.2182	0.5881	0.000449	NA
F_MPO	6	117971765	h3a_37_6_117971765_C_A	rs115264184	NA	A	C	0.06011	0.3057	0.159	0.4524	0.000449	NA
F_MPO	18	29264296	kgp16202989	rs35210437	B4GALT6	G	A	0.03825	0.3164	0.17	0.4628	0.00045	NONE
F_CALPROT	8	29657130	kgp20599416	rs115423191	NA	G	A	0.03279	0.4223	0.2368	0.6079	0.00045	NONE
F_MPO	5	176055497	snp-known150649350	rs150649350	SNCB	A	G	0.03825	0.3142	0.1685	0.46	0.000451	NONE
F_CALPROT	17	17545304	kgp9805152	rs80283782	NA	A	G	0.03825	0.4008	0.2177	0.5839	0.000452	NA
F_CALPROT	11	33888654	kgp2782426	rs11032430	LMO2	G	C	0.09016	0.3884	0.2026	0.5742	0.000453	NONE
F_MPO	5	76704251	rs11956168	rs11956168	PDE8B	A	G	0.04372	0.3083	0.1616	0.4551	0.000455	NONE
F_MPO	3	60243578	kgp5007504	rs73099449	FHIT	A	G	0.09563	0.3174	0.1716	0.4632	0.000462	NONE
F_MPO	5	140070953	snp-known113209109	rs113209109	HARS	A	G	0.03867	0.3125	0.1652	0.4597	0.000463	NA
F_CALPROT	22	35033899	h3a_37_22_35033899_A_G	rs115122356	NA	G	A	0.04372	0.4119	0.2295	0.5943	0.000464	NONE
F_MPO	5	40504110	kgp22509806	rs114050998	NA	A	G	0.03825	0.3079	0.1617	0.4541	0.000464	NA
F_MPO	6	92959742	kgp6226629	rs12189672	NA	A	C	0.05191	0.33	0.1822	0.4779	0.000467	NONE
F_MPO	12	31990781	h3a_37_12_31990781_A_C	rs75551843	NA	C	A	0.05769	0.3023	0.1552	0.4494	0.000467	NA
F_MPO	12	31993902	snp-known112163126	rs112163126	NA	A	G	0.06011	0.3023	0.1552	0.4494	0.000467	NA
F_MPO	20	22676830	kgp19369187	rs77153400	NA	A	G	0.04645	0.3136	0.1672	0.4599	0.000468	NONE
F_MPO	12	68448035	kgp22804355	rs114301113	IFNG-AS1	A	G	0.04372	0.3022	0.1551	0.4494	0.00047	kgp18969176(1)
F_MPO	12	68458555	kgp18969176	rs115332283	IFNG-AS1	G	A	0.04372	0.3022	0.1551	0.4494	0.00047	NA
F_MPO	20	60071652	snp-known763371	rs763371	CDH4	A	C	0.1038	0.3011	0.1551	0.4471	0.00047	NONE
F_MPO	11	83275375	kgp12826238	rs77082553	DLG2	A	G	0.04098	0.3261	0.1815	0.4707	0.00047	NONE
F_CALPROT	2	119101599	kgp14899647	rs28473711	NA	C	A	0.04396	0.4024	0.2161	0.5887	0.000471	NONE
F_MPO	19	32967978	rs10422626	rs10422626	DPY19L3	C	A	0.05738	0.3211	0.1749	0.4672	0.000473	NONE
F_MPO	8	144120725	kgp20399958	rs73717939	C8orf31	A	G	0.09066	0.304	0.1574	0.4506	0.000473	NONE
F_MPO	5	105623813	kgp22493868	rs114676511	NA	G	A	0.03279	0.3272	0.1776	0.4769	0.000474	NONE
F_MPO	18	50294791	kgp16043721	rs73955905	DCC	A	G	0.04645	0.3086	0.163	0.4541	0.000475	NONE
F_CALPROT	14	48295656	rs11623398	rs11623398	NA	A	C	0.05249	0.4009	0.2139	0.5879	0.000476	NA
F_CALPROT	1	181535798	kgp4889542	rs10910962	CACNA1E	G	A	0.0765	0.4265	0.2318	0.6213	0.000476	NONE
F_MPO	16	6812084	kgp16479919	rs115166272	RP11-420N3.2	A	G	0.03552	0.3208	0.1752	0.4665	0.000477	NONE
F_MPO	8	136666050	h3a_37_8_136666050_A_G	rs4909502	KHDRBS3	G	A	0.06011	0.3264	0.1771	0.4757	0.000477	NONE
F_MPO	7	103559256	h3a_37_7_103559256_T_G	rs75552372	RELN	C	A	0.05191	0.3135	0.1663	0.4606	0.000479	NONE
F_CALPROT	16	17545337	h3a_37_16_17545337_G_A	rs116317443	XYLT1	A	G	0.06354	0.4071	0.2171	0.5971	0.000481	NA
F_MPO	3	197175801	kgp18196429	rs114259345	AC128709.3	A	C	0.04972	0.3188	0.173	0.4646	0.000481	NONE
F_CALPROT	9	95850118	kgp18583144	rs76064077	NA	G	A	0.03825	0.4034	0.2204	0.5864	0.000482	NONE
F_MPO	20	57517037	snp-known77227938	rs77227938	NA	C	A	0.05191	0.3032	0.157	0.4494	0.000484	NONE
F_CALPROT	4	170939829	kgp9800908	rs931145	MFAP3L	A	G	0.07377	0.5311	0.3045	0.7578	0.000487	NONE
F_MPO	5	138974824	rs355148	rs355148	UBE2D2	A	G	0.0847	0.3055	0.1598	0.4512	0.000488	NONE
F_MPO	1	167019426	kgp15916082	rs73028846	NA	G	A	0.04645	0.3142	0.1647	0.4637	0.000491	NONE
F_MPO	15	44994588	kgp20035766	rs114424388	PATL2	A	G	0.07377	0.3147	0.1691	0.4603	0.000492	NONE
F_CALPROT	2	157776707	kgp14337235	rs73013766	NA	A	G	0.05464	0.3919	0.2055	0.5783	0.000493	NONE
F_MPO	5	114726913	kgp22724256	rs115423914	CTNNAP1	A	G	0.05464	0.3063	0.1597	0.4529	0.000494	NONE
F_MPO	18	62393795	kgp6605966	rs78804746	NA	A	G	0.04098	0.3254	0.1801	0.4708	0.000496	kgp9342413(1),kgp12049952(1)
F_CALPROT	19	39643591	kgp21418702	rs116152100	PAK4	A	G	0.04121	0.4098	0.227	0.5926	0.000497	NONE
F_CALPROT	3	197014788	snp-known115226439	rs115226439	DLG1	G	A	0.03352	0.4219	0.232	0.6118	0.000497	NONE
F_MPO	12	123719528	kgp796636	rs7139321	MPHOSPH9	C	A	0.04645	0.316	0.1679	0.4642	0.000498	NA
F_MPO	12	123727443	rs1879379	rs1879379	MPHOSPH9	A	G	0.04645	0.316	0.1679	0.4642	0.000498	NA
F_CALPROT	6	43807263	kgp17514487	rs59247177	NA	A	G	0.03005	0.4475	0.2519	0.6431	0.000498	NONE
F_MPO	1	175650399	rs11582103	rs11582103	TNR	A	G	0.08516	0.3193	0.1701	0.4685	0.000501	NONE
F_CALPROT	16	84126901	h3a_37_16_84126901_C_T	rs16962810	MBTPS1	A	G	0.03552	0.4132	0.2207	0.6056	0.000503	NONE
F_CALPROT	16	17517943	snp-known115185381	rs115185381	XYLT1	G	A	0.07923	0.4103	0.2192	0.6014	0.000504	h3a_37_16_17545337_G_A(1)
F_MPO	20	24026039	h3a_37_20_24026039_G_A	rs77295453	NA	A	G	0.03005	0.33	0.1854	0.4745	0.000504	kgp19185176(1),kgp19244855(1)
F_MPO	20	24043699	kgp19185176	rs75193312	NA	A	G	0.03005	0.33	0.1854	0.4745	0.000504	NA
F_MPO	20	24044563	kgp19244855	rs114275799	NA	A	C	0.03005	0.33	0.1854	0.4745	0.000504	NA
F_CALPROT	12	7666782	kgp9358640	rs75732481	NA	A	G	0.06868	0.438	0.2371	0.639	0.000504	NONE
F_MPO	12	5080938	kgp19032955	rs114506784	NA	C	A	0.05191	0.3389	0.1876	0.4901	0.000506	NONE
F_CALPROT	4	117059522	snp-known59748991	rs59748991	RP11-659O3.1	G	A	0.05191	0.4114	0.2258	0.597	0.000506	NONE
F_MPO	6	129636678	snp-known35889149	rs35889149	LAMA2	G	A	0.03867	0.3136	0.1661	0.4611	0.000507	NONE
F_MPO	2	228992953	snp-known114500030	rs114500030	SPHKAP	A	C	0.03279	0.3205	0.1745	0.4665	0.000508	NONE
F_MPO	8	31407650	kgp8228355	rs9987074	NA	G	A	0.06831	0.312	0.1661	0.4578	0.00051	NONE
F_MPO	16	80310146	snp-known9938268	rs9938268	RP11-525K10.3	A	G	0.03552	0.3163	0.1698	0.4628	0.00051	NONE
F_MPO	10	28241574	kgp21899333	rs77175919	ARMC4	C	A	0.0467	0.3086	0.1596	0.4577	0.000512	NONE
F_MPO	11	91226358	kgp12876118	rs80114765	NA	G	A	0.03552	0.3111	0.1642	0.4579	0.000512	NONE
F_MPO	1	110596904	rs17025370	rs17025370	STRIP1	G	A	0.05191	0.3267	0.1806	0.4727	0.000518	NONE
F_MPO	6	113130487	kgp16997019	rs77065733	NA	C	A	0.02732	0.3314	0.1852	0.4777	0.000519	NONE
F_MPO	5	152566112	kgp22290911	rs6877062	AC091969.1	A	G	0.03825	0.3095	0.1635	0.4555	0.000523	NONE
F_MPO	17	4349200	kgp8700911	rs62067396	SPNS3	A	G	0.03552	0.3182	0.1724	0.464	0.000527	NONE
F_CALPROT	5	158523584	kgp5515892	rs6556385	EBF1	A	G	0.09836	0.3902	0.2038	0.5766	0.000527	NONE
F_CALPROT	4	80484600	snp-known10023558	rs10023558	LINC00989	G	C	0.06011	0.4052	0.2223	0.588	0.000527	rs10016183(1)
F_CALPROT	4	80487477	rs10016183	rs10016183	LINC00989	A	G	0.06011	0.4052	0.2223	0.588	0.000527	NA
F_MPO	6	65733655	h3a_37_6_65733655_T_C	rs62416491	EYS	G	A	0.05464	0.301	0.1544	0.4475	0.000528	NONE
F_MPO	4	53351205	h3a_37_4_53351205_T_C	rs1459817	NA	G	A	0.04918	0.3171	0.1669	0.4673	0.000528	NA
F_MPO	16	78043832	kgp3991451	rs112147136	NA	G	A	0.0765	0.3059	0.1598	0.452	0.000528	NONE
F_CALPROT	17	17541701	snp-known76023355	rs76023355	NA	A	G	0.06557	0.3916	0.2069	0.5763	0.000529	NONE
F_MPO	16	6841815	kgp3330243	rs112348041	RBFOX1	A	G	0.06011	0.3115	0.1659	0.4571	0.000529	NONE
F_MPO	18	62358813	kgp9342413	rs17743497	NA	G	A	0.04645	0.3241	0.1784	0.4699	0.000529	NA
F_MPO	18	62364818	kgp12049952	rs77416221	NA	A	C	0.04645	0.3241	0.1784	0.4699	0.000529	NA
F_MPO	8	1223108	h3a_37_8_1223108_A_C	rs73170404	NA	C	A	0.06284	0.3024	0.1561	0.4486	0.000531	kgp22815070(1)
F_MPO	8	1224353	kgp22815070	rs73170406	NA	A	G	0.06284	0.3024	0.1561	0.4486	0.000531	NA
F_MPO	2	179401015	kgp14886711	rs72629779	TTN-AS1	A	G	0.03825	0.3264	0.1815	0.4712	0.000532	NA
F_MPO	2	179508519	snp-known116171682	rs116171682	TTN-AS1	C	G	0.03825	0.3264	0.1815	0.4712	0.000532	NA
F_MPO	2	179552895	snp-known72650028	rs72650028	TTN-AS1	A	G	0.03846	0.3264	0.1815	0.4712	0.000532	NA
F_MPO	8	11449416	kgp20273834	rs73531706	NA	A	G	0.05464	0.3142	0.1689	0.4596	0.000533	NONE
F_MPO	8	76584886	snp-known1449546	rs1449546	NA	G	A	0.08743	0.3147	0.166	0.4635	0.000537	snp-known7015632(1)
F_MPO	8	76589642	snp-known7015632	rs7015632	NA	A	G	0.08743	0.3147	0.166	0.4635	0.000537	NA
F_CALPROT	2	185625582	rs10179499	rs10179499	ZNF804A	A	G	0.06557	0.4057	0.2192	0.5923	0.000539	NONE
F_MPO	7	16129643	snp-known1528136	rs1528136	NA	A	G	0.04918	0.3054	0.1596	0.4513	0.000548	NONE
F_MPO	6	73147919	kgp16905915	rs75935224	NA	A	G	0.03825	0.3351	0.1913	0.4788	0.00055	NONE
F_MPO	17	3691600	kgp13889601	rs73318168	ITGAE	G	A	0.02732	0.3276	0.1829	0.4724	0.000551	NONE
F_MPO	2	179571766	kgp14921311	rs56821960	TTN-AS1	A	G	0.03279	0.337	0.1919	0.4821	0.000551	kgp14886711(1),snp-known116171682(1),snp-known116488115(1),snp-known72650028(1)
F_MPO	8	109871585	h3a_37_8_109871585_A_G	rs62510811	NA	G	A	0.03825	0.3173	0.1711	0.4636	0.000555	NONE
F_MPO	8	79935870	snp-known114018361	rs114018361	NA	G	A	0.04098	0.3038	0.1567	0.451	0.00056	NONE
F_CALPROT	6	45039786	h3a_37_6_45039786_G_A	rs56337964	SUPT3H	A	G	0.05464	0.4037	0.2205	0.5869	0.00056	rs17423748(1),h3a_37_6_45041787_G_A(1),h3a_37_6_45100330_T_C(1),snp-known114017772(1)
F_CALPROT	6	45041787	h3a_37_6_45041787_G_A	rs62438864	SUPT3H	A	G	0.05464	0.4037	0.2205	0.5869	0.00056	NA
F_CALPROT	6	45100330	h3a_37_6_45100330_T_C	rs56283067	SUPT3H	G	A	0.05464	0.4037	0.2205	0.5869	0.00056	NA
F_CALPROT	6	45113862	snp-known114017772	rs114017772	SUPT3H	G	A	0.05464	0.4037	0.2205	0.5869	0.00056	NA
F_CALPROT	6	45298204	kgp11600568	rs12201899	RUNX2	A	C	0.05464	0.4037	0.2205	0.5869	0.00056	NONE
F_CALPROT	5	147950154	kgp4931989	rs79306190	HTR4	A	G	0.04372	0.3966	0.2096	0.5836	0.000563	kgp1340130(1)
F_CALPROT	5	147951078	kgp1340130	rs114922740	HTR4	A	G	0.03846	0.3966	0.2096	0.5836	0.000563	NA
F_CALPROT	22	41775541	kgp8875550	rs7287294	TEF	G	A	0.05738	0.3974	0.2097	0.5851	0.000564	NONE
F_MPO	5	173732192	snp-known79339840	rs79339840	NA	A	G	0.06831	0.3054	0.1589	0.4519	0.000566	NONE
F_CALPROT	15	98439643	snp-known80077545	rs80077545	NA	G	A	0.06011	0.3892	0.2041	0.5743	0.000572	NONE
F_MPO	6	28217838	snp-known57481919	rs57481919	ZKSCAN4	G	A	0.1099	0.3083	0.1625	0.4542	0.000579	NONE
F_MPO	11	120090552	kgp7121311	rs12223954	OAF	G	A	0.04098	0.3105	0.162	0.459	0.000579	NONE
F_MPO	10	97554402	kgp12316967	rs11818540	ENTPD1	G	A	0.05191	0.3101	0.1646	0.4557	0.00058	NONE
F_MPO	3	165610499	kgp3993508	rs17659116	NA	C	A	0.07967	0.3091	0.1628	0.4553	0.000581	NONE
F_MPO	14	87284775	kgp4228342	rs74073612	NA	A	C	0.04645	0.3233	0.1779	0.4686	0.000582	NA
F_CALPROT	14	94219987	kgp2522477	rs72694718	PRIMA1	A	G	0.05738	0.3939	0.2075	0.5803	0.000583	NONE
F_CALPROT	2	216220795	kgp14389582	rs76621132	NA	A	G	0.03825	0.394	0.2076	0.5804	0.000583	NONE
F_MPO	18	11888057	kgp16154725	rs116431159	MPPE1	G	A	0.03005	0.3263	0.181	0.4717	0.000584	NONE
F_CALPROT	3	77195052	kgp17546204	rs115378926	ROBO2	A	G	0.04372	0.4033	0.2195	0.5872	0.000587	kgp17999967(1),kgp17931444(1),kgp18077367(1),kgp18055159(1)
F_CALPROT	3	77205296	kgp17999967	rs114407374	ROBO2	G	A	0.04372	0.4033	0.2195	0.5872	0.000587	NA
F_CALPROT	3	77206635	kgp17931444	rs78151778	ROBO2	A	G	0.04372	0.4033	0.2195	0.5872	0.000587	NA
F_CALPROT	3	77221958	kgp18077367	rs78470956	ROBO2	C	A	0.04372	0.4033	0.2195	0.5872	0.000587	NA
F_CALPROT	3	77222864	kgp18055159	rs114290970	ROBO2	G	A	0.04372	0.4033	0.2195	0.5872	0.000587	NA
F_MPO	11	83355430	kgp12714488	rs78631268	RP11-160H12.2	G	A	0.03279	0.3194	0.1744	0.4644	0.000587	NONE
F_CALPROT	6	44943982	rs17423748	rs17423748	SUPT3H	G	A	0.05278	0.4041	0.2197	0.5884	0.000587	NA
F_CALPROT	2	133520094	kgp14971961	rs79320558	NCKAP5	C	A	0.04098	0.3866	0.2017	0.5714	0.00059	NONE
F_CALPROT	20	53449642	kgp19309042	rs73288651	NA	G	A	0.03552	0.4038	0.2201	0.5874	0.00059	NONE
F_CALPROT	14	36923303	kgp7774329	rs10483468	NA	G	A	0.03825	0.3928	0.2078	0.5777	0.000591	NONE
F_MPO	6	1419111	kgp9798351	rs55705143	NA	A	G	0.06011	0.3157	0.1674	0.464	0.000592	NONE
F_MPO	2	233945565	rs7425956	rs7425956	INPP5D	A	G	0.09016	0.3081	0.1625	0.4538	0.000594	NONE
F_MPO	22	49448804	h3a_37_22_49448804_G_A	rs144034580	NA	A	G	0.04372	0.3068	0.1575	0.4561	0.000596	NONE
F_MPO	8	70961435	kgp20053239	rs77988722	NA	A	G	0.06557	0.306	0.1589	0.4531	0.000597	NONE
F_MPO	3	138841681	kgp17640456	rs114339545	BPESC1	C	A	0.03279	0.3017	0.1554	0.448	0.000605	NONE
F_CALPROT	14	103833882	kgp5947160	rs62006961	NA	C	A	0.04645	0.3906	0.2051	0.5761	0.000617	NONE
F_CALPROT	22	38780043	snp-known77446844	rs77446844	CSNK1E	G	A	0.04098	0.3897	0.2043	0.575	0.000617	snp-known111940695(1)
F_CALPROT	22	38785393	snp-known111940695	rs111940695	CSNK1E	A	C	0.04098	0.3897	0.2043	0.575	0.000617	NA
F_MPO	9	74326961	rs3739781	rs3739781	TMEM2	G	A	0.05738	0.314	0.1678	0.4601	0.000617	NONE
F_MPO	4	53492155	snp-known78452676	rs78452676	USP46	A	G	0.04372	0.3278	0.1768	0.4789	0.00062	h3a_37_4_53351205_T_C(1),snp-known114565223(1),rs17051645(1),snp-known115524704(1),snp-known78569753(1)
F_MPO	4	53512676	rs17051645	rs17051645	USP46	A	G	0.04372	0.3278	0.1768	0.4789	0.00062	NA
F_MPO	4	53519174	snp-known115524704	rs115524704	USP46	A	G	0.04372	0.3278	0.1768	0.4789	0.00062	NA
F_MPO	4	53522167	snp-known78569753	rs78569753	USP46	G	A	0.04372	0.3278	0.1768	0.4789	0.00062	NA
F_MPO	6	1391620	kgp283455	rs41300825	FOXF2	C	G	0.0765	0.3003	0.1539	0.4466	0.000621	NONE
F_MPO	16	50358193	snp-known149271069	rs149271069	BRD7	G	A	0.03279	0.312	0.1666	0.4574	0.000623	rs11649128(1),snp-known9924970(1)
F_MPO	16	50384558	rs11649128	rs11649128	BRD7	G	A	0.03279	0.312	0.1666	0.4574	0.000623	NA
F_MPO	16	50390415	snp-known9924970	rs9924970	BRD7	A	G	0.03279	0.312	0.1666	0.4574	0.000623	NA
F_CALPROT	3	129301569	kgp18063850	rs74610812	PLXND1	G	A	0.04098	0.4037	0.218	0.5893	0.000625	NA
F_CALPROT	12	129039089	kgp18900746	rs73426424	TMEM132C	G	A	0.03552	0.4114	0.2237	0.599	0.000626	NONE
F_CALPROT	18	75959228	kgp16207126	rs73970014	NA	A	G	0.03825	0.408	0.2238	0.5922	0.000628	NONE
F_MPO	22	30441946	h3a_37_22_30441946_G_T	rs114543584	CTA-85E5.10	A	C	0.03022	0.3108	0.1629	0.4586	0.000628	NONE
F_CALPROT	2	173623973	rs10164414	rs10164414	RAPGEF4	G	A	0.06557	0.4012	0.2164	0.5861	0.000634	NONE
F_MPO	6	65770214	h3a_37_6_65770214_A_G	rs79627758	EYS	G	A	0.04098	0.305	0.158	0.452	0.000635	NONE
F_MPO	3	192575314	rs11925989	rs11925989	MB21D2	G	A	0.04645	0.3084	0.1618	0.455	0.000636	NONE
F_MPO	14	63544694	kgp22731178	rs77438133	KCNH5	A	G	0.03825	0.3133	0.1655	0.4611	0.000638	NONE
F_MPO	1	23657535	kgp15831816	rs2749164	HNRNPR	C	A	0.04396	0.3258	0.1816	0.4701	0.000639	NONE
F_CALPROT	4	111364167	rs2017368	rs2017368	ENPEP	A	G	0.03552	0.4019	0.2105	0.5933	0.000639	NONE
F_MPO	2	179172117	kgp7877348	rs334607	OSBPL6	A	G	0.04098	0.3206	0.1753	0.4659	0.000641	h3a_37_2_179181257_T_C(1)
F_MPO	2	179181257	h3a_37_2_179181257_T_C	rs4894007	OSBPL6	A	G	0.03825	0.3206	0.1753	0.4659	0.000641	NA
F_CALPROT	16	87380447	snp-known74038730	rs74038730	FBXO31	A	G	0.04918	0.4037	0.2205	0.5869	0.000643	NONE
F_MPO	12	2734114	kgp18940534	rs55642369	CACNA1C	G	A	0.03279	0.3067	0.1609	0.4525	0.000646	NONE
F_MPO	6	32117901	kgp17475936	rs73729032	PRRT1	A	G	0.03825	0.3172	0.1691	0.4653	0.000646	snp-known75165078(1)
F_MPO	4	53509822	snp-known114565223	rs114565223	USP46	A	G	0.04396	0.3276	0.1757	0.4794	0.000653	NA
F_MPO	1	107677184	kgp15781329	rs116736483	NA	C	A	0.03005	0.3131	0.1672	0.4591	0.000657	NONE
F_MPO	2	129186800	kgp14510711	rs13429611	NA	A	G	0.04645	0.3101	0.1636	0.4566	0.000659	NONE
F_MPO	2	66503503	kgp7693431	rs13007632	NA	A	G	0.04918	0.3064	0.1606	0.4522	0.000659	h3a_37_2_66510204_T_G(1),snp-known7424050(1)
F_MPO	2	66510204	h3a_37_2_66510204_T_G	rs67243529	NA	C	A	0.04918	0.3064	0.1606	0.4522	0.000659	NA
F_MPO	2	66516284	snp-known7424050	rs7424050	NA	G	A	0.04918	0.3064	0.1606	0.4522	0.000659	NA
F_CALPROT	2	66503503	kgp7693431	rs13007632	NA	A	G	0.04918	0.391	0.2061	0.5759	0.000659	h3a_37_2_66510204_T_G(1),snp-known7424050(1)
F_CALPROT	2	66510204	h3a_37_2_66510204_T_G	rs67243529	NA	C	A	0.04918	0.391	0.2061	0.5759	0.000659	NA
F_CALPROT	2	66516284	snp-known7424050	rs7424050	NA	G	A	0.04918	0.391	0.2061	0.5759	0.000659	NA
F_MPO	6	67995336	kgp11990937	rs75468197	NA	A	G	0.06011	0.3235	0.1782	0.4688	0.000661	NONE
F_CALPROT	8	72124989	kgp20517421	rs10106541	EYA1	A	G	0.05464	0.3948	0.2106	0.579	0.000669	NONE
F_MPO	7	70547864	kgp13575393	rs115838053	NA	A	G	0.04098	0.3163	0.1696	0.463	0.000675	NA
F_MPO	3	52251631	h3a-req-rs190720188_ver1	rs190720188	NA	A	G	0.03552	0.3485	0.1982	0.4987	0.000675	NONE
F_MPO	3	52251631	h3a-req-rs190720188_ver1	rs190720188	NA	A	G	0.03552	0.3485	0.1982	0.4987	0.000675	NONE
F_MPO	11	65623739	rs11227332	rs11227332	CFL1	G	A	0.07104	0.3049	0.1569	0.4529	0.000677	NONE
F_MPO	6	32127379	snp-known75165078	rs75165078	PPT2	A	T	0.03571	0.317	0.1682	0.4659	0.000677	NA
F_MPO	2	104515686	kgp14922919	rs115602579	RP11-76I14.1	C	A	0.04098	0.3151	0.1669	0.4632	0.000684	h3a_37_2_104518202_C_T(1)
F_MPO	2	104518202	h3a_37_2_104518202_C_T	rs146447897	RP11-76I14.1	A	G	0.04098	0.3151	0.1669	0.4632	0.000684	NA
F_MPO	3	134736306	kgp18152675	rs114919140	EPHB1	G	A	0.03571	0.3045	0.1567	0.4522	0.000688	NONE
F_MPO	4	187413153	kgp21304456	rs116793400	F11-AS1	A	G	0.04098	0.3275	0.1785	0.4765	0.00069	NONE
F_MPO	4	79584050	kgp21313725	rs114388929	LINC01094	G	A	0.03552	0.3015	0.1553	0.4478	0.000691	NONE
F_CALPROT	5	18087605	kgp3326579	rs76441192	NA	A	G	0.04098	0.3905	0.2059	0.575	0.000692	NONE
F_MPO	2	179547202	snp-known116488115	rs116488115	TTN-AS1	A	G	0.03333	0.3296	0.1843	0.4749	0.000695	NA
F_CALPROT	13	52181360	h3a_37_13_52181360_T_A	rs114646507	WDFY2	A	T	0.03005	0.3917	0.206	0.5773	7.00E-04	NONE
F_CALPROT	3	129214396	snp-known116819033	rs116819033	IFT122	A	G	0.03039	0.4129	0.2252	0.6005	0.000703	NA
F_MPO	18	71679004	kgp16022288	rs114545087	RP11-25L3.3	A	C	0.03279	0.3417	0.1942	0.4892	0.000708	kgp16179336(1),kgp16000682(1)
F_MPO	18	71680273	kgp16179336	rs28538336	RP11-25L3.3	A	G	0.03279	0.3417	0.1942	0.4892	0.000708	NA
F_MPO	2	73665748	kgp14425835	rs115176553	ALMS1	C	A	0.02732	0.3084	0.1627	0.4541	0.000711	NONE
F_MPO	16	80507864	snp-known75672265	rs75672265	RP11-525K10.3	A	C	0.03005	0.309	0.1628	0.4553	0.000712	NONE
F_MPO	21	23069008	rs2826953	rs2826953	NA	A	C	0.06557	0.3062	0.1585	0.4538	0.000716	NA
F_CALPROT	15	84179674	kgp20013206	rs115942333	SH3GL3	A	G	0.03022	0.4179	0.2354	0.6005	0.000716	NONE
F_MPO	18	71681724	kgp16000682	rs116254708	RP11-25L3.3	G	A	0.03315	0.3434	0.195	0.4919	0.00072	NA
F_MPO	17	73416814	h3a_37_17_73416814_G_T	rs9913538	NA	A	C	0.08197	0.3093	0.1602	0.4584	0.000727	NONE
F_MPO	17	73416814	h3a_37_17_73416814_G_T	rs9913538	NA	A	C	0.08197	0.3093	0.1602	0.4584	0.000727	NONE
F_CALPROT	10	122385035	rs11199443	rs11199443	NA	C	A	0.03825	0.4101	0.2273	0.5929	0.000729	NA
F_CALPROT	18	74885608	kgp9709942	rs75776499	NA	A	G	0.03552	0.4016	0.2172	0.586	0.00073	NONE
F_CALPROT	3	69864429	kgp17617618	rs4619787	MITF	A	G	0.03825	0.4145	0.2202	0.6088	0.000734	NONE
F_CALPROT	6	143597154	kgp3052037	rs76979532	AIG1	A	G	0.04098	0.4013	0.2164	0.5861	0.000738	NONE
F_MPO	5	173711503	rs10516115	rs10516115	NA	G	A	0.06284	0.3073	0.1582	0.4563	0.000742	NA
F_MPO	7	45497314	kgp10821116	rs71548285	NA	A	G	0.06593	0.3135	0.1669	0.46	0.000745	NONE
F_MPO	6	4162136	kgp17391828	rs114529453	NA	A	G	0.03279	0.3134	0.1675	0.4593	0.000751	NA
F_CALPROT	3	58190442	kgp17669004	rs115791588	DNASE1L3	A	G	0.04645	0.3871	0.202	0.5721	0.000753	NONE
F_MPO	18	70526508	h3a_37_18_70526508_C_T	rs78081468	NETO1	A	G	0.03552	0.3022	0.1554	0.449	0.000767	NONE
F_MPO	13	64623914	snp-known79972792	rs79972792	LINC00355	A	G	0.05464	0.3024	0.1556	0.4492	0.000769	NONE
F_CALPROT	1	247604921	kgp15223103	rs76833078	NLRP3	G	A	0.03552	0.409	0.2261	0.5919	0.000773	NONE
F_MPO	8	60498843	kgp20428940	rs16924988	RP11-379I19.1	G	A	0.03825	0.3016	0.1557	0.4475	0.000775	NONE
F_MPO	12	50369305	rs17124220	rs17124220	AQP6	A	G	0.04945	0.3245	0.1748	0.4743	0.00078	NONE
F_MPO	18	71655004	snp-known28394689	rs28394689	RP11-25L3.3	A	G	0.05525	0.3134	0.1644	0.4624	0.000782	NONE
F_MPO	4	83123346	kgp21304201	rs75896788	NA	A	C	0.05191	0.3079	0.1591	0.4566	0.000786	NONE
F_CALPROT	5	26247636	kgp7811301	rs62347370	NA	G	A	0.03825	0.3926	0.2058	0.5795	0.000787	kgp1034298(1)
F_CALPROT	5	26253999	kgp1034298	rs72753001	NA	A	G	0.03825	0.3926	0.2058	0.5795	0.000787	NA
F_MPO	14	27370429	rs12587409	rs12587409	RP11-384J4.1	C	A	0.03552	0.3062	0.1594	0.4529	0.000795	h3a_37_14_27375233_A_G(1)
F_MPO	14	27375233	h3a_37_14_27375233_A_G	rs73609727	RP11-384J4.1	G	A	0.03552	0.3062	0.1594	0.4529	0.000795	NA
F_MPO	4	41044344	kgp6268907	rs4861082	APBB2	A	G	0.09066	0.3103	0.1604	0.4603	0.000797	NONE
F_MPO	8	123501694	kgp20153515	rs73710475	RP11-96B2.1	G	A	0.03005	0.336	0.1906	0.4813	0.000797	NONE
F_MPO	20	50203490	kgp19244515	rs73265645	NA	G	A	0.04372	0.304	0.1581	0.4499	0.000803	h3a_37_20_50218873_C_T(1)
F_MPO	20	50218873	h3a_37_20_50218873_C_T	rs56707658	ATP9A	A	G	0.04098	0.304	0.1581	0.4499	0.000803	NA
F_MPO	6	11278423	kgp17383750	rs113835586	NEDD9	G	A	0.02732	0.305	0.1585	0.4514	0.000813	kgp17468453(1)
F_MPO	6	11280790	kgp17468453	rs113615384	NEDD9	G	A	0.02732	0.305	0.1585	0.4514	0.000813	NA
F_MPO	12	94923878	rs10859717	rs10859717	NA	A	G	0.03825	0.3087	0.1631	0.4543	0.000814	NONE
F_MPO	2	71975921	rs4123814	rs4123814	NA	C	A	0.04918	0.3225	0.1758	0.4691	0.000823	NONE
F_MPO	6	147099504	kgp17380569	rs116564303	ADGB	A	G	0.03825	0.3325	0.1824	0.4826	0.000826	NONE
F_MPO	5	80293198	kgp22719693	rs74601792	CTD-2193P3.1	A	G	0.02732	0.3085	0.1628	0.4543	0.000833	NONE
F_MPO	7	70540451	kgp13262108	rs116476681	NA	C	A	0.04098	0.309	0.162	0.4561	0.000852	NA
F_MPO	12	119022917	kgp7907087	rs77259114	NA	A	G	0.02732	0.3079	0.161	0.4547	0.000868	NONE
F_CALPROT	2	65029484	kgp14672580	rs202156762	NA	A	G	0.05738	0.3871	0.202	0.5721	0.000875	NONE
F_MPO	20	10164853	kgp4570738	rs2225630	RP11-416N4.1	A	G	0.05464	0.3069	0.1589	0.4549	0.000879	NONE
F_MPO	6	139159581	h3a-req-rs116211453_ver2	rs116211453	ECT2L	A	G	0.03039	0.3046	0.1568	0.4525	0.000882	NONE
F_MPO	13	51724624	kgp6811870	rs7987890	LINC00371	A	G	0.05738	0.3103	0.1648	0.4557	0.000891	NONE
F_MPO	2	20750367	kgp12312031	rs1550106	NA	G	A	0.04645	0.3128	0.165	0.4605	0.000893	NONE
F_CALPROT	3	184119922	snp-known115761044	rs115761044	EIF2B5	A	G	0.05464	0.3907	0.2063	0.5752	0.000893	NONE
F_MPO	12	73059092	kgp18928307	rs74105960	TRHDE	A	G	0.04918	0.3109	0.1598	0.4621	0.000908	NA
F_MPO	7	114914608	snp-known10274759	rs10274759	NA	G	A	0.05191	0.3182	0.172	0.4645	0.000917	NONE
F_CALPROT	1	167610225	kgp9989985	rs10918730	RCSD1	A	G	0.05191	0.4015	0.2179	0.5851	0.000921	NONE
F_CALPROT	19	54640045	kgp21357465	rs73613014	NA	A	G	0.05191	0.3917	0.2061	0.5774	0.00093	NONE
F_MPO	18	74668519	kgp16140292	rs9965991	ZNF236	G	A	0.03279	0.3158	0.1705	0.4611	0.000945	NONE
F_MPO	2	175649112	kgp14501211	rs2600676	AC018890.4	A	G	0.03022	0.3082	0.1627	0.4537	0.000965	NONE
F_CALPROT	6	16406441	kgp11766079	rs10949356	ATXN1	A	G	0.06011	0.4066	0.2189	0.5943	0.000965	NONE
F_MPO	9	40495683	seq-h3a_37_9_40495683_G_T	rs139938491	RP11-292B8.1	A	C	0.02732	0.3104	0.1629	0.458	0.000971	NONE
F_CALPROT	6	25458108	kgp6581115	rs111530604	LRRC16A	A	G	0.03005	0.4075	0.215	0.6	0.000973	kgp3425426(1)
F_CALPROT	6	25471853	kgp3425426	rs59710518	LRRC16A	A	G	0.03005	0.4075	0.215	0.6	0.000973	NA
