# Supplementary material for: Genetic variation in environmental enteropathy and stunting in Zambian children: A pilot genome wide association study using the H3Africa chip
Source: PLoS One. 2023 Sep 27;18(9):e0291311. doi: 10.1371/journal.pone.0291311 (PMC10529557; doi:10.1371/journal.pone.0291311)
Supplement: S10 Table — This table also includes genes nearest to SNPs. (CSV) [file pone.0291311.s016.csv]

BIOMARKER	CHR	BP	H3Africa_SNP_ID	rsid	Genes within 50kb	A1	A2	MAF	BETA	L95	U95	Permuted P Value	SNPs_in_LD_r2>0.6
IFABP	9	99773594	h3a_37_9_99773594_C_T	NA	NA	A	G	0.07377	0.3642	0.2014	0.5271	0.0006492	NONE
IFABP	4	65778213	rs10005825	rs10005825	RP11-707A18.1, ,	A	G	0.2131	0.3511	0.189	0.5133	0.000113	NONE
IFABP	4	133469275	kgp5692852	rs10006370	NA	G	A	0.03825	0.3523	0.1924	0.5122	0.0009318	NONE
IFABP	4	74039463	rs10035001	rs10035001	ANKRD17, ,	G	A	0.08889	0.3731	0.2073	0.5389	0.0006288	NONE
IFABP	5	37376344	rs10040554	rs10040554	RP11-648M2.1, ,	A	G	0.0929	0.3706	0.2112	0.53	0.0002626	NA
IFABP	5	95203134	rs1004654	rs1004654	AC008592.5, ,	A	C	0.1066	0.345	0.1827	0.5073	0.0005231	NONE
IFABP	5	37616086	snp-known10055453	rs10055453	WDR70, ,	A	G	0.1366	0.3423	0.1798	0.5048	0.0003721	NA
IFABP	5	37189599	snp-known10056774	rs10056774	C5orf42, ,	G	A	0.09563	0.3648	0.2054	0.5242	0.0002812	NA
IFABP	5	160313519	kgp22548031	rs10057325	NA	A	C	0.03825	0.3523	0.1921	0.5125	0.0008047	NA
IFABP	5	170798093	rs10063817	rs10063817	NA	G	A	0.2005	0.3681	0.2057	0.5305	0.0001126	NONE
IFABP	8	33025290	rs10092730	rs10092730	NA	G	A	0.07923	0.3637	0.2024	0.525	0.0003157	NA
IFABP	8	33023248	kgp20520976	rs10094646	NA	A	C	0.07923	0.3637	0.2024	0.525	0.0003157	NA
IFABP	8	33018922	snp-known10097334	rs10097334	NA	A	G	0.07923	0.3637	0.2024	0.525	0.0003157	kgp20520976(1),rs10092730(1),snp-known16880480(1),h3a_37_8_33041540_C_T(1)
IFABP	8	33014968	snp-known10109570	rs10109570	NA	A	G	0.0765	0.3919	0.2326	0.5512	0.0001348	NA
IFABP	8	33020810	rs10111241	rs10111241	NA	A	G	0.04945	0.3945	0.2364	0.5526	0.0003704	snp-known16880420(1),snp-known10109570(1),snp-known73585070(1)
IFABP	9	88853196	snp-known10117183	rs10117183	C9orf153, ,	C	A	0.1967	0.4287	0.2728	0.5845	5.07E-06	NONE
IFABP	9	25287440	rs10118157	rs10118157	NA	A	G	0.07377	0.345	0.1817	0.5082	0.0008624	NONE
IFABP	1	17529311	kgp1707439	rs1015082	NA	A	T	0.2186	0.3648	0.2012	0.5284	7.36E-05	NONE
IFABP	15	100727093	kgp19976333	rs10152381	ADAMTS17, ,	A	G	0.04645	0.438	0.2804	0.5956	0.0001151	NA
IFABP	19	42057906	snp-known10153482	rs10153482	CEACAM21, AC006129.2,	G	A	0.268	0.34	0.1753	0.5048	0.00014	NONE
IFABP	22	45202328	kgp965424	rs10222313	ARHGAP8, PRR5-ARHGAP8,	A	G	0.08516	0.4129	0.2349	0.591	0.0009193	NONE
IFABP	7	113328034	kgp8753311	rs10245463	, ,	A	G	0.3962	0.3418	0.1814	0.5023	3.87E-05	NONE
IFABP	2	8216404	rs1025053	rs1025053	LINC00298, LINC00299,	G	A	0.1694	0.434	0.2774	0.5905	9.21E-06	NA
IFABP	7	52218635	kgp8654689	rs10251618	, ,	T	A	0.1071	0.3379	0.174	0.5018	0.0008778	NONE
IFABP	7	43201562	kgp3347426	rs10277623	HECW1, HECW1-IT1,	A	G	0.1339	0.3369	0.1752	0.4986	0.0005302	NONE
IFABP	14	61816840	rs1033910	rs1033910	PRKCH, ,	G	A	0.1667	0.3352	0.1736	0.4969	0.0002757	NONE
IFABP	17	35346641	rs1045056	rs1045056	AATF, ,	G	A	0.1011	0.4172	0.2592	0.5751	6.93E-05	NONE
IFABP	2	124201998	rs10451602	rs10451602	AC073409.1, ,	A	C	0.04645	0.4026	0.2321	0.5732	0.0003663	kgp14786407(1)
IFABP	6	22446285	rs10456256	rs10456256	NA	A	C	0.1011	0.3488	0.1867	0.5109	0.0005402	NA
IFABP	6	47310107	rs10456568	rs10456568	NA	A	G	0.05464	0.3864	0.2284	0.5445	0.0006096	NONE
IFABP	5	37180325	snp-known10472284	rs10472284	C5orf42, ,	G	C	0.1	0.3636	0.2022	0.525	0.0003252	NA
IFABP	5	37159620	rs10473039	rs10473039	C5orf42, ,	A	G	0.06831	0.3861	0.2281	0.5442	7.86E-05	NA
IFABP	10	106789291	rs10509781	rs10509781	SORCS3, ,	G	A	0.0765	0.3571	0.1969	0.5173	0.0009343	kgp6151528(1)
IFABP	9	37702874	rs10511942	rs10511942	FRMPD1, RP11-613M10.9,	A	G	0.04098	0.5067	0.357	0.6564	6.80E-06	NONE
IFABP	4	20229030	rs10516353	rs10516353	, ,	A	G	0.07104	0.4048	0.2464	0.5633	0.0001624	kgp2740101(1)
IFABP	11	13114904	rs10741606	rs10741606	CTC-497E21.5, ,	C	A	0.1339	0.352	0.1912	0.5128	0.0001939	kgp2070466(1),snp-known12803243(1)
IFABP	10	12704191	rs10752271	rs10752271	CAMK1D, ,	G	A	0.1612	0.3753	0.2158	0.5348	0.0001104	NA
IFABP	12	127735962	rs10773376	rs10773376	NA	A	G	0.2623	0.3364	0.1729	0.4999	8.01E-05	NONE
IFABP	10	13160258	kgp9427223	rs10796026	OPTN, ,	A	G	0.261	0.3369	0.1738	0.5	0.0001736	NA
IFABP	9	23831902	rs10811973	rs10811973	RP11-321L2.1, ,	G	A	0.06284	0.3617	0.2021	0.5212	0.0003542	NA
IFABP	12	25004114	h3a_37_12_25004114_C_T	rs10842418	BCAT1, ,	A	G	0.09563	0.3605	0.2009	0.5202	0.0003618	NONE
IFABP	12	7014607	rs10849538	rs10849538	LRRC23, ,	A	G	0.1421	0.3454	0.1846	0.5062	0.0002724	NONE
IFABP	15	78915864	kgp416354	rs10851907	CHRNB4, ,	A	G	0.4126	0.3353	0.1725	0.4981	4.58E-05	NONE
IFABP	4	35812922	kgp3633805	rs10856815	NA	A	G	0.03825	0.3618	0.2011	0.5226	0.0006345	NA
IFABP	10	88169072	kgp6316860	rs10887600	NA	A	G	0.09836	0.3556	0.1926	0.5185	0.0005482	NA
IFABP	10	12680783	kgp7996254	rs10906191	CAMK1D, ,	G	A	0.1339	0.3666	0.2056	0.5277	0.0002318	NONE
IFABP	10	12718736	rs10906202	rs10906202	CAMK1D, ,	A	G	0.1557	0.3674	0.2072	0.5276	0.0001419	NA
IFABP	6	165633245	kgp5298656	rs10946064	NA	A	G	0.06557	0.4356	0.2774	0.5938	0.0002436	NONE
IFABP	7	63752080	rs10949887	rs10949887	NA	G	A	0.1181	0.3595	0.1977	0.5212	0.0003341	NA
IFABP	8	60874562	h3a_37_8_60874562_G_A	rs10957117	NA	A	G	0.05191	0.3524	0.1905	0.5142	0.0009677	NA
IFABP	9	23832717	rs10966093	rs10966093	RP11-321L2.1, ,	A	G	0.06011	0.3833	0.2247	0.5418	0.0002006	rs10811973(1),kgp9215716(1)
IFABP	9	23850855	kgp9215716	rs10966103	NA	A	G	0.08056	0.3455	0.1834	0.5075	0.0003862	NA
IFABP	9	121836984	rs10984399	rs10984399	NA	A	G	0.03825	0.3736	0.2091	0.5382	0.000922	rs1158809(1)
IFABP	12	130862603	rs11060852	rs11060852	NA	A	G	0.08743	0.4055	0.2295	0.5816	0.0004224	NONE
IFABP	15	28044542	rs11074306	rs11074306	OCA2, ,	A	G	0.09016	0.3863	0.2268	0.5458	0.0004347	NONE
IFABP	12	102027168	rs11110899	rs11110899	MYBPC1, ,	G	A	0.1339	0.3372	0.1747	0.4997	0.0002564	NONE
IFABP	12	102529465	snp-known11111172	rs11111172	PARPBP, ,	G	A	0.1503	0.3772	0.2122	0.5422	0.000322	NA
IFABP	11	121220318	snp-known111226792	rs111226792	NA	A	G	0.05738	0.3737	0.2149	0.5325	0.0004415	NONE
IFABP	9	140747836	kgp10561435	rs11137270	EHMT1, ,	G	A	0.1803	0.3393	0.1771	0.5016	0.0001413	NA
IFABP	4	16104248	rs1115917	rs1115917	NA	G	A	0.429	-0.3376	-0.4998	-0.1754	3.93E-05	NONE
IFABP	12	50090616	snp-known11169110	rs11169110	FMNL3, ,	A	G	0.08743	0.355	0.1941	0.516	0.000445	NA
IFABP	5	140661011	snp-known111964897	rs111964897	NA	A	G	0.07923	0.3772	0.2181	0.5363	0.0003256	NA
IFABP	10	88145371	kgp1350630	rs11202013	NA	A	G	0.09836	0.3474	0.1828	0.512	0.0007093	NONE
IFABP	5	140695201	kgp22091823	rs112028121	NA	A	G	0.0847	0.3737	0.2145	0.533	0.0003427	NA
IFABP	11	119697584	rs11217527	rs11217527	NA	A	G	0.06284	0.4044	0.2452	0.5637	0.0006486	NONE
IFABP	3	172294513	h3a_37_3_172294513_G_A	rs112220553	RP11-408H1.3, ,	A	G	0.05191	0.4412	0.2747	0.6078	0.0002169	NONE
IFABP	10	12669049	rs11257922	rs11257922	CAMK1D, ,	G	A	0.08287	0.3652	0.2056	0.5247	0.0008019	NONE
IFABP	11	113489137	kgp4050609	rs112655513	NA	A	G	0.05464	0.3849	0.2272	0.5426	0.0005904	NONE
IFABP	10	113833156	kgp21922527	rs112822636	NA	A	G	0.112	0.3725	0.2118	0.5333	0.0002303	NONE
IFABP	3	153534162	kgp17555661	rs112976064	RP11-23D24.2, ,	A	G	0.08743	0.3805	0.215	0.5459	0.0003146	NONE
IFABP	11	34021057	kgp12625245	rs113079921	NA	C	A	0.03552	0.4445	0.2914	0.5976	0.0002294	NONE
IFABP	9	108214634	kgp18253110	rs113181079	FSD1L, ,	A	G	0.06284	0.3478	0.1804	0.5152	0.0006846	kgp18488547(1),snp-known78536270(1)
IFABP	5	37153658	snp-known113402646	rs113402646	C5orf42, ,	G	A	0.06831	0.3861	0.2281	0.5442	7.86E-05	rs10473039(1),snp-known10472284(1),snp-known10056774(1),snp-known13356183(1),snp-known77735112(1),snp-known113658174(1),h3a_37_5_37332308_C_T(1),rs10040554(1)
IFABP	1	173273011	snp-known113513795	rs113513795	NA	G	A	0.04121	0.4239	0.2675	0.5804	9.64E-05	NONE
IFABP	5	37322461	snp-known113658174	rs113658174	NUP155, ,	A	G	0.09563	0.3577	0.1973	0.5182	0.0003595	NA
IFABP	12	3125804	snp-known114011833	rs114011833	TEAD4, ,	A	G	0.06557	0.3602	0.2005	0.5199	0.0002082	NONE
IFABP	11	26452254	snp-known114071639	rs114071639	ANO3, ,	A	G	0.03552	0.4042	0.248	0.5605	0.000269	NONE
IFABP	6	142437612	h3a_37_6_142437612_A_C	rs114101546	NA	C	A	0.06557	0.3608	0.1944	0.5272	0.0008308	NONE
IFABP	12	112473125	h3a_37_12_112473125_A_G	rs114166190	NAA25, ,	G	A	0.05738	0.4003	0.2423	0.5584	6.64E-05	NA
IFABP	3	46977846	kgp17805943	rs114176699	CCDC12, ,	G	A	0.03825	0.3851	0.2274	0.5429	0.000862	NONE
IFABP	14	102419086	h3a_37_14_102419086_G_A	rs114208641	RP11-1017G21.6, ,	A	G	0.07692	0.3417	0.1769	0.5064	0.0008431	NA
IFABP	2	175613941	kgp14561830	rs114232927	AC018890.6, CHRNA1,	G	A	0.04645	0.4046	0.2441	0.5651	0.0005271	NONE
IFABP	7	65395118	kgp13433638	rs114250604	VKORC1L1, ,	A	G	0.06011	0.3854	0.2264	0.5443	0.0003277	NONE
IFABP	4	39731467	snp-known114292112	rs114292112	UBE2K, ,	A	G	0.04372	0.4086	0.2523	0.5649	0.0001556	NA
IFABP	7	66064390	h3a_37_7_66064390_G_A	rs114297590	NA	A	G	0.05278	0.3889	0.2291	0.5486	0.0001792	NA
IFABP	5	22466002	kgp22213804	rs114304264	CDH12, ,	G	A	0.04918	0.3701	0.21	0.5301	0.000436	NONE
IFABP	21	23032036	h3a_37_21_23032036_A_G	rs114424371	AF241725.6, ,	G	A	0.07104	0.4054	0.2486	0.5623	0.0002219	NA
IFABP	2	124262436	kgp14786407	rs114427773	NA	A	C	0.0467	0.3891	0.2155	0.5626	0.0008113	NA
IFABP	12	59811991	kgp18821195	rs114449785	NA	G	A	0.0765	0.3607	0.1972	0.5242	0.0001632	NA
IFABP	17	19440880	kgp13916762	rs114533286	SLC47A1, ,	A	G	0.03279	0.396	0.2393	0.5527	0.0005154	NONE
IFABP	7	65722799	snp-known114608434	rs114608434	TPST1, ,	A	G	0.06011	0.3952	0.237	0.5535	0.0002413	snp-known114824645(1)
IFABP	11	96909693	kgp12740706	rs114660712	NA	A	G	0.06284	0.4101	0.2436	0.5765	0.0004575	NONE
IFABP	5	8627599	kgp22637899	rs114722396	NA	G	A	0.04645	0.3658	0.2064	0.5251	0.0005591	NONE
IFABP	6	147064421	snp-known114723691	rs114723691	ADGB, ,	G	A	0.05191	0.4123	0.2529	0.5717	0.0003345	h3a_37_6_147045529_A_G(1),rs3747754(1)
IFABP	17	35661424	snp-known114736098	rs114736098	ACACA, ,	C	A	0.06319	0.4068	0.2489	0.5646	0.0001628	h3a_37_17_35484095_T_C(1),snp-known77819012(1),kgp13896864(1),h3a_37_17_35545466_C_T(1),snp-known61366985(1),kgp13897205(1),snp-known78799771(1),h3a_37_17_35617576_C_T(1),snp-known60727096(1),snp-known79085280(1)
IFABP	7	38627981	snp-known114756046	rs114756046	AMPH, ,	A	C	0.1038	0.3346	0.1715	0.4976	0.0007711	NONE
IFABP	7	65578167	snp-known114824645	rs114824645	AC068533.7, CRCP,	G	A	0.06044	0.3938	0.2349	0.5528	0.0002604	NA
IFABP	18	40755613	kgp7852346	rs114845094	, ,	A	G	0.04372	0.4022	0.2446	0.5598	0.0003629	NONE
IFABP	6	147045529	h3a_37_6_147045529_A_G	rs114853587	ADGB, ,	G	A	0.04396	0.4009	0.2408	0.5609	0.0004454	NA
IFABP	10	113835863	kgp21570961	rs114869202	NA	A	C	0.03005	0.4245	0.2685	0.5806	0.0007135	NONE
IFABP	12	81045373	kgp19017936	rs114939959	PTPRQ, ,	A	G	0.09016	0.3648	0.1989	0.5307	0.0001752	NA
IFABP	8	118661475	kgp20294332	rs115149288	NA	A	G	0.03279	0.3634	0.2016	0.5253	0.0008504	NONE
IFABP	20	8804706	snp-known115170709	rs115170709	PLCB1, ,	G	A	0.0847	0.3543	0.1939	0.5148	0.0005224	NA
IFABP	8	126819028	kgp20233689	rs115229037	NA	A	G	0.03825	0.3491	0.1889	0.5093	0.000772	NONE
IFABP	17	35545466	h3a_37_17_35545466_C_T	rs115241086	ACACA, ,	A	G	0.06557	0.3823	0.2235	0.5411	0.0002862	NA
IFABP	21	43894669	h3a_37_21_43894669_G_A	rs115281124	RSPH1, ,	A	G	0.06425	0.3548	0.1903	0.5194	0.0007481	NONE
IFABP	7	66245301	kgp13698514	rs115283141	RABGEF1, KCTD7,	G	A	0.05769	0.4113	0.2536	0.569	0.0001799	NA
IFABP	12	114048622	h3a_37_12_114048622_A_C	rs115321552	, ,	C	A	0.06284	0.3911	0.2313	0.5509	8.56E-05	NONE
IFABP	12	59942122	rs11533655	rs11533655	NA	G	A	0.0929	0.4124	0.2536	0.5712	5.73E-05	kgp18821195(1),kgp8944836(1)
IFABP	18	63220223	kgp15951796	rs115387264	NA	G	A	0.07692	0.5056	0.3549	0.6564	2.34E-06	NONE
IFABP	4	140641454	kgp21135484	rs115394118	MGST2, MAML3,	A	G	0.03022	0.3832	0.2245	0.5419	0.0007463	NONE
IFABP	4	142338380	kgp21157336	rs115403839	, ,	A	C	0.03846	0.403	0.2463	0.5596	0.0006706	NONE
IFABP	16	79958758	kgp16326967	rs115478285	NA	G	A	0.07143	0.3462	0.185	0.5074	0.000411	kgp16466988(1)
IFABP	4	57266201	h3a_37_4_57266201_C_T	rs115486879	PPAT, ,	A	G	0.04372	0.4701	0.3172	0.623	9.55E-06	snp-known115968772(1)
IFABP	1	232887988	kgp15379339	rs115607939	NA	G	A	0.09016	0.4306	0.2746	0.5866	4.05E-05	NONE
IFABP	3	71276001	kgp17758797	rs115646616	FOXP1, ,	C	A	0.04098	0.4925	0.3437	0.6412	1.03E-05	NONE
IFABP	9	108244055	kgp18488547	rs115652661	FSD1L, ,	A	G	0.06284	0.3478	0.1804	0.5152	0.0006846	NA
IFABP	5	26441048	kgp22682302	rs115671900	NA	G	A	0.06011	0.3849	0.2252	0.5446	0.0003951	NONE
IFABP	9	96206113	snp-known115702959	rs115702959	NA	A	G	0.03552	0.4062	0.2502	0.5622	0.0007544	NONE
IFABP	22	42895199	h3a_37_22_42895199_C_T	rs115835335	SERHL, ,	A	G	0.0467	0.4476	0.2867	0.6085	8.22E-05	NA
IFABP	12	59761250	snp-known115852874	rs115852874	RP11-272B17.1, RNU6-279P,	G	A	0.06284	0.3367	0.1733	0.5	0.000592	NONE
IFABP	9	121809618	rs1158809	rs1158809	, ,	G	A	0.04121	0.3622	0.1978	0.5267	0.001013	NA
IFABP	16	55946253	kgp16370047	rs115886707	CES5A, ,	A	G	0.05464	0.3573	0.1959	0.5188	0.0004278	NONE
IFABP	10	87715434	rs11592936	rs11592936	GRID1, ,	A	C	0.04098	0.3795	0.2214	0.5377	0.0009691	NA
IFABP	4	39664516	snp-known115934200	rs115934200	RP11-539G18.2, ,	A	G	0.04372	0.4086	0.2523	0.5649	0.0001556	h3a_37_4_39645699_T_G(1),h3a_37_4_39668215_T_C(1),snp-known144380171(1),h3a_37_4_39711721_G_A(1),snp-known114292112(1)
IFABP	10	106791319	kgp6151528	rs11595622	SORCS3, ,	G	A	0.0765	0.3571	0.1969	0.5173	0.0009343	NA
IFABP	4	57293380	snp-known115968772	rs115968772	PPAT, ,	A	C	0.06044	0.3534	0.1907	0.516	0.0003408	NA
IFABP	10	131144113	rs11598707	rs11598707	NA	G	A	0.09836	0.3389	0.1763	0.5015	0.0008439	NONE
IFABP	10	18088822	h3a_37_10_18088822_G_C	rs116035690	TMEM236, ,	C	G	0.1016	0.3452	0.1833	0.5071	0.0001784	NONE
IFABP	7	66103092	kgp13347562	rs116134497	KCTD7, ,	G	A	0.05495	0.3702	0.2095	0.5309	0.0002849	NA
IFABP	3	64555646	snp-known116136076	rs116136076	ADAMTS9-AS1, ADAMTS9,	G	A	0.0442	0.4575	0.3039	0.6112	9.24E-05	kgp17587343(1)
IFABP	3	162220056	snp-known116151722	rs116151722	, ,	G	A	0.08197	0.3656	0.2048	0.5264	0.0001461	NA
IFABP	16	79952701	kgp16466988	rs116165422	NA	G	A	0.05464	0.3385	0.1777	0.4992	0.0008036	NA
IFABP	13	44443977	rs11617551	rs11617551	CCDC122, ,	G	A	0.07104	0.4727	0.3175	0.6279	2.32E-05	rs12869697(1),rs12428350(1),h3a_37_13_44453480_C_T(1),rs12428112(1)
IFABP	12	19193113	kgp18903173	rs116185288	NA	A	C	0.06011	0.3609	0.2009	0.5209	0.0003172	NONE
IFABP	11	98999844	kgp13051834	rs116262198	CNTN5, ,	G	A	0.03825	0.3633	0.1999	0.5268	0.0007897	NA
IFABP	9	132433017	kgp18539469	rs116269815	PRRX2, ,	A	G	0.03552	0.4409	0.2871	0.5946	0.0002224	NONE
IFABP	15	93690306	snp-known11637255	rs11637255	NA	A	C	0.06284	0.37	0.2113	0.5287	0.0004899	NONE
IFABP	5	126591363	kgp22255384	rs116448068	NA	A	G	0.03552	0.4001	0.2306	0.5696	0.000701	NONE
IFABP	7	66323632	h3a_37_7_66323632_T_C	rs116451338	RP11-458F8.1, ,	G	A	0.06284	0.3814	0.2227	0.54	0.0003098	NONE
IFABP	3	162181109	kgp18209643	rs116465610	NA	A	G	0.07377	0.3802	0.2207	0.5397	9.12E-05	NA
IFABP	1	18044988	snp-known116471124	rs116471124	RP11-473A10.2, ,	A	G	0.07377	0.3569	0.1967	0.5171	0.0008186	NONE
IFABP	16	88766740	snp-known11649075	rs11649075	RP5-1142A6.5, RNF166,	A	G	0.1639	0.3575	0.193	0.5221	0.0001594	NONE
IFABP	4	39668215	h3a_37_4_39668215_T_C	rs116596895	RP11-539G18.2, ,	G	A	0.04372	0.4086	0.2523	0.5649	0.0001556	NA
IFABP	5	2217172	kgp22689480	rs116642994	NA	C	A	0.03825	0.4059	0.2491	0.5626	0.0002573	NONE
IFABP	18	76593838	rs11664670	rs11664670	NA	A	G	0.0929	0.385	0.224	0.546	0.0001804	NONE
IFABP	7	87003851	h3a_37_7_87003851_C_T	rs116690110	CROT, ,	A	G	0.06011	0.4219	0.2671	0.5766	6.09E-05	kgp13740211(1)
IFABP	7	65945420	h3a_37_7_65945420_T_C	rs116755259	GS1-124K5.2, ,	G	A	0.05495	0.3702	0.2095	0.5309	0.0002849	NA
IFABP	17	35517153	snp-known116802818	rs116802818	ACACA, ,	G	A	0.1066	0.3738	0.2129	0.5346	0.0001231	NONE
IFABP	21	38446054	h3a_37_21_38446054_T_C	rs11701575	PIGP, TTC3,	A	G	0.163	0.3386	0.1735	0.5036	0.000409	NA
IFABP	4	11470385	rs11733131	rs11733131	RP11-281P23.1, ,	G	A	0.09341	0.3805	0.2211	0.5399	0.0004169	kgp1972562(1)
IFABP	4	11481304	rs11735501	rs11735501	RP11-281P23.1, ,	A	C	0.07923	0.346	0.1835	0.5084	0.0008971	NA
IFABP	5	65984554	kgp10978988	rs11746471	MAST4, ,	G	A	0.3361	0.3728	0.2091	0.5365	1.23E-05	rs7380830(1)
IFABP	6	58152919	kgp1039154	rs11754180	NA	G	A	0.1401	0.4068	0.249	0.5646	8.03E-05	NA
IFABP	7	15086375	kgp509916	rs11768011	NA	A	G	0.04098	0.368	0.2071	0.529	0.0004709	NONE
IFABP	8	26914144	h3a_37_8_26914144_C_T	rs11779035	NA	A	G	0.0765	0.3741	0.2021	0.5462	0.0005646	h3a_37_8_26938804_A_G(1)
IFABP	1	41576610	rs11805536	rs11805536	SCMH1, ,	C	A	0.1093	0.3497	0.1877	0.5116	0.000241	NONE
IFABP	15	100725093	kgp19994817	rs11857852	ADAMTS17, ,	A	G	0.04144	0.4246	0.2642	0.5851	0.0002384	NA
IFABP	16	10427549	rs11859719	rs11859719	ATF7IP2, ,	C	A	0.0838	0.4042	0.245	0.5633	0.0003126	NONE
IFABP	2	51310967	kgp1015123	rs11896803	AC007682.1, ,	A	G	0.3989	0.3661	0.2044	0.5278	7.20E-06	NONE
IFABP	3	177671768	snp-known11918923	rs11918923	RP11-2L8.2, ,	G	A	0.1731	0.353	0.1879	0.5182	0.0002273	NONE
IFABP	6	105927745	kgp10200148	rs11962264	NA	A	C	0.1264	0.3683	0.2074	0.5291	0.00042	NONE
IFABP	7	17611394	kgp13821855	rs11972732	NA	C	A	0.1066	0.3428	0.1811	0.5044	0.0006551	NONE
IFABP	7	27386618	rs11979443	rs11979443	NA	G	A	0.05495	0.4386	0.2846	0.5927	7.24E-05	NONE
IFABP	7	86799441	snp-known11982256	rs11982256	DMTF1, ,	T	A	0.03911	0.4515	0.2755	0.6276	0.0005074	NONE
IFABP	8	116562715	kgp20464417	rs11990221	TRPS1, ,	A	G	0.123	0.4028	0.2457	0.5598	1.79E-05	kgp20622299(1),kgp20341714(1),h3a_37_8_116576978_G_A(1),snp-known73703333(1)
IFABP	1	61425824	rs12030799	rs12030799	NFIA, RP4-668G5.1,	A	G	0.05191	0.3538	0.1942	0.5135	0.0006649	NONE
IFABP	1	191618129	rs12047092	rs12047092	, ,	A	G	0.3989	0.3333	0.1709	0.4957	4.38E-05	NONE
IFABP	1	18234374	rs12071205	rs12071205	NA	G	A	0.2158	0.3417	0.1779	0.5054	0.0001663	kgp8889886(1)
IFABP	8	5654482	rs12156005	rs12156005	NA	A	G	0.06593	0.3503	0.1845	0.5162	0.0007568	NONE
IFABP	20	14020712	kgp11377937	rs12162441	MACROD2, ,	A	G	0.2787	0.3858	0.2254	0.5462	1.36E-05	NA
IFABP	8	13656961	rs12164168	rs12164168	NA	G	A	0.06284	0.3697	0.206	0.5335	0.0007046	NONE
IFABP	4	65886260	rs12186163	rs12186163	NA	A	G	0.2049	0.334	0.1727	0.4954	0.0001429	NONE
IFABP	4	188109954	kgp6249446	rs12186224	NA	G	A	0.2732	0.3391	0.1748	0.5033	0.0001124	NONE
IFABP	6	53869221	rs12206659	rs12206659	MLIP, MLIP-IT1,	G	A	0.06831	0.3496	0.1855	0.5136	0.0008855	NA
IFABP	20	21378393	h3a_37_20_21378393_T_C	rs12233273	RP11-227D2.3, NKX2-4,	G	A	0.2005	0.3437	0.1815	0.5059	0.0001517	h3a_37_20_21406889_T_C(1),rs6132427(1),h3a_37_20_21408926_A_C(1),rs809220(1),snp-known6137351(1)
IFABP	1	201075231	rs12239772	rs12239772	CACNA1S, ,	G	A	0.1319	0.3669	0.2065	0.5274	0.0001775	NONE
IFABP	11	83957354	snp-known12273950	rs12273950	DLG2, ,	G	A	0.07923	0.3511	0.184	0.5182	0.0008673	NONE
IFABP	12	19022468	kgp71309	rs12315252	NA	A	G	0.2158	0.3872	0.2274	0.547	2.47E-05	NONE
IFABP	12	97544225	kgp11357482	rs12316985	RP11-541G9.1, ,	A	G	0.306	0.3552	0.1952	0.5152	2.63E-05	NONE
IFABP	5	160267957	rs12332210	rs12332210	ATP10B, ,	A	G	0.03552	0.3786	0.2205	0.5366	0.0004511	kgp22548031(1)
IFABP	9	16496576	kgp2858766	rs12346420	BNC2, ,	A	T	0.153	0.3399	0.1772	0.5026	0.0003044	NONE
IFABP	12	102599892	rs12371328	rs12371328	NA	A	G	0.1339	0.3512	0.184	0.5184	0.0009717	NA
IFABP	12	70853134	kgp3876525	rs12422901	NA	G	A	0.1066	0.3886	0.2313	0.5459	0.0002465	NONE
IFABP	13	44475821	rs12428112	rs12428112	NA	A	C	0.06557	0.4571	0.3019	0.6124	5.88E-05	NA
IFABP	13	44446161	rs12428350	rs12428350	CCDC122, ,	A	G	0.05464	0.35	0.1879	0.5122	0.0008964	NA
IFABP	2	23363075	h3a_37_2_23363075_A_G	rs12476861	AC016768.1, ,	G	A	0.2005	0.3514	0.1852	0.5176	0.0002283	NONE
IFABP	4	151168711	rs12501888	rs12501888	DCLK2, ,	G	A	0.05738	0.4089	0.253	0.5647	0.0002531	NONE
IFABP	4	83118946	kgp1771208	rs12512443	NA	A	G	0.2213	0.3478	0.1858	0.5099	0.000118	NONE
IFABP	5	89541102	kgp9305017	rs12519699	RP11-61G23.1, ,	A	G	0.03279	0.379	0.2199	0.5382	0.000666	NONE
IFABP	7	63754217	rs12537615	rs12537615	NA	A	G	0.116	0.3429	0.1805	0.5052	0.0005182	NA
IFABP	8	83720591	rs12547546	rs12547546	NA	G	A	0.1339	0.3514	0.1906	0.5122	0.0001299	NA
IFABP	1	151539293	kgp10303574	rs12564097	TUFT1, ,	G	A	0.1257	0.3471	0.1864	0.5077	0.0005972	NONE
IFABP	12	3868249	kgp6901783	rs12580889	EFCAB4B, ,	G	A	0.1202	0.3438	0.1819	0.5056	0.0003303	NONE
IFABP	22	39681436	rs126228	rs126228	NA	A	G	0.2213	0.3696	0.2098	0.5294	4.43E-05	NONE
IFABP	11	13115303	snp-known12803243	rs12803243	CTC-497E21.5, ,	A	G	0.1339	0.352	0.1912	0.5128	0.0001939	NA
IFABP	13	44453480	h3a_37_13_44453480_C_T	rs12868462	CCDC122, LACC1,	A	G	0.05618	0.4277	0.2662	0.5893	0.000369	NA
IFABP	13	44439169	rs12869697	rs12869697	CCDC122, ,	G	A	0.06831	0.4428	0.2854	0.6002	8.33E-05	NA
IFABP	15	59571189	kgp5181544	rs12899122	MYO1E, ,	A	G	0.03039	0.395	0.2349	0.5551	0.0005816	NONE
IFABP	16	7630598	kgp1732088	rs12921400	RBFOX1, ,	A	G	0.08197	0.448	0.2943	0.6017	3.23E-05	NONE
IFABP	2	44277455	kgp7609941	rs12989648	NA	A	G	0.3159	0.3468	0.1851	0.5085	4.83E-05	NA
IFABP	4	16546672	rs13110049	rs13110049	LDB2, ,	G	A	0.4809	-0.347	-0.5153	-0.1788	3.11E-05	NONE
IFABP	6	58196858	snp-known13205714	rs13205714	NA	A	G	0.1298	0.4221	0.2655	0.5787	5.94E-05	NA
IFABP	9	74819270	kgp3168031	rs13284274	GDA, ,	A	G	0.1066	0.3393	0.1771	0.5015	0.0004565	NONE
IFABP	9	86164428	rs13289150	rs13289150	NA	G	A	0.1148	0.35	0.1882	0.5117	0.0002936	NONE
IFABP	9	108926464	rs13300395	rs13300395	NA	A	G	0.3962	0.347	0.1808	0.5132	3.83E-05	NONE
IFABP	7	27889371	kgp2627469	rs13310173	JAZF1, ,	C	G	0.04372	0.375	0.2167	0.5333	0.0007152	NONE
IFABP	3	122836000	h3a_37_3_122836000_T_C	rs13314114	PDIA5, ,	G	A	0.1105	0.3406	0.1769	0.5044	0.0003991	NONE
IFABP	9	13504924	rs1333996	rs1333996	NA	A	G	0.1038	0.4087	0.2503	0.5671	0.0001223	NONE
IFABP	6	65972539	h3a_37_6_65972539_A_C	rs13340460	EYS, ,	C	A	0.08743	0.3553	0.1938	0.5167	0.0005982	NA
IFABP	5	37226960	snp-known13356183	rs13356183	C5orf42, ,	A	G	0.0929	0.3706	0.2112	0.53	0.0002626	NA
IFABP	10	9989510	kgp10198901	rs1339691	NA	A	C	0.2582	0.3621	0.2002	0.524	4.02E-05	rs4360594(1)
IFABP	2	103555146	kgp5483384	rs13401789	NA	A	G	0.1202	0.3719	0.2074	0.5363	0.000165	NA
IFABP	5	37501596	rs13436037	rs13436037	WDR70, ,	A	G	0.1366	0.3423	0.1798	0.5048	0.0003721	snp-known10055453(1)
IFABP	10	113692117	kgp21755661	rs1362786	NA	A	G	0.1831	0.3643	0.2038	0.5248	0.0001225	NONE
IFABP	5	140657912	kgp22336417	rs1363452	NA	A	G	0.07923	0.3772	0.2181	0.5363	0.0003256	snp-known111964897(1),kgp22091823(1)
IFABP	12	76476956	rs1368578	rs1368578	NAP1L1, ,	A	G	0.03825	0.397	0.2404	0.5536	0.000636	NONE
IFABP	22	42912299	h3a_37_22_42912299_C_T	rs138280561	RRP7A, ,	A	G	0.04645	0.4486	0.2883	0.6088	7.71E-05	NA
IFABP	21	23030724	h3a_37_21_23030724_G_A	rs138486564	AF241725.6, ,	A	G	0.07104	0.4054	0.2486	0.5623	0.0002219	h3a_37_21_23032036_A_G(1),snp-known80105822(1)
IFABP	22	42939108	snp-known138587542	rs138587542	NA	C	A	0.03825	0.4557	0.3027	0.6087	5.64E-05	h3a_37_22_42895199_C_T(1),h3a_37_22_42912299_C_T(1),rs6002796(1)
IFABP	7	65851720	snp-known139503281	rs139503281	TPST1, LINC00174,	G	A	0.06044	0.394	0.235	0.5529	0.0002594	NA
IFABP	6	53882340	rs1409098	rs1409098	MLIP, ERHP2,	A	G	0.06557	0.3496	0.1855	0.5136	0.0008855	NA
IFABP	6	53866030	rs1409105	rs1409105	MLIP, MLIP-IT1,	A	G	0.06831	0.3496	0.1855	0.5136	0.0008855	rs12206659(1),rs1409098(1)
IFABP	5	141098377	kgp12345870	rs1421894	, ,	A	G	0.3251	0.3694	0.2102	0.5287	1.13E-05	NONE
IFABP	4	65891099	kgp321940	rs1440925	NA	G	A	0.09016	0.3797	0.2215	0.5379	0.0001485	NONE
IFABP	7	52685141	rs1442251	rs1442251	, ,	G	A	0.1831	0.3489	0.1873	0.5105	9.51E-05	NONE
IFABP	8	135589449	kgp9777005	rs1442454	ZFAT, ,	G	A	0.05556	0.3829	0.2232	0.5425	0.0003087	NA
IFABP	4	39711721	h3a_37_4_39711721_G_A	rs144333841	UBE2K, Y_RNA,	A	G	0.04372	0.4086	0.2523	0.5649	0.0001556	NA
IFABP	4	39692776	snp-known144380171	rs144380171	, ,	G	A	0.04372	0.4086	0.2523	0.5649	0.0001556	NA
IFABP	7	66043765	h3a_37_7_66043765_A_G	rs147093638	GS1-124K5.12, ,	G	A	0.05495	0.3702	0.2095	0.5309	0.0002849	NA
IFABP	4	153863214	rs1474028	rs1474028	FHDC1, ,	C	A	0.1011	0.3566	0.1949	0.5183	0.0004392	NONE
IFABP	4	39645699	h3a_37_4_39645699_T_G	rs148368582	RP11-539G18.2, ,	C	A	0.05464	0.3378	0.1765	0.4992	0.0008355	NA
IFABP	4	66738376	snp-known148673616	rs148673616	NA	G	A	0.08743	0.3481	0.186	0.5103	0.000231	NONE
IFABP	1	90968574	h3a_37_1_90968574_A_G	rs1508500	NA	G	A	0.2077	0.3646	0.2049	0.5243	4.50E-05	NONE
IFABP	20	10659233	snp-known151231982	rs151231982	RP11-103J8.1, ,	G	A	0.05738	0.3751	0.2162	0.5341	0.0009117	NONE
IFABP	3	109421199	rs1529186	rs1529186	RP11-457K10.1, RP11-424I3.1,	A	G	0.06593	0.3538	0.1912	0.5164	0.0008709	NA
IFABP	2	36125308	rs1533969	rs1533969	, ,	G	A	0.4781	0.3413	0.1773	0.5053	2.20E-05	NONE
IFABP	13	28423222	kgp6153479	rs1539660	PDX1-AS1, ,	A	T	0.1077	0.3845	0.2248	0.5441	0.0001278	NONE
IFABP	11	133088430	rs1540560	rs1540560	OPCML, ,	A	G	0.05738	0.4362	0.2801	0.5923	0.0003253	NONE
IFABP	11	13100883	kgp2070466	rs1542084	CTC-497E21.5, ,	A	G	0.1339	0.3362	0.1744	0.498	0.000325	NA
IFABP	13	113940926	kgp4636965	rs1543516	NA	A	G	0.05	0.4255	0.2686	0.5825	0.0003358	NONE
IFABP	10	13155726	rs1561570	rs1561570	OPTN, ,	G	A	0.2678	0.3783	0.2184	0.5382	2.44E-05	kgp9427223(1),kgp10740384(1)
IFABP	4	65797233	kgp5520855	rs1561644	RP11-707A18.1, ,	A	G	0.1475	0.4269	0.2724	0.5815	3.95E-06	NONE
IFABP	8	49801281	kgp11362907	rs1561657	NA	A	C	0.06011	0.3389	0.1775	0.5002	0.0008155	NA
IFABP	13	101559468	snp-known1575805	rs1575805	NALCN-AS1, ,	A	G	0.1721	0.3548	0.1946	0.515	6.54E-05	NONE
IFABP	5	73423713	snp-known158336	rs158336	NA	C	A	0.3361	0.3603	0.1998	0.5207	2.18E-05	rs288866(1),kgp12210919(1)
IFABP	7	52732550	kgp6290101	rs1661619	NA	G	A	0.1154	0.3455	0.1824	0.5087	0.0006513	NONE
IFABP	2	164509254	kgp131000	rs16848747	FIGN, ,	T	A	0.1906	0.3382	0.1753	0.5011	0.0001914	NONE
IFABP	8	33006219	snp-known16880420	rs16880420	NA	C	A	0.0765	0.3919	0.2326	0.5512	0.0001348	NA
IFABP	8	33037521	snp-known16880480	rs16880480	NA	G	A	0.08197	0.3637	0.2024	0.525	0.0003157	NA
IFABP	8	33041540	h3a_37_8_33041540_C_T	rs16880486	NA	A	G	0.08197	0.3637	0.2024	0.525	0.0003157	NA
IFABP	5	56061564	rs16886256	rs16886256	NA	G	A	0.4781	0.3795	0.218	0.541	1.80E-06	NONE
IFABP	8	116573171	kgp20341714	rs16887541	TRPS1, ,	G	A	0.123	0.4028	0.2457	0.5598	1.79E-05	NA
IFABP	5	11301495	kgp2739729	rs16901464	CTNND2, ,	G	A	0.1503	0.3389	0.1781	0.4998	0.0003167	NONE
IFABP	8	60872218	snp-known16925486	rs16925486	NA	C	G	0.05191	0.3524	0.1905	0.5142	0.0009677	h3a_37_8_60874562_G_A(1)
IFABP	8	70258923	snp-known16935821	rs16935821	NA	A	G	0.04918	0.3811	0.2194	0.5427	0.0002166	NONE
IFABP	8	49790942	rs16939026	rs16939026	NA	A	G	0.06011	0.3389	0.1775	0.5002	0.0008155	snp-known16939027(1),kgp11362907(1),snp-known72640563(1)
IFABP	8	49792425	snp-known16939027	rs16939027	NA	A	G	0.06011	0.3389	0.1775	0.5002	0.0008155	NA
IFABP	16	51765819	kgp16460041	rs16950297	NA	A	G	0.05191	0.3754	0.2155	0.5353	0.0006717	NONE
IFABP	16	79646376	kgp1174178	rs16950798	NA	C	A	0.1257	0.3429	0.1805	0.5054	0.0003071	NONE
IFABP	18	47606945	rs16951469	rs16951469	MYO5B, ,	G	A	0.0847	0.3467	0.1862	0.5073	0.0005203	NONE
IFABP	12	89462026	kgp18729854	rs17016342	RP11-13A1.3, ,	G	A	0.07377	0.3553	0.1947	0.5159	0.000535	NONE
IFABP	4	152956580	kgp10836080	rs17028449	NA	C	A	0.4044	-0.335	-0.4967	-0.1733	4.61E-05	NONE
IFABP	2	43919394	h3a_37_2_43919394_T_C	rs17031280	PLEKHH2, ,	G	A	0.2131	0.3893	0.2311	0.5475	1.05E-05	NONE
IFABP	2	111564301	kgp8541854	rs17041554	ACOXL, ,	A	G	0.05464	0.4145	0.2586	0.5703	8.07E-05	kgp3026375(1)
IFABP	3	4999032	kgp10215035	rs17041833	BHLHE40-AS1, ,	G	A	0.05191	0.3936	0.2318	0.5554	0.0008384	NONE
IFABP	13	73909869	kgp4706378	rs17090060	NA	A	G	0.123	0.377	0.2102	0.5437	0.0002283	NONE
IFABP	10	87718814	h3a_37_10_87718814_A_C	rs17106043	GRID1, ,	C	A	0.04098	0.3795	0.2214	0.5377	0.0009691	NA
IFABP	1	61742159	snp-known17121899	rs17121899	NFIA, ,	G	A	0.05191	0.4343	0.2795	0.5891	6.63E-05	NONE
IFABP	12	50074039	rs17123879	rs17123879	FMNL3, ,	G	A	0.08743	0.355	0.1941	0.516	0.000445	snp-known80285109(1),snp-known11169110(1),h3a_37_12_50146765_A_G(1)
IFABP	12	50146765	h3a_37_12_50146765_A_G	rs17123924	TMBIM6, ,	G	A	0.08743	0.355	0.1941	0.516	0.000445	NA
IFABP	11	98985033	rs17133047	rs17133047	CNTN5, ,	G	A	0.03825	0.3633	0.1999	0.5268	0.0007897	kgp13051834(1)
IFABP	5	126791282	rs17164935	rs17164935	MEGF10, ,	A	G	0.1257	0.3423	0.1789	0.5058	0.000588	NONE
IFABP	7	131787384	kgp10434324	rs17166149	NA	A	C	0.09341	0.4143	0.2577	0.5709	7.68E-05	NONE
IFABP	18	68810531	kgp16208432	rs17182915	NA	A	G	0.04918	0.3792	0.2211	0.5372	0.0003114	NONE
IFABP	12	103175726	kgp11503839	rs1718313	NA	G	A	0.06593	0.3467	0.1854	0.5081	0.0008451	NONE
IFABP	20	15183893	rs175223	rs175223	MACROD2, ,	G	A	0.1393	0.3834	0.2181	0.5488	0.000125	NA
IFABP	14	102482736	snp-known17541179	rs17541179	DYNC1H1, ,	G	A	0.1175	0.3444	0.1803	0.5085	0.0003635	snp-known2448243(1),snp-known2720210(1)
IFABP	5	126792349	snp-known17673685	rs17673685	MEGF10, ,	G	A	0.07923	0.4175	0.2585	0.5764	0.0001862	NONE
IFABP	8	84287959	kgp1502006	rs17688058	NA	C	A	0.1557	0.3474	0.186	0.5088	0.0003188	NONE
IFABP	8	83718436	kgp3643737	rs17746606	NA	G	A	0.1257	0.3514	0.1906	0.5122	0.0001299	NA
IFABP	17	29549910	snp-known17879083	rs17879083	NF1, ,	G	A	0.07692	0.3834	0.2242	0.5425	6.69E-05	snp-known7214698(1)
IFABP	12	115746727	kgp18705050	rs181124423	NA	C	A	0.05738	0.3562	0.196	0.5165	0.000549	NONE
IFABP	2	103581784	kgp3956045	rs184880669	AC108051.1, ,	A	C	0.1038	0.4159	0.2544	0.5775	4.37E-05	kgp5483384(1)
IFABP	3	25305858	kgp17592098	rs191115933	RARB, ,	G	A	0.03552	0.4011	0.2442	0.558	0.0002958	NONE
IFABP	10	88287831	kgp7158483	rs1917159	NA	G	A	0.0765	0.3884	0.2293	0.5474	0.0002811	rs2018507(1),kgp6316860(1)
IFABP	6	166511833	kgp5950642	rs1982320	SNORD45, ,	A	G	0.2131	0.3372	0.1743	0.5002	0.0002017	NONE
IFABP	1	232894476	kgp15811228	rs1995028	NA	A	G	0.1557	0.3425	0.1816	0.5035	0.0003467	NONE
IFABP	7	66066303	kgp13242723	rs199593461	NA	A	G	0.05738	0.4116	0.2548	0.5684	0.0001697	snp-known139503281(1),h3a_37_7_65945420_T_C(1),h3a_37_7_66043765_A_G(1),h3a_37_7_66064390_G_A(1),kgp13347562(1),kgp13698514(1),snp-known6965962(1)
IFABP	10	88163251	rs2018507	rs2018507	NA	A	G	0.09836	0.3556	0.1926	0.5185	0.0005482	NA
IFABP	5	115634781	kgp22623331	rs201897114	COMMD10, ,	G	A	0.06831	0.3807	0.2215	0.5399	0.0002236	NONE
IFABP	7	87639968	rs2022161	rs2022161	ADAM22, ,	C	A	0.03552	0.4835	0.3259	0.6412	7.50E-05	NONE
IFABP	14	83898240	rs2022613	rs2022613	NA	G	A	0.4372	0.3777	0.2173	0.538	2.22E-06	kgp2455651(1)
IFABP	6	166517762	rs2028790	rs2028790	SNORD45, ,	G	A	0.1503	0.3697	0.2085	0.5308	0.0001042	NA
IFABP	21	38477571	kgp761018	rs2032089	TTC3, ,	G	A	0.1612	0.3385	0.174	0.503	0.0003953	h3a_37_21_38446054_T_C(1)
IFABP	19	57186892	rs2052240	rs2052240	AC007228.5, AC007228.9,	A	G	0.2022	0.3531	0.19	0.5163	0.0001051	NONE
IFABP	20	3975106	h3a_37_20_3975106_C_A	rs2078382	RNF24, ,	C	A	0.1585	0.3379	0.1764	0.4995	0.0002393	NONE
IFABP	10	105537746	rs2093355	rs2093355	SH3PXD2A, ,	G	A	0.2732	0.34	0.1787	0.5014	7.87E-05	NONE
IFABP	1	159976751	rs2185214	rs2185214	NA	G	A	0.07104	0.3403	0.1793	0.5014	0.000311	NONE
IFABP	10	87714972	kgp9361564	rs2185761	GRID1, ,	A	G	0.04098	0.3795	0.2214	0.5377	0.0009691	rs11592936(1),h3a_37_10_87718814_A_C(1)
IFABP	12	44728224	snp-known2220726	rs2220726	TMEM117, ,	G	A	0.123	0.3637	0.2027	0.5247	0.0002855	NA
IFABP	11	94278713	kgp5199603	rs2230274	PIWIL4, RP11-867G2.8, FUT4	A	G	0.04749	0.4631	0.2862	0.64	0.0005813	NONE
IFABP	2	125643441	rs2249026	rs2249026	CNTNAP5, ,	G	A	0.2857	0.3711	0.2117	0.5305	2.25E-05	NONE
IFABP	14	30514667	rs225964	rs225964	PRKD1, CTD-2251F13.1,	A	G	0.1995	0.3432	0.1816	0.5048	0.0001487	NONE
IFABP	12	102444999	rs2373566	rs2373566	CCDC53, ,	A	C	0.1229	0.4328	0.2716	0.594	0.0001195	kgp5018087(1),snp-known75162381(1),snp-known78462723(1),snp-known11111172(1),rs12371328(1)
IFABP	7	87036942	rs2373593	rs2373593	ABCB4, ,	C	A	0.2623	0.3951	0.2351	0.555	9.52E-06	kgp3807470(1),rs31666(1)
IFABP	4	35796678	rs2375567	rs2375567	, ,	G	A	0.03825	0.3618	0.2011	0.5226	0.0006345	kgp3633805(1)
IFABP	20	17853114	kgp10092433	rs240761	NA	G	C	0.1731	0.3522	0.1913	0.5131	0.0002272	kgp6309687(1)
IFABP	17	35410317	kgp10298660	rs2411163	AATF, CTC-268N12.2,	A	G	0.1813	0.3409	0.1765	0.5053	0.0004777	NA
IFABP	14	102433604	snp-known2448243	rs2448243	DYNC1H1, RP11-1017G21.3,	A	G	0.123	0.3396	0.1753	0.5039	0.0003481	NA
IFABP	8	140415986	rs2468719	rs2468719	, ,	A	G	0.05769	0.4063	0.2473	0.5653	0.0002843	NONE
IFABP	7	128913630	kgp13579587	rs2566883	AHCYL2, ,	A	G	0.04098	0.377	0.2185	0.5354	0.0003322	NONE
IFABP	8	68677368	h3a_37_8_68677368_C_T	rs2623858	, ,	G	A	0.1366	0.3587	0.1946	0.5228	0.000392	NA
IFABP	2	55049337	rs2631842	rs2631842	EML6, ,	A	G	0.2017	0.3537	0.1867	0.5207	0.0001649	NONE
IFABP	2	175598272	kgp10581011	rs2646180	AC018890.6, ,	G	A	0.0989	0.3866	0.226	0.5473	0.0001375	NONE
IFABP	11	4594885	rs2657148	rs2657148	C11orf40, ,	A	G	0.1011	0.4202	0.2631	0.5773	1.04E-05	NONE
IFABP	14	102495856	snp-known2720210	rs2720210	DYNC1H1, ,	A	T	0.1181	0.342	0.1773	0.5068	0.0004038	NA
IFABP	9	77523907	kgp4227300	rs2800268	NA	A	G	0.1393	0.3429	0.1766	0.5092	0.0004312	NONE
IFABP	4	57368166	snp-known28438730	rs28438730	SRP72, ,	A	G	0.06868	0.3815	0.2217	0.5413	8.93E-05	NONE
IFABP	5	37408869	snp-known28492848	rs28492848	WDR70, ,	G	A	0.0929	0.3706	0.2112	0.53	0.0002626	NA
IFABP	5	21845504	h3a_37_5_21845504_G_A	rs28503667	CDH12, ,	A	G	0.0847	0.3466	0.1851	0.5081	0.0006443	NONE
IFABP	18	75072931	rs2850935	rs2850935	NA	A	C	0.1202	0.3362	0.1744	0.4981	0.0006521	NONE
IFABP	4	153789898	kgp3391956	rs28620507	ARFIP1, ,	A	G	0.06831	0.4003	0.239	0.5617	0.0002452	NONE
IFABP	4	189211049	h3a_37_4_189211049_A_G	rs28693389	NA	G	A	0.1612	0.3913	0.23	0.5526	3.01E-05	kgp9967393(1),rs7661001(1),h3a_37_4_189216789_G_A(1)
IFABP	16	88207570	kgp22838394	rs28876086	NA	A	C	0.07923	0.3499	0.186	0.5137	0.000516	NONE
IFABP	5	73428789	rs288866	rs288866	NA	A	G	0.3333	0.3374	0.1753	0.4995	6.30E-05	NA
IFABP	5	73429630	kgp12210919	rs288867	NA	A	G	0.3115	0.3524	0.1913	0.5135	2.92E-05	NA
IFABP	15	33248346	snp-known2956150	rs2956150	FMN1, ,	A	G	0.07923	0.3394	0.1756	0.5033	0.000572	NONE
IFABP	5	152020985	snp-known2961750	rs2961750	AC091969.1, ,	A	G	0.429	0.3639	0.2042	0.5236	5.60E-06	NA
IFABP	8	95036925	kgp42669	rs2978177	NA	G	A	0.1612	0.3662	0.2031	0.5293	7.84E-05	NONE
IFABP	1	45186056	rs2983715	rs2983715	C1orf228, RNU5F-1,	A	G	0.2077	0.3417	0.1781	0.5053	0.000197	NONE
IFABP	1	244661477	rs3006029	rs3006029	C1orf101, ,	A	G	0.347	0.3326	0.1707	0.4945	1.00E-04	NONE
IFABP	2	112496	snp-known300774	rs300774	NA	A	C	0.08743	0.3959	0.2385	0.5534	0.0001468	NA
IFABP	2	112026	snp-known300777	rs300777	NA	A	G	0.08743	0.3959	0.2385	0.5534	0.0001468	NA
IFABP	2	110385	h3a_37_2_110385_G_A	rs300781	NA	G	A	0.08743	0.3959	0.2385	0.5534	0.0001468	NA
IFABP	5	110719500	rs306117	rs306117	CAMK4, ,	C	A	0.2158	0.3745	0.2158	0.5332	3.48E-05	NA
IFABP	16	48843313	kgp11419597	rs3095658	NA	G	A	0.2158	0.3428	0.1768	0.5088	0.0001498	NONE
IFABP	16	48854789	snp-known3103021	rs3103021	NA	A	G	0.05191	0.4301	0.2756	0.5845	0.000144	snp-known75278262(1),kgp10729235(1)
IFABP	7	153220653	kgp4249809	rs3110876	NA	A	G	0.07377	0.3729	0.2144	0.5315	0.0005258	NONE
IFABP	14	59172807	rs311830	rs311830	NA	A	G	0.2459	0.3407	0.1771	0.5044	0.0001485	NONE
IFABP	7	87052268	rs31666	rs31666	ABCB4, ,	G	A	0.2814	0.3624	0.1987	0.5262	5.30E-05	NA
IFABP	12	92238889	kgp5293456	rs34058375	NA	A	G	0.06011	0.3607	0.1958	0.5257	0.0006409	NA
IFABP	10	13163843	kgp10740384	rs34275587	OPTN, ,	A	G	0.2404	0.3458	0.1839	0.5078	0.0001245	NA
IFABP	2	44279634	kgp7498221	rs34770419	NA	G	A	0.2514	0.3651	0.205	0.5252	4.70E-05	kgp7609941(1)
IFABP	19	1159134	kgp4123803	rs35254404	SBNO2, ,	G	A	0.09615	0.4022	0.2237	0.5806	0.0006505	NONE
IFABP	17	76280469	kgp2497897	rs35323757	NA	A	G	0.06557	0.3741	0.2137	0.5346	0.0006957	NONE
IFABP	12	112165856	kgp18768613	rs35358426	ACAD10, ,	G	A	0.06284	0.3768	0.2174	0.5362	0.0001379	NA
IFABP	12	107372251	kgp1037251	rs35548605	MTERFD3, C12orf23,	C	G	0.04098	0.3494	0.1879	0.5109	0.0009217	NONE
IFABP	8	83698381	kgp12435340	rs35685194	, ,	C	A	0.1148	0.3514	0.1906	0.5122	0.0001299	kgp3643737(1),rs12547546(1)
IFABP	12	112147444	kgp18771742	rs35753710	ACAD10, ,	C	A	0.06284	0.3768	0.2174	0.5362	0.0001379	NA
IFABP	6	147047341	rs3747754	rs3747754	ADGB, ,	G	A	0.07459	0.3943	0.234	0.5546	0.0003814	NA
IFABP	9	141017211	rs3750507	rs3750507	CACNA1B, ,	A	G	0.03867	0.3705	0.2094	0.5317	0.0006213	NONE
IFABP	1	231679662	rs3767754	rs3767754	TSNAX-DISC1, TSNAX,	A	G	0.1339	0.3516	0.1901	0.5132	0.0002049	NONE
IFABP	8	116556299	h3a_37_8_116556299_A_G	rs3779878	TRPS1, ,	A	G	0.1694	0.3668	0.2058	0.5278	6.37E-05	NONE
IFABP	12	51755790	rs3782470	rs3782470	GALNT6, ,	A	G	0.1803	0.371	0.2097	0.5323	0.0001427	NONE
IFABP	3	122857849	rs3804755	rs3804755	PDIA5, ,	A	G	0.09836	0.3603	0.2008	0.5198	0.0005039	NONE
IFABP	8	116576978	h3a_37_8_116576978_G_A	rs3808449	TRPS1, ,	G	A	0.1913	0.3711	0.2104	0.5318	8.02E-05	NA
IFABP	20	13984102	h3a_37_20_13984102_G_T	rs3842812	RPS3P1, MACROD2,	A	C	0.2787	0.3858	0.2254	0.5462	1.36E-05	kgp11377937(1)
IFABP	18	47270975	rs3883366	rs3883366	NA	A	G	0.05769	0.3956	0.2378	0.5533	0.0002344	NONE
IFABP	2	192611872	snp-known3889299	rs3889299	, ,	A	C	0.04372	0.349	0.1883	0.5096	0.0008919	NONE
IFABP	2	125639	kgp11682563	rs393008	NA	A	G	0.08743	0.4182	0.2619	0.5746	6.61E-05	rs436446(1),h3a_37_2_110385_G_A(1),snp-known300777(1),snp-known300774(1)
IFABP	4	189206830	kgp9967393	rs4132197	NA	G	A	0.1803	0.3621	0.1979	0.5263	0.0002259	NA
IFABP	15	71801041	kgp6021971	rs4132884	THSD4, ,	A	G	0.1202	0.3335	0.1714	0.4955	0.0002869	NONE
IFABP	8	37149656	kgp1352530	rs41420345	NA	G	A	0.1339	0.3448	0.1829	0.5068	0.000234	NONE
IFABP	1	159979237	kgp6623238	rs4147085	NA	C	A	0.04098	0.3864	0.227	0.5458	0.0002579	NONE
IFABP	8	139678902	h3a_37_8_139678902_T_C	rs4279644	COL22A1, ,	G	A	0.06011	0.3348	0.1725	0.4971	0.0009326	NA
IFABP	18	36063764	rs4300725	rs4300725	NA	A	G	0.15	0.3732	0.213	0.5334	0.0001473	NA
IFABP	10	10007547	rs4360594	rs4360594	NA	A	G	0.2596	0.3621	0.2002	0.524	4.02E-05	NA
IFABP	2	106409	rs436446	rs436446	NA	A	G	0.08516	0.4021	0.2446	0.5597	0.0001438	NA
IFABP	9	21801530	kgp372652	rs4364717	MTAP, RP11-145E5.5,	A	G	0.2541	0.3543	0.1925	0.5162	6.60E-05	NONE
IFABP	11	133401871	kgp7008769	rs4403819	OPCML, ,	C	A	0.0989	0.3398	0.1764	0.5032	0.0002196	NONE
IFABP	16	85736429	rs451871	rs451871	C16orf74, ,	G	A	0.1913	0.4293	0.2714	0.5873	5.42E-06	NONE
IFABP	4	6014251	kgp3009095	rs4568187	NA	G	C	0.3251	0.3703	0.211	0.5297	7.80E-06	NONE
IFABP	1	24589394	kgp4129426	rs4648854	NA	A	G	0.3443	0.3605	0.2004	0.5205	1.63E-05	NONE
IFABP	2	10878511	snp-known4669615	rs4669615	ATP6V1C2, ,	A	C	0.2432	0.3447	0.1807	0.5088	6.19E-05	NONE
IFABP	3	986917	rs4686326	rs4686326	NA	G	A	0.2377	0.3591	0.1957	0.5225	9.00E-05	NA
IFABP	3	118011918	h3a_37_3_118011918_C_T	rs4687911	RP11-384F7.1, ,	A	G	0.06831	0.3443	0.184	0.5046	0.000375	NONE
IFABP	4	22472087	kgp9187631	rs4697307	GPR125, ,	A	C	0.1093	0.3993	0.2397	0.559	0.0001375	NONE
IFABP	6	80178365	rs4706789	rs4706789	NA	A	C	0.09066	0.3475	0.1862	0.5088	0.0006031	NONE
IFABP	8	95084753	rs4734267	rs4734267	NA	A	G	0.09016	0.3616	0.2014	0.5217	0.0004423	kgp4074588(1)
IFABP	10	12711734	kgp699616	rs4747995	CAMK1D, ,	A	G	0.1421	0.3886	0.2304	0.5468	7.74E-05	rs10752271(1),rs10906202(1),h3a_37_10_12721507_G_T(1)
IFABP	11	34256377	rs4756119	rs4756119	ABTB2, ,	G	A	0.09563	0.3338	0.1722	0.4953	0.0005344	NONE
IFABP	16	48906950	kgp10729235	rs4785262	NA	A	G	0.06011	0.4274	0.2732	0.5816	0.0001466	NA
IFABP	17	55250374	kgp12283105	rs4794708	NA	A	G	0.04645	0.3609	0.2004	0.5215	0.0004806	NONE
IFABP	22	39609304	kgp841832	rs4821873	NA	A	G	0.153	0.3444	0.1839	0.505	0.0001705	NONE
IFABP	16	85735642	snp-known4843575	rs4843575	C16orf74, ,	A	G	0.112	0.3803	0.217	0.5437	0.0003049	NONE
IFABP	14	83917098	kgp2455651	rs4904116	NA	G	A	0.4617	0.3504	0.1874	0.5133	1.60E-05	NA
IFABP	5	145361864	rs4913057	rs4913057	SH3RF2, ,	A	G	0.1066	0.3754	0.2108	0.5401	0.0001655	NA
IFABP	1	65653215	kgp3753712	rs4915683	AK4, ,	C	A	0.418	0.339	0.1784	0.4997	2.59E-05	NA
IFABP	6	58169727	kgp4764419	rs4928326	NA	G	A	0.1339	0.4224	0.2656	0.5791	6.21E-05	kgp1039154(1),snp-known13205714(1)
IFABP	2	41345151	rs4952352	rs4952352	NA	A	G	0.1011	0.3374	0.1747	0.5	0.0006318	NONE
IFABP	10	125319107	kgp5730966	rs4980304	NA	C	A	0.1667	0.349	0.1835	0.5145	0.0001252	NONE
IFABP	6	166517175	kgp2591673	rs4997326	SNORD45, ,	A	C	0.1354	0.3748	0.2139	0.5357	0.0001012	rs2028790(1)
IFABP	4	74036166	rs5020219	rs5020219	ANKRD17, ,	A	G	0.06593	0.4211	0.2599	0.5823	0.0002202	NA
IFABP	11	63572790	kgp13075164	rs527964	NA	G	A	0.2077	0.3434	0.1818	0.5049	0.0001612	NONE
IFABP	15	98544856	h3a_37_15_98544856_T_C	rs528661923	NA	G	A	0.09836	0.3712	0.2085	0.5339	0.0002063	NONE
IFABP	9	17491154	snp-known55659957	rs55659957	CNTLN, ,	A	C	0.07104	0.3679	0.2077	0.528	0.0004565	NONE
IFABP	7	68719128	kgp10982438	rs55777932	RP11-3P22.2, ,	C	G	0.09836	0.3394	0.1756	0.5032	0.0007945	NONE
IFABP	4	11473444	kgp12429246	rs55835816	RP11-281P23.1, ,	A	G	0.07923	0.346	0.1835	0.5084	0.0008971	rs11735501(1)
IFABP	9	5321871	kgp18505720	rs55930144	NA	G	A	0.1083	0.3391	0.1756	0.5025	0.0007601	NONE
IFABP	12	112213051	snp-known56077984	rs56077984	RP11-162P23.2, ALDH2,	G	A	0.06011	0.4039	0.2466	0.5612	5.63E-05	NA
IFABP	1	233022124	kgp7768832	rs56169225	NA	G	A	0.1503	0.341	0.1795	0.5024	0.000533	NONE
IFABP	6	22413361	snp-known56256853	rs56256853	NA	A	C	0.04098	0.3364	0.1735	0.4992	0.0008786	NA
IFABP	12	112980977	kgp19071194	rs56279758	NA	A	G	0.04945	0.4099	0.2521	0.5677	8.24E-05	NONE
IFABP	12	118155471	seq-h3a_37_12_118155471_G_T	rs562906888	KSR2, ,	A	C	0.0765	0.367	0.2055	0.5285	0.0003928	NA
IFABP	7	27899567	h3a_37_7_27899567_A_G	rs56369958	JAZF1, ,	G	A	0.04918	0.5146	0.3683	0.661	8.04E-05	NONE
IFABP	2	125348926	kgp3346203	rs56391778	CNTNAP5, ,	A	G	0.09016	0.3554	0.1949	0.5159	0.0007805	NONE
IFABP	15	100725288	kgp19743752	rs56665518	ADAMTS17, ,	A	C	0.04645	0.438	0.2804	0.5956	0.0001151	kgp19994817(1),kgp19858544(1),kgp19976333(1)
IFABP	11	12893927	kgp12655227	rs56847888	TEAD1, ,	A	G	0.1093	0.3724	0.2076	0.5371	0.0002667	snp-known78639119(1)
IFABP	12	112305576	snp-known56951844	rs56951844	MAPKAPK5, ,	A	G	0.05738	0.4039	0.2466	0.5612	5.63E-05	NA
IFABP	22	43660940	kgp1888285	rs5751461	SCUBE1, ,	A	C	0.04372	0.3864	0.2282	0.5446	0.0003716	NONE
IFABP	12	112153858	snp-known57721697	rs57721697	ACAD10, ,	G	A	0.06284	0.3768	0.2174	0.5362	0.0001379	NA
IFABP	20	21408926	h3a_37_20_21408926_A_C	rs57825825	NA	C	A	0.2049	0.3402	0.1783	0.5022	0.0001621	NA
IFABP	12	112247532	h3a_37_12_112247532_T_C	rs58352818	ALDH2, ,	G	A	0.05738	0.4039	0.2466	0.5612	5.63E-05	NA
IFABP	16	57738810	kgp10119180	rs58373934	CCDC135, ,	A	T	0.06831	0.3895	0.2286	0.5505	0.0007622	kgp6718285(1)
IFABP	10	69857678	kgp8391184	rs58389200	NA	A	G	0.3149	0.4123	0.2535	0.5711	8.30E-07	NONE
IFABP	1	238063845	kgp15349131	rs58393307	RP11-193H5.1, ,	G	A	0.05464	0.3371	0.1755	0.4988	0.0009701	NONE
IFABP	3	162147751	h3a_37_3_162147751_C_T	rs58933658	NA	A	G	0.07377	0.3802	0.2207	0.5397	9.12E-05	kgp18209643(1),snp-known116151722(1)
IFABP	12	111874472	snp-known59037766	rs59037766	SH2B3, ,	A	G	0.05464	0.4255	0.2693	0.5817	2.93E-05	h3a_37_12_111822422_C_T(1),h3a_37_12_112080902_A_G(1),h3a_37_12_112087805_C_T(1),rs7971818(1),h3a_37_12_112103589_G_A(1),kgp19018458(1),h3a_37_12_112121068_G_A(1)
IFABP	4	41864564	kgp1958756	rs59093671	NA	A	G	0.07735	0.4791	0.3215	0.6368	2.83E-05	kgp618061(1)
IFABP	20	8793666	kgp19201428	rs59143699	PLCB1, ,	A	G	0.0847	0.3543	0.1939	0.5148	0.0005224	snp-known115170709(1)
IFABP	12	112080902	h3a_37_12_112080902_A_G	rs59185961	BRAP, ,	G	A	0.06284	0.3768	0.2174	0.5362	0.0001379	NA
IFABP	22	48805900	snp-known59854071	rs59854071	NA	G	A	0.08743	0.3443	0.1813	0.5073	0.0003901	NA
IFABP	22	42965644	rs6002796	rs6002796	NA	A	G	0.04645	0.3847	0.2255	0.5439	0.0003262	NA
IFABP	12	112550454	snp-known60038277	rs60038277	NA	G	A	0.06011	0.3818	0.2227	0.5408	0.0001144	NA
IFABP	17	35632625	snp-known60727096	rs60727096	ACACA, ,	A	C	0.06319	0.4029	0.2454	0.5603	0.0001766	NA
IFABP	20	13938789	rs6079235	rs6079235	SEL1L2, ,	G	A	0.4317	0.3376	0.1766	0.4986	3.45E-05	NONE
IFABP	20	17853631	kgp6309687	rs6080877	NA	G	A	0.1667	0.3522	0.1913	0.5131	0.0002272	NA
IFABP	2	4610300	kgp1598382	rs60809833	NA	A	G	0.1243	0.34	0.1761	0.5038	0.0004084	NONE
IFABP	6	22452916	snp-known60862464	rs60862464	NA	C	A	0.0847	0.3668	0.2062	0.5274	0.0003056	NONE
IFABP	16	542047	kgp11780802	rs60909820	RAB11FIP3, AL049542.1,	C	A	0.1497	0.4004	0.2415	0.5592	7.22E-05	NONE
IFABP	3	109396952	kgp8910987	rs60944170	RP11-457K10.1, ,	G	A	0.06557	0.3548	0.1928	0.5169	0.0008271	NA
IFABP	20	15173839	kgp12327728	rs6110546	MACROD2, ,	G	A	0.1831	0.3862	0.2231	0.5492	9.31E-05	rs6135360(1),rs175223(1)
IFABP	5	81995145	kgp22111042	rs61127790	NA	A	G	0.04749	0.4945	0.3399	0.6491	5.91E-05	NONE
IFABP	12	112117009	kgp19018458	rs61308437	BRAP, ,	G	A	0.06284	0.3768	0.2174	0.5362	0.0001379	NA
IFABP	20	21407387	rs6132427	rs6132427	RN7SKP140, ,	G	A	0.2049	0.3402	0.1783	0.5022	0.0001621	NA
IFABP	20	15170958	rs6135360	rs6135360	MACROD2, ,	A	G	0.1813	0.3693	0.2087	0.5299	0.0001418	NA
IFABP	17	35562998	snp-known61366985	rs61366985	ACACA, ,	A	G	0.06557	0.3823	0.2235	0.5411	0.0002862	NA
IFABP	20	21432567	snp-known6137351	rs6137351	NA	G	A	0.2077	0.3402	0.1783	0.5022	0.0001621	NA
IFABP	5	115412499	kgp964248	rs61632432	CTD-2287O16.4, ,	A	G	0.2404	0.35	0.1875	0.5124	7.94E-05	NONE
IFABP	5	145377547	kgp22727603	rs61733334	SH3RF2, AC005351.1,	G	A	0.1776	0.3513	0.1891	0.5134	0.000168	NA
IFABP	12	112087805	h3a_37_12_112087805_C_T	rs61739319	BRAP, ,	A	G	0.06011	0.4039	0.2466	0.5612	5.63E-05	NA
IFABP	4	22425967	kgp20905321	rs61741722	GPR125, ,	A	G	0.05464	0.36	0.1972	0.5228	0.000561	NONE
IFABP	12	80983599	kgp9360629	rs61951075	RP11-272K23.3, PTPRQ,	A	G	0.0765	0.4062	0.2423	0.57	0.0001181	snp-known73150773(1)
IFABP	12	112103589	h3a_37_12_112103589_G_A	rs61999323	BRAP, ,	A	G	0.06011	0.4039	0.2466	0.5612	5.63E-05	NA
IFABP	18	36064715	kgp180081	rs62078640	, ,	A	C	0.1475	0.3753	0.2164	0.5341	0.0001329	rs4300725(1)
IFABP	2	154602637	kgp4159434	rs62172878	NA	G	A	0.1694	0.3442	0.1818	0.5066	0.0002752	NA
IFABP	2	154637951	kgp5647243	rs62172905	NA	A	G	0.1311	0.3611	0.2005	0.5218	0.0002084	kgp4159434(1)
IFABP	3	109155578	snp-known62272941	rs62272941	RP11-702L6.4, ,	A	G	0.1066	0.3507	0.1864	0.515	0.0004589	NONE
IFABP	3	109375585	snp-known62281700	rs62281700	RP11-457K10.1, ,	G	A	0.06557	0.3548	0.1928	0.5169	0.0008271	kgp8910987(1),rs1529186(1)
IFABP	4	11457313	kgp1972562	rs62295633	NA	A	G	0.0765	0.3646	0.2045	0.5247	0.0007655	NA
IFABP	5	103568248	snp-known62363914	rs62363914	NA	A	G	0.1175	0.3492	0.1875	0.5109	0.0004098	NONE
IFABP	7	63682707	kgp6806976	rs62461222	NA	A	G	0.09016	0.3496	0.185	0.5143	0.0004252	NA
IFABP	7	52189960	kgp732863	rs62465942	NA	G	A	0.1202	0.3484	0.1866	0.5102	0.0004102	NONE
IFABP	7	87044664	kgp3807470	rs62486547	NA	A	G	0.2623	0.3951	0.2351	0.555	9.52E-06	NA
IFABP	2	8207090	rs6431922	rs6431922	LINC00298, LINC00299,	A	C	0.1393	0.4433	0.2895	0.5971	8.12E-06	rs1025053(1)
IFABP	3	187040043	kgp10277628	rs6444215	, ,	A	G	0.04645	0.3472	0.1846	0.5098	0.001006	NONE
IFABP	4	73891050	rs6446913	rs6446913	RNU6ATAC5P, ,	A	G	0.04645	0.4029	0.2467	0.559	0.0002745	NA
IFABP	7	63752796	kgp851146	rs6460133	NA	A	G	0.1202	0.3886	0.229	0.5482	9.72E-05	kgp6806976(1),rs10949887(1),rs12537615(1)
IFABP	7	36574978	kgp3682083	rs6462684	AOAH, ,	G	A	0.2732	0.3374	0.1742	0.5005	0.0001221	NONE
IFABP	10	69953185	kgp5648679	rs6480310	MYPN, ,	G	A	0.2186	0.3568	0.1967	0.5169	6.46E-05	NONE
IFABP	16	57975565	kgp16270346	rs6499926	CNGB1, ,	A	G	0.06831	0.4258	0.2692	0.5825	2.25E-05	NONE
IFABP	18	71517388	rs6566767	rs6566767	NA	G	A	0.112	0.3576	0.1976	0.5176	0.000165	NONE
IFABP	5	152024757	rs6579952	rs6579952	AC091969.1, ,	A	G	0.4231	0.3702	0.2104	0.53	3.50E-06	snp-known2961750(1)
IFABP	1	65651173	kgp8420743	rs6588127	AK4, ,	C	A	0.4044	0.3408	0.1801	0.5016	2.79E-05	NA
IFABP	17	35419475	rs6607360	rs6607360	NA	A	G	0.2247	0.3502	0.1862	0.5143	0.0001695	kgp10298660(1)
IFABP	13	110871573	kgp7357081	rs666338	COL4A1, ,	G	C	0.0765	0.3379	0.177	0.4987	0.0007243	NONE
IFABP	2	38385164	rs6730133	rs6730133	CYP1B1-AS1, ,	G	A	0.3497	0.3376	0.1767	0.4986	3.94E-05	NONE
IFABP	2	141428751	rs6737361	rs6737361	LRP1B, ,	G	A	0.3681	0.3673	0.2071	0.5274	9.30E-06	NONE
IFABP	3	988606	kgp7183403	rs67711993	NA	A	G	0.2268	0.3805	0.2192	0.5417	3.86E-05	rs4686326(1)
IFABP	1	47387964	kgp1765336	rs67851981	NA	A	G	0.1311	0.3811	0.2164	0.5457	7.49E-05	NONE
IFABP	4	73908634	snp-known6830954	rs6830954	NA	C	A	0.06831	0.4252	0.271	0.5795	0.0001846	rs6446913(1),rs5020219(1)
IFABP	4	189794236	kgp10501645	rs6836204	NA	A	G	0.1133	0.3896	0.2298	0.5495	4.50E-05	NONE
IFABP	4	189052253	kgp1915900	rs6841275	NA	A	G	0.08743	0.3417	0.1806	0.5028	0.0005786	NONE
IFABP	4	84194185	kgp1730857	rs6843638	COQ2, ,	G	A	0.1831	0.3492	0.1892	0.5093	0.0001353	NONE
IFABP	4	161417343	kgp20828878	rs6855409	NA	G	A	0.03279	0.5065	0.3349	0.6781	0.0002002	NONE
IFABP	5	142839596	snp-known6867038	rs6867038	NA	G	A	0.1202	0.332	0.1706	0.4934	0.0004657	NONE
IFABP	5	145359705	kgp10325118	rs6876962	SH3RF2, ,	G	A	0.1066	0.3754	0.2108	0.5401	0.0001655	rs4913057(1)
IFABP	5	34843294	snp-known6884034	rs6884034	TTC23L, ,	A	G	0.05738	0.3865	0.2258	0.5471	0.0005599	NONE
IFABP	6	55190291	rs6924570	rs6924570	GFRAL, ,	A	G	0.1366	0.3394	0.1774	0.5014	0.0006716	NONE
IFABP	7	66308402	snp-known6965962	rs6965962	GTF2IRD1P1, ,	A	G	0.05495	0.3702	0.2095	0.5309	0.0002849	NA
IFABP	8	68676948	kgp3557528	rs7015186	NA	A	G	0.1093	0.4057	0.248	0.5634	8.09E-05	rs7824582(1),h3a_37_8_68677368_C_T(1)
IFABP	8	14074348	rs7016966	rs7016966	SGCZ, ,	A	G	0.2514	0.3397	0.1764	0.503	0.0001612	NONE
IFABP	9	73527309	kgp18349380	rs7037861	TRPM3, ,	G	A	0.07377	0.4242	0.2679	0.5805	0.000212	kgp2310804(1),kgp18634723(1)
IFABP	10	27949502	kgp21720918	rs7071366	NA	G	A	0.04098	0.3721	0.2126	0.5317	0.0005603	NONE
IFABP	10	132416144	kgp1364260	rs7080094	NA	C	G	0.1593	0.3353	0.172	0.4987	0.0004365	NONE
IFABP	10	71926288	rs7093644	rs7093644	SAR1A, ,	A	G	0.2541	0.3479	0.1854	0.5103	7.34E-05	NONE
IFABP	12	130751230	h3a_37_12_130751230_C_T	rs7133833	RP11-143E21.6, ,	A	G	0.4665	-0.3578	-0.5196	-0.1961	5.10E-06	NONE
IFABP	2	211824378	kgp1240597	rs713461	NA	G	A	0.05464	0.3651	0.2033	0.5269	0.0007108	NONE
IFABP	15	36415904	rs7169971	rs7169971	RP11-184D12.1, ,	C	A	0.3443	0.3718	0.213	0.5306	1.05E-05	NONE
IFABP	15	59467720	kgp20045186	rs7175679	MYO1E, ,	C	A	0.04372	0.4392	0.2831	0.5954	0.0002873	NONE
IFABP	16	54464218	rs7189231	rs7189231	NA	C	A	0.09563	0.4023	0.2443	0.5603	6.39E-05	NONE
IFABP	16	48907010	kgp386429	rs7190791	NA	A	G	0.1284	0.3523	0.1917	0.513	0.0005229	NONE
IFABP	16	78336242	kgp9765337	rs7203015	WWOX, ,	G	C	0.235	0.3838	0.2247	0.543	1.96E-05	NONE
IFABP	16	51127888	kgp9645854	rs7204514	NA	A	G	0.1311	0.3609	0.2001	0.5216	0.0002117	NONE
IFABP	17	29399167	snp-known7214698	rs7214698	RP11-848P1.9, ,	C	A	0.08516	0.3753	0.2158	0.5348	6.02E-05	NA
IFABP	18	3987214	kgp16097268	rs7228485	DLGAP1, DLGAP1-AS4,	G	A	0.07104	0.3641	0.2038	0.5245	0.0002779	NONE
IFABP	18	3675924	snp-known7232608	rs7232608	DLGAP1, ,	A	G	0.07104	0.3472	0.1867	0.5078	0.0007162	NONE
IFABP	8	49803618	snp-known72640563	rs72640563	NA	C	G	0.06011	0.3389	0.1775	0.5002	0.0008155	NA
IFABP	12	6484771	snp-known72645137	rs72645137	SCNN1A, LTBR,	A	G	0.05191	0.4459	0.2922	0.5997	0.0001253	NONE
IFABP	8	135604524	kgp10179452	rs72719772	ZFAT, ,	C	A	0.05738	0.3837	0.2259	0.5414	0.0002742	kgp9777005(1)
IFABP	16	57758331	kgp6718285	rs72795525	CCDC135, ,	A	G	0.06831	0.3895	0.2286	0.5505	0.0007622	NA
IFABP	18	42307286	kgp1817367	rs72907619	SETBP1, ,	A	G	0.07923	0.3582	0.1988	0.5177	0.0005301	NONE
IFABP	1	85439370	kgp15307059	rs72944599	MCOLN2, ,	A	G	0.03825	0.426	0.2689	0.583	0.0001486	NONE
IFABP	2	138590865	kgp14614689	rs72973403	NA	G	A	0.0467	0.4561	0.2842	0.628	0.0002088	NONE
IFABP	4	172288711	snp-known72981242	rs72981242	NA	G	A	0.2077	0.3326	0.1706	0.4945	0.0001724	NONE
IFABP	1	157979875	kgp15420811	rs73018964	KIRREL, ,	C	A	0.04372	0.4182	0.2564	0.58	0.0002946	NONE
IFABP	19	43714093	kgp21516554	rs73033538	PSG9, CEACAMP10,	G	A	0.06497	0.4024	0.2443	0.5605	0.0005356	NONE
IFABP	19	55911341	kgp11845493	rs73054989	RPL28, UBE2S, CTD-2105E13.13	A	G	0.1038	0.3457	0.1843	0.5071	0.0003087	NONE
IFABP	7	43436315	h3a_37_7_43436315_G_A	rs73101371	HECW1, ,	A	G	0.06284	0.3924	0.2313	0.5535	0.0004046	NONE
IFABP	12	81022594	snp-known73150773	rs73150773	PTPRQ, ,	G	A	0.0765	0.3761	0.2105	0.5418	0.0002751	NA
IFABP	22	51061827	snp-known73172277	rs73172277	ARSA, ,	A	G	0.08242	0.3509	0.1859	0.5158	0.0008511	NONE
IFABP	3	184342226	kgp7948835	rs73190404	EIF2B5, ,	A	G	0.1093	0.3354	0.1727	0.4981	0.0004562	NONE
IFABP	5	115756129	kgp22240283	rs73268952	NA	A	G	0.0929	0.3814	0.2232	0.5395	0.0001185	NONE
IFABP	10	73186007	kgp21917866	rs73281865	CDH23, ,	G	A	0.04098	0.3724	0.2134	0.5314	0.000931	NONE
IFABP	5	143255717	kgp22154189	rs73298614	NA	G	A	0.1284	0.4182	0.2596	0.5767	1.57E-05	NONE
IFABP	20	21406889	h3a_37_20_21406889_T_C	rs73302306	RN7SKP140, ,	G	A	0.2049	0.3402	0.1783	0.5022	0.0001621	NA
IFABP	14	95929089	kgp19636286	rs73340945	SYNE3, ,	A	G	0.07377	0.3615	0.2015	0.5215	0.0004201	NONE
IFABP	12	92101565	snp-known73359118	rs73359118	NA	A	G	0.05738	0.3607	0.1958	0.5257	0.0006409	NA
IFABP	21	33922310	kgp1814958	rs73359273	NA	A	G	0.2486	0.3451	0.1827	0.5075	0.0001022	NONE
IFABP	12	92179379	snp-known73361109	rs73361109	NA	A	G	0.05464	0.3752	0.2115	0.5389	0.0004849	snp-known73359118(1),snp-known77479744(1),kgp5293456(1)
IFABP	18	6513872	kgp7608740	rs73379446	C18orf64, ,	A	G	0.1858	0.3578	0.1976	0.5181	0.0001109	NONE
IFABP	18	23434620	kgp16019488	rs73408548	NA	A	G	0.05495	0.388	0.2284	0.5475	0.0001086	NONE
IFABP	11	10787657	kgp12930820	rs73417769	CTR9, ,	A	G	0.07377	0.3546	0.1936	0.5156	0.0006094	NONE
IFABP	6	65869333	kgp9432999	rs73439495	EYS, ,	G	A	0.09016	0.3553	0.1938	0.5167	0.0005982	h3a_37_6_65897320_T_C(1),snp-known73441372(1),kgp2991281(1),h3a_37_6_65972539_A_C(1)
IFABP	6	65933417	snp-known73441372	rs73441372	EYS, ,	A	G	0.08743	0.3553	0.1938	0.5167	0.0005982	NA
IFABP	6	65943513	kgp2991281	rs73441388	EYS, ,	G	A	0.08791	0.3552	0.1932	0.5172	0.0006149	NA
IFABP	8	139679662	h3a_37_8_139679662_C_T	rs73449692	COL22A1, ,	A	G	0.06011	0.3348	0.1725	0.4971	0.0009326	NA
IFABP	9	73485759	kgp2310804	rs73459206	TRPM3, ,	A	C	0.09341	0.3491	0.1856	0.5126	0.001013	NA
IFABP	22	48799208	h3a_37_22_48799208_T_C	rs73489119	NA	G	A	0.07542	0.385	0.2226	0.5474	7.43E-05	snp-known59854071(1)
IFABP	9	76589459	kgp18456992	rs73511226	NA	A	C	0.06831	0.3413	0.1801	0.5025	0.0006912	snp-known73511251(1),kgp18462089(1)
IFABP	9	76597893	snp-known73511251	rs73511251	NA	A	G	0.07377	0.3349	0.1734	0.4964	0.0007424	NA
IFABP	9	76698239	kgp18569098	rs73523399	NA	G	A	0.05464	0.4165	0.2599	0.5732	6.54E-05	NONE
IFABP	9	76638666	kgp18462089	rs73523625	NA	G	A	0.0765	0.336	0.1746	0.4974	0.0005729	NA
IFABP	6	121606673	seq-h3a_37_6_121606673_G_T	rs73526669	TBC1D32, ,	A	C	0.07923	0.3621	0.1999	0.5243	0.0005563	NONE
IFABP	11	111306248	kgp12616192	rs73553207	POU2AF1, ,	C	A	0.07923	0.363	0.2018	0.5242	0.0003976	NONE
IFABP	8	33017088	snp-known73585070	rs73585070	NA	A	C	0.0765	0.3919	0.2326	0.5512	0.0001348	NA
IFABP	20	10658046	kgp5353709	rs73604320	RP11-103J8.1, ,	A	G	0.1284	0.351	0.1896	0.5123	0.0005039	NONE
IFABP	9	18041895	snp-known73643500	rs73643500	NA	A	G	0.08743	0.376	0.2168	0.5351	0.0002426	NONE
IFABP	9	97028642	snp-known73653454	rs73653454	ZNF169, ,	C	A	0.07263	0.3583	0.1935	0.523	0.000977	NONE
IFABP	8	11291499	kgp20143065	rs73663136	FAM167A, C8orf12,	G	A	0.05191	0.4307	0.2768	0.5846	0.0001329	snp-known73663140(1)
IFABP	8	11292890	snp-known73663140	rs73663140	FAM167A, C8orf12,	G	A	0.0522	0.4299	0.2754	0.5844	0.0001409	NA
IFABP	7	31114263	kgp5444873	rs73688756	ADCYAP1R1, ,	A	C	0.08287	0.3981	0.2392	0.5569	0.0006261	NONE
IFABP	7	52502092	kgp22784201	rs73695781	, ,	A	C	0.07104	0.4177	0.2618	0.5737	0.0001672	NONE
IFABP	8	116590612	snp-known73703333	rs73703333	TRPS1, ,	G	A	0.1202	0.4028	0.2457	0.5598	1.79E-05	NA
IFABP	7	145067271	kgp13579627	rs73733679	NA	C	A	0.04396	0.4244	0.2681	0.5808	0.0002017	NONE
IFABP	6	22400108	kgp17345380	rs73737765	NA	A	G	0.06011	0.3543	0.1901	0.5185	0.0004235	snp-known56256853(1),kgp17265955(1)
IFABP	6	22418227	kgp17265955	rs73737795	NA	A	G	0.04098	0.3364	0.1735	0.4992	0.0008786	NA
IFABP	5	26516029	kgp22283264	rs73747855	NA	C	A	0.03279	0.414	0.2514	0.5765	0.0002791	kgp22525685(1)
IFABP	5	65986885	rs7380830	rs7380830	MAST4, ,	A	G	0.3634	0.3664	0.2031	0.5298	1.28E-05	NA
IFABP	4	41872680	kgp618061	rs73810426	NA	G	A	0.06831	0.4069	0.2447	0.5691	0.0003341	NA
IFABP	4	65762491	h3a_37_4_65762491_C_T	rs73821960	NA	A	G	0.06831	0.3765	0.2181	0.535	0.0002658	NONE
IFABP	19	58906589	kgp10177428	rs73939637	RPS5, AC012313.1,	A	G	0.1209	0.344	0.1833	0.5046	0.0003713	NONE
IFABP	2	77543037	h3a_37_2_77543037_T_C	rs73941203	LRRTM4, ,	G	A	0.1011	0.3499	0.1892	0.5106	0.0002529	NONE
IFABP	17	35722817	kgp14088375	rs73984213	ACACA, ,	A	G	0.1339	0.382	0.2234	0.5406	7.52E-05	NONE
IFABP	2	236902668	kgp14394625	rs73996698	AGAP1, ,	A	C	0.05191	0.3668	0.2024	0.5312	0.0005786	NONE
IFABP	2	236361835	kgp14350943	rs73997691	NA	G	A	0.1066	0.3769	0.2177	0.536	0.0002215	kgp14607877(1)
IFABP	13	90814460	kgp6375602	rs74102239	NA	A	G	0.03825	0.3844	0.2225	0.5464	0.0005377	NONE
IFABP	1	101687913	kgp15238933	rs74105205	NA	A	G	0.05191	0.3669	0.2063	0.5275	0.000657	NONE
IFABP	10	4928483	kgp9233872	rs74111794	AKR1C6P, ,	G	A	0.03005	0.4093	0.2513	0.5673	0.0006736	NONE
IFABP	10	78067930	kgp21954175	rs74148419	C10orf11, ,	G	A	0.06284	0.3377	0.1732	0.5022	0.000965	NONE
IFABP	10	87183411	kgp21702376	rs74148501	NA	G	A	0.05191	0.381	0.2211	0.5409	0.0003211	NONE
IFABP	7	8987061	snp-known74332636	rs74332636	NA	G	A	0.07735	0.3431	0.1812	0.505	0.0007219	NONE
IFABP	12	112259881	snp-known74388069	rs74388069	NA	A	C	0.05556	0.4117	0.2537	0.5697	4.41E-05	h3a_37_12_112130564_A_G(1),kgp18993082(1),kgp18771742(1),snp-known57721697(1),kgp18768613(1),h3a_37_12_112174765_T_A(1),h3a_37_12_112176359_A_G(1),h3a_37_12_112187148_G_T(1),h3a_37_12_112194421_T_G(1),snp-known75812027(1),h3a_37_12_112207260_A_G(1),snp-known56077984(1),snp-known78602437(1),h3a_37_12_112230015_A_G(1),snp-known75262684(1),h3a_37_12_112247532_T_C(1),snp-known79896949(1),snp-known569…
IFABP	7	87008979	kgp13740211	rs74439158	CROT, ,	G	A	0.05495	0.4219	0.2671	0.5766	6.09E-05	NA
IFABP	3	141714123	kgp17623398	rs74457138	TFDP2, ,	G	A	0.02732	0.3828	0.2246	0.541	0.0005887	NONE
IFABP	6	142574199	snp-known74493738	rs74493738	RP11-753B14.1, ,	G	C	0.04372	0.566	0.4153	0.7167	1.84E-05	NA
IFABP	17	35564759	kgp13897205	rs74607269	ACACA, ,	A	C	0.06284	0.4029	0.2454	0.5603	0.0001766	NA
IFABP	3	66099724	kgp17953052	rs74615728	NA	G	A	0.06011	0.356	0.1906	0.5214	0.0005078	NONE
IFABP	12	112371884	h3a_37_12_112371884_C_T	rs74619648	TMEM116, ,	A	G	0.05191	0.3983	0.2411	0.5555	9.82E-05	NA
IFABP	8	22000743	snp-known74690416	rs74690416	REEP4, ,	A	G	0.05191	0.3613	0.2017	0.5209	0.0007324	NONE
IFABP	12	112130666	kgp18993082	rs74762902	ACAD10, ,	A	T	0.06011	0.4039	0.2466	0.5612	5.63E-05	NA
IFABP	12	112466203	kgp18868342	rs74785120	NAA25, ,	C	A	0.05738	0.4003	0.2423	0.5584	6.64E-05	NA
IFABP	1	213913896	snp-known74814408	rs74814408	RP11-323I1.1, ,	T	A	0.1346	0.3417	0.1792	0.5043	0.0004679	NONE
IFABP	4	153770075	kgp2616120	rs74861185	ARFIP1, ,	A	G	0.03552	0.4779	0.3167	0.6392	0.0001904	NONE
IFABP	12	112760795	h3a_37_12_112760795_G_A	rs74868054	HECTD4, RP3-521E19.3,	A	G	0.05738	0.4039	0.2466	0.5612	5.63E-05	NA
IFABP	9	22417149	kgp18450590	rs74963024	, ,	G	A	0.03552	0.3518	0.1899	0.5137	0.0008714	NONE
IFABP	10	45496902	kgp22032482	rs74995926	CEP164P1, C10orf25, ZNF22	A	G	0.05191	0.4204	0.2639	0.5769	0.0001758	NONE
IFABP	18	6330313	kgp16031905	rs75033128	L3MBTL4, ,	G	A	0.07923	0.3492	0.1892	0.5093	0.0003503	NONE
IFABP	12	112693915	snp-known75040473	rs75040473	HECTD4, RP3-521E19.2,	G	A	0.05738	0.4039	0.2466	0.5612	5.63E-05	NA
IFABP	7	131775783	kgp13689526	rs75054489	NA	A	G	0.05191	0.3867	0.2263	0.547	0.0001996	NONE
IFABP	6	68256061	h3a_37_6_68256061_T_G	rs75078091	RNU6-280P, ,	C	A	0.03571	0.3816	0.2231	0.5401	0.0005105	NONE
IFABP	5	108583852	snp-known75086244	rs75086244	CTD-2587M2.1, ,	G	A	0.1475	0.359	0.197	0.5209	0.0001015	NONE
IFABP	12	102497698	snp-known75162381	rs75162381	NUP37, ,	G	A	0.1503	0.3772	0.2122	0.5422	0.000322	NA
IFABP	12	112234435	snp-known75262684	rs75262684	ALDH2, ,	A	G	0.06011	0.4039	0.2466	0.5612	5.63E-05	NA
IFABP	16	48667242	snp-known75278262	rs75278262	RP11-42I10.1, ,	A	G	0.05464	0.3382	0.1765	0.4998	0.000951	NA
IFABP	9	73544472	kgp18634723	rs75329715	TRPM3, ,	G	A	0.1038	0.3958	0.2359	0.5557	0.0002433	NA
IFABP	4	8202486	kgp5123225	rs75331395	SH3TC1, ,	A	G	0.0847	0.3595	0.1988	0.5201	0.0005417	NONE
IFABP	1	18997310	kgp15634336	rs75379542	PAX7, ,	A	G	0.1448	0.3691	0.2065	0.5317	2.59E-05	NONE
IFABP	12	118162184	snp-known75437409	rs75437409	KSR2, ,	A	G	0.07377	0.3682	0.2071	0.5294	0.0004231	seq-h3a_37_12_118155471_G_T(1)
IFABP	9	136076005	kgp4400949	rs75462257	NA	G	A	0.05769	0.3656	0.2061	0.5251	0.0003542	NONE
IFABP	1	18234987	kgp8889886	rs7547402	NA	A	G	0.2158	0.3417	0.1779	0.5054	0.0001663	NA
IFABP	1	65653425	rs7549901	rs7549901	AK4, ,	A	G	0.4126	0.3418	0.1812	0.5023	2.27E-05	kgp8420743(1),kgp3753712(1)
IFABP	5	101065577	snp-known75531046	rs75531046	NA	G	A	0.04396	0.4218	0.2581	0.5854	0.0002346	NA
IFABP	1	42208495	kgp15812471	rs75569982	HIVEP3, ,	G	A	0.03552	0.3863	0.2218	0.5507	0.0006904	NONE
IFABP	12	112207260	h3a_37_12_112207260_A_G	rs75584029	RP11-162P23.2, ALDH2,	G	A	0.06284	0.3768	0.2174	0.5362	0.0001379	NA
IFABP	9	121149069	kgp1099372	rs75626016	, ,	A	C	0.0989	0.3376	0.1741	0.5011	0.0002377	NONE
IFABP	12	112187148	h3a_37_12_112187148_G_T	rs75655687	ACAD10, ,	A	C	0.05899	0.3508	0.1879	0.5137	0.0004936	NA
IFABP	6	56126271	kgp17178441	rs75786050	COL21A1, ,	G	A	0.05191	0.3434	0.1808	0.506	0.0007296	NONE
IFABP	12	112204249	snp-known75812027	rs75812027	RP11-162P23.2, ALDH2,	A	G	0.06011	0.4039	0.2466	0.5612	5.63E-05	NA
IFABP	12	112230015	h3a_37_12_112230015_A_G	rs75822349	ALDH2, RP11-162P23.2,	G	A	0.06011	0.4039	0.2466	0.5612	5.63E-05	NA
IFABP	6	22441698	kgp17480748	rs75824760	NA	G	A	0.06284	0.4354	0.2791	0.5917	7.97E-05	snp-known76039660(1),snp-known76821725(1),rs10456256(1)
IFABP	10	113809565	snp-known75885608	rs75885608	, ,	A	C	0.0847	0.4089	0.2468	0.5709	0.0001547	kgp21839436(1)
IFABP	2	44322186	kgp2620756	rs7590995	NA	G	A	0.08197	0.358	0.196	0.52	0.0006226	NONE
IFABP	12	112477513	h3a_37_12_112477513_T_C	rs75913788	MIR3657, NAA25,	G	A	0.05738	0.4003	0.2423	0.5584	6.64E-05	NA
IFABP	12	81049758	kgp18950948	rs75923329	PTPRQ, ,	G	A	0.0929	0.3648	0.1989	0.5307	0.0001752	NA
IFABP	6	22435086	snp-known76039660	rs76039660	NA	A	G	0.0929	0.3598	0.1989	0.5207	0.0004589	NA
IFABP	5	107802268	h3a_37_5_107802268_T_A	rs76074253	NA	A	T	0.0884	0.3677	0.2048	0.5307	8.10E-05	NONE
IFABP	20	2809121	snp-known76113898	rs76113898	NA	A	G	0.08197	0.3528	0.19	0.5157	0.0007077	NONE
IFABP	3	105064538	kgp17585888	rs76196975	NA	G	A	0.03825	0.395	0.2375	0.5526	0.000542	NONE
IFABP	3	105195107	kgp17848698	rs76257745	ALCAM, ,	A	G	0.04098	0.3785	0.2193	0.5378	0.0008242	NONE
IFABP	20	14358008	kgp7467300	rs76288579	MACROD2, ,	A	C	0.07377	0.3467	0.1858	0.5076	0.0005754	NONE
IFABP	12	112538992	kgp19076560	rs76291334	NAA25, ,	G	A	0.05738	0.4039	0.2466	0.5612	5.63E-05	NA
IFABP	5	26465755	kgp22525685	rs76293362	NA	A	G	0.03005	0.3892	0.2252	0.5532	0.0006415	NA
IFABP	12	112447288	h3a_37_12_112447288_G_A	rs76319060	TMEM116, ,	A	G	0.05738	0.4003	0.2423	0.5584	6.64E-05	NA
IFABP	17	35484095	h3a_37_17_35484095_T_C	rs76415783	ACACA, ,	G	A	0.06831	0.3595	0.1994	0.5197	0.0005063	NA
IFABP	8	116545526	kgp20622299	rs76482929	TRPS1, ,	A	G	0.1011	0.3701	0.2114	0.5288	5.89E-05	NA
IFABP	10	113814465	kgp21839436	rs76498278	NA	A	G	0.09016	0.4089	0.2468	0.5709	0.0001547	NA
IFABP	6	150592566	kgp6839388	rs76506660	NA	A	G	0.04918	0.3639	0.2028	0.5249	0.0004665	NONE
IFABP	1	47201463	kgp15817873	rs76539061	NA	G	A	0.06557	0.3735	0.2119	0.5351	0.0003946	NONE
IFABP	9	9217122	kgp11217834	rs76544003	PTPRD, ,	G	A	0.04098	0.473	0.2881	0.6579	0.0005375	NONE
IFABP	2	205148029	kgp1933568	rs76561299	NA	G	A	0.04918	0.3822	0.2229	0.5415	0.0002588	NONE
IFABP	8	66990914	snp-known76565135	rs76565135	DNAJC5B, ,	A	G	0.1202	0.3752	0.2167	0.5337	0.0003044	NONE
IFABP	15	88395969	kgp9641191	rs76601700	NA	A	G	0.04645	0.5125	0.3526	0.6723	2.03E-05	NONE
IFABP	4	189213925	rs7661001	rs7661001	NA	C	A	0.1694	0.3702	0.2075	0.5328	0.0001459	NA
IFABP	5	37413357	h3a_37_5_37413357_A_C	rs76729914	WDR70, ,	C	A	0.06831	0.3861	0.2281	0.5442	7.86E-05	snp-known28492848(1),snp-known78293085(1)
IFABP	14	87611404	kgp19588034	rs76746200	NA	G	A	0.04098	0.4136	0.2474	0.5797	0.0004832	NONE
IFABP	4	61671689	kgp20667289	rs7679233	NA	G	A	0.1093	0.3468	0.1843	0.5093	0.0003911	NONE
IFABP	4	189216789	h3a_37_4_189216789_G_A	rs7681057	NA	A	G	0.1639	0.3913	0.23	0.5526	3.01E-05	NA
IFABP	6	22436665	snp-known76821725	rs76821725	NA	G	A	0.0929	0.3598	0.1989	0.5207	0.0004589	NA
IFABP	3	55065456	kgp17572102	rs76844480	CACNA2D3, ,	A	G	0.1547	0.3502	0.1851	0.5152	0.0002333	NONE
IFABP	6	120384669	kgp17427014	rs76878792	NA	A	G	0.0847	0.3318	0.1706	0.4931	0.0006693	NONE
IFABP	12	111822422	h3a_37_12_111822422_C_T	rs77084745	RP3-473L9.4, HSPA8P14,	A	G	0.0442	0.3607	0.1996	0.5217	0.0005065	NA
IFABP	5	37332308	h3a_37_5_37332308_C_T	rs77091086	NUP155, ,	A	G	0.0929	0.3706	0.2112	0.53	0.0002626	NA
IFABP	5	56047451	rs7709874	rs7709874	NA	G	A	0.2158	0.383	0.2179	0.5481	7.05E-05	NONE
IFABP	12	102446675	kgp5018087	rs77121786	CCDC53, ,	C	A	0.1547	0.3989	0.2338	0.5641	0.0001572	NA
IFABP	12	112130564	h3a_37_12_112130564_A_G	rs77123766	ACAD10, ,	G	A	0.05587	0.4001	0.2405	0.5597	0.0001077	NA
IFABP	2	81958818	snp-known77187695	rs77187695	NA	A	G	0.06011	0.3731	0.2046	0.5416	0.0006126	NONE
IFABP	1	164630008	snp-known77303472	rs77303472	PBX1, ,	A	T	0.06354	0.361	0.1996	0.5224	0.0005532	NONE
IFABP	17	35542856	kgp13896864	rs77361315	ACACA, ,	A	G	0.06557	0.3823	0.2235	0.5411	0.0002862	NA
IFABP	5	14912667	snp-known7736368	rs7736368	AC016575.1, ,	A	C	0.09016	0.3771	0.2173	0.537	0.0002441	kgp22218483(1)
IFABP	5	60587326	snp-known77419868	rs77419868	NA	A	G	0.04098	0.3847	0.2265	0.5429	0.0005626	NONE
IFABP	12	107870387	kgp19172419	rs77458417	BTBD11, ,	G	A	0.02732	0.4058	0.2478	0.5638	0.0004266	NONE
IFABP	12	92150752	snp-known77479744	rs77479744	NA	A	G	0.05525	0.3741	0.2089	0.5392	0.0005328	NA
IFABP	6	65897320	h3a_37_6_65897320_T_C	rs77546927	EYS, ,	G	A	0.09016	0.3553	0.1938	0.5167	0.0005982	NA
IFABP	2	105087931	kgp14339034	rs77589315	LINC01102, ,	A	C	0.07377	0.3358	0.1748	0.4968	0.0005595	NONE
IFABP	5	37245373	snp-known77735112	rs77735112	RN7SL37P, C5orf42,	C	A	0.0929	0.3706	0.2112	0.53	0.0002626	NA
IFABP	13	44626853	h3a_37_13_44626853_A_C	rs77738894	, ,	C	A	0.05191	0.4041	0.2476	0.5607	0.0003443	NONE
IFABP	12	112550901	snp-known77740391	rs77740391	NA	A	G	0.06011	0.3818	0.2227	0.5408	0.0001144	NA
IFABP	17	35529549	snp-known77819012	rs77819012	ACACA, ,	G	A	0.06557	0.3823	0.2235	0.5411	0.0002862	NA
IFABP	5	14917148	kgp22218483	rs77855544	NA	A	G	0.09563	0.3412	0.1801	0.5022	0.0007217	NA
IFABP	10	78628228	h3a_37_10_78628228_G_T	rs77877035	KCNMA1, ,	A	C	0.1093	0.3589	0.1976	0.5203	0.0003643	NONE
IFABP	1	184396792	kgp15504092	rs77935378	C1orf21, ,	A	G	0.03552	0.3959	0.2385	0.5532	0.0005224	NONE
IFABP	2	78159165	kgp14369757	rs77987309	NA	G	A	0.1066	0.333	0.1707	0.4953	0.0004668	NONE
IFABP	5	150412285	h3a_37_5_150412285_G_A	rs78001506	TNIP1, ,	A	G	0.153	0.3762	0.2123	0.5401	7.91E-05	NONE
IFABP	7	43369576	kgp13349279	rs78037614	HECW1, ,	A	C	0.03279	0.428	0.264	0.592	0.0003394	NONE
IFABP	8	67003863	kgp1163899	rs78066081	DNAJC5B, ,	A	C	0.1934	0.3535	0.1914	0.5157	0.0001859	NONE
IFABP	10	3288321	kgp21616696	rs78101896	RP11-298E9.6, ,	A	G	0.05464	0.3526	0.1878	0.5174	0.0007552	NONE
IFABP	12	112174765	h3a_37_12_112174765_T_A	rs78112811	ACAD10, ,	T	A	0.06319	0.3769	0.2169	0.5369	0.0001432	NA
IFABP	12	81035017	kgp18744210	rs78145153	PTPRQ, ,	A	G	0.09016	0.3648	0.1989	0.5307	0.0001752	kgp19017936(1),kgp18950948(1),kgp18956975(1)
IFABP	10	18035877	seq-h3a_37_10_18035877_G_A	rs782307758	NA	A	G	0.06557	0.3503	0.1865	0.5141	0.0009792	NONE
IFABP	8	68664102	rs7824582	rs7824582	NA	G	A	0.112	0.3891	0.2301	0.548	0.0001316	NA
IFABP	4	141604956	kgp21171295	rs78274923	TBC1D9, ,	A	G	0.04918	0.4035	0.2459	0.5611	0.0004994	NONE
IFABP	5	37427594	snp-known78293085	rs78293085	WDR70, ,	G	A	0.09066	0.3676	0.2074	0.5278	0.0003417	NA
IFABP	2	236357806	kgp14607877	rs78308853	NA	C	A	0.112	0.3538	0.1934	0.5142	0.0003873	NA
IFABP	6	65817649	kgp11583973	rs78347013	EYS, ,	G	A	0.07104	0.3716	0.2114	0.5319	0.0004793	NONE
IFABP	1	65872825	kgp15210834	rs78370367	DNAJC6, ,	A	G	0.03552	0.3896	0.2319	0.5473	0.0005108	NONE
IFABP	8	139680915	kgp2147341	rs7840408	COL22A1, ,	A	G	0.05464	0.3502	0.1889	0.5115	0.0006769	h3a_37_8_139678902_T_C(1),h3a_37_8_139679662_C_T(1)
IFABP	12	102501720	snp-known78462723	rs78462723	NUP37, ,	A	G	0.1503	0.3772	0.2122	0.5422	0.000322	NA
IFABP	9	108246342	snp-known78536270	rs78536270	FSD1L, ,	A	G	0.06284	0.3478	0.1804	0.5152	0.0006846	NA
IFABP	10	70351308	kgp21602663	rs78585699	TET1, ,	G	A	0.05056	0.3444	0.1811	0.5076	0.0009811	NONE
IFABP	12	112220723	snp-known78602437	rs78602437	ALDH2, RP11-162P23.2,	G	A	0.05738	0.4039	0.2466	0.5612	5.63E-05	NA
IFABP	8	10066313	kgp20213303	rs78606210	MSRA, ,	A	C	0.1257	0.3457	0.1793	0.512	0.0006101	NONE
IFABP	17	35617576	h3a_37_17_35617576_C_T	rs78624877	ACACA, ,	A	G	0.06284	0.4029	0.2454	0.5603	0.0001766	NA
IFABP	11	12898401	snp-known78639119	rs78639119	TEAD1, ,	G	A	0.1093	0.3724	0.2076	0.5371	0.0002667	NA
IFABP	11	82340626	kgp8601953	rs78762959	RP11-179A16.1, RP11-179A16.2,	G	A	0.2295	0.3916	0.2329	0.5502	1.67E-05	NA
IFABP	4	20215356	kgp2740101	rs78781941	NA	C	G	0.06319	0.3832	0.2224	0.544	0.0003899	NA
IFABP	5	101071301	kgp9062147	rs78790256	, ,	A	G	0.05464	0.4184	0.2575	0.5792	0.0001453	snp-known75531046(1)
IFABP	17	35604052	snp-known78799771	rs78799771	ACACA, ,	C	A	0.06284	0.4029	0.2454	0.5603	0.0001766	NA
IFABP	2	34966469	kgp7548937	rs78845754	NA	G	A	0.2732	0.3479	0.1842	0.5115	8.35E-05	NONE
IFABP	10	12721507	h3a_37_10_12721507_G_T	rs7893280	CAMK1D, ,	C	A	0.1557	0.3674	0.2072	0.5276	0.0001419	NA
IFABP	10	82675151	kgp1645493	rs7896240	NA	A	G	0.1284	0.3418	0.1805	0.5031	0.0003602	NONE
IFABP	3	140939804	kgp17792603	rs78981658	NA	A	G	0.03825	0.3582	0.1983	0.5182	0.0006735	NONE
IFABP	10	83534527	kgp21887002	rs7900054	NA	G	A	0.04696	0.3505	0.1888	0.5123	0.0009056	NONE
IFABP	2	8222455	h3a_37_2_8222455_C_T	rs79018369	LINC00298, LINC00299,	G	A	0.123	0.3646	0.1994	0.5298	0.0003366	NONE
IFABP	11	83645072	kgp10341152	rs790364	DLG2, ,	C	G	0.0765	0.4206	0.2576	0.5836	0.0002773	NONE
IFABP	17	35672298	snp-known79085280	rs79085280	ACACA, ,	A	G	0.06557	0.3823	0.2235	0.5411	0.0002862	NA
IFABP	11	82340590	kgp7310952	rs79138129	RP11-179A16.1, RP11-179A16.2,	C	A	0.2295	0.3916	0.2329	0.5502	1.67E-05	kgp8601953(1)
IFABP	1	42209619	kgp15330860	rs79218194	HIVEP3, ,	A	G	0.06557	0.3837	0.2232	0.5443	0.00042	NONE
IFABP	1	171408702	h3a_37_1_171408702_C_A	rs79240231	, ,	A	C	0.05738	0.3442	0.1836	0.5047	0.0008929	NONE
IFABP	8	10011270	kgp20224695	rs79284836	MSRA, ,	A	G	0.05464	0.3762	0.2134	0.5391	0.0004957	NONE
IFABP	7	151526306	h3a_37_7_151526306_T_A	rs79311137	PRKAG2, ,	T	A	0.05769	0.3545	0.1921	0.517	0.0006427	NONE
IFABP	2	180975234	kgp8015297	rs79369111	NA	G	A	0.08197	0.3584	0.1976	0.5192	0.0006389	NONE
IFABP	15	100726129	kgp19858544	rs79398467	ADAMTS17, ,	A	G	0.04645	0.438	0.2804	0.5956	0.0001151	NA
IFABP	11	60746458	kgp12835746	rs7952345	CD6, ,	A	G	0.06011	0.3748	0.2157	0.5339	0.000435	NONE
IFABP	8	95076795	kgp4074588	rs79532932	NA	G	A	0.0929	0.3449	0.1806	0.5093	0.0007153	NA
IFABP	9	133807833	kgp18674839	rs79623026	FIBCD1, RP11-83J21.3,	A	G	0.05191	0.3678	0.2083	0.5274	0.0002388	NONE
IFABP	6	142570605	snp-known79676854	rs79676854	NA	C	A	0.04372	0.566	0.4153	0.7167	1.84E-05	snp-known74493738(1)
IFABP	12	112094435	rs7971818	rs7971818	BRAP, ,	A	G	0.06284	0.3768	0.2174	0.5362	0.0001379	NA
IFABP	12	112599283	kgp19135616	rs79726326	HECTD4, ,	A	C	0.05464	0.4242	0.268	0.5803	3.07E-05	NA
IFABP	12	59820606	kgp8944836	rs7976856	NA	G	A	0.08197	0.3607	0.1972	0.5242	0.0001632	NA
IFABP	14	32753639	kgp9402662	rs79775162	NA	A	G	0.1585	0.355	0.1841	0.5259	0.0005168	NONE
IFABP	2	111540169	kgp3026375	rs79778563	ACOXL, ,	A	G	0.06284	0.3576	0.1979	0.5173	0.0003459	NA
IFABP	12	112194421	h3a_37_12_112194421_T_G	rs79779492	ACAD10, RP11-162P23.2,	C	A	0.06284	0.3768	0.2174	0.5362	0.0001379	NA
IFABP	10	44287866	kgp21599899	rs79782794	HNRNPA3P1, ,	A	G	0.08197	0.4593	0.3063	0.6124	3.47E-06	NONE
IFABP	12	112569511	h3a_37_12_112569511_C_T	rs79808465	TRAFD1, ,	A	G	0.05738	0.4039	0.2466	0.5612	5.63E-05	NA
IFABP	2	34891162	kgp2720866	rs79863613	NA	A	C	0.06831	0.4184	0.2501	0.5866	0.0002849	NONE
IFABP	12	112299555	snp-known79896949	rs79896949	MAPKAPK5, ,	G	A	0.05738	0.4039	0.2466	0.5612	5.63E-05	NA
IFABP	12	81093029	kgp18956975	rs79998371	NA	A	G	0.06284	0.354	0.1848	0.5232	0.0008851	NA
IFABP	12	112628308	snp-known80009232	rs80009232	HECTD4, ,	G	A	0.06011	0.3818	0.2227	0.5408	0.0001144	NA
IFABP	12	112176359	h3a_37_12_112176359_A_G	rs80079426	ACAD10, ,	G	A	0.06284	0.3768	0.2174	0.5362	0.0001379	NA
IFABP	5	110714700	kgp2435752	rs80080758	CAMK4, ,	A	G	0.2158	0.3745	0.2158	0.5332	3.48E-05	rs306117(1)
IFABP	14	102417370	snp-known8008158	rs8008158	RP11-1017G21.5, RP11-1017G21.6,	A	G	0.06557	0.3587	0.1958	0.5217	0.0006255	h3a_37_14_102419086_G_A(1)
IFABP	12	112599265	kgp19144960	rs80096478	HECTD4, ,	A	G	0.05464	0.4242	0.268	0.5803	3.07E-05	h3a_37_12_112371884_C_T(1),h3a_37_12_112447288_G_A(1),kgp18868342(1),h3a_37_12_112473125_A_G(1),h3a_37_12_112477513_T_C(1),snp-known80312988(1),kgp19076560(1),snp-known60038277(1),snp-known77740391(1),h3a_37_12_112569511_C_T(1),kgp19135616(1),snp-known80009232(1),snp-known75040473(1),h3a_37_12_112760795_G_A(1)
IFABP	21	23078438	snp-known80105822	rs80105822	NA	G	A	0.06831	0.4054	0.2486	0.5623	0.0002219	NA
IFABP	7	86989039	rs802026	rs802026	CROT, ,	A	G	0.2596	0.3766	0.2146	0.5386	2.11E-05	NONE
IFABP	12	112121068	h3a_37_12_112121068_G_A	rs80229432	BRAP, ,	A	G	0.05191	0.3863	0.2273	0.5453	0.0001591	NA
IFABP	1	18991801	kgp15319636	rs80251126	PAX7, ,	A	G	0.1099	0.3614	0.1939	0.5289	0.0005071	NONE
IFABP	6	85740551	kgp2975983	rs80251663	NA	G	A	0.07104	0.3801	0.2195	0.5407	0.0003511	NONE
IFABP	3	64547502	kgp17587343	rs80265358	ADAMTS9, ADAMTS9-AS1,	A	G	0.04918	0.4085	0.2506	0.5665	0.000257	NA
IFABP	12	50081714	snp-known80285109	rs80285109	FMNL3, ,	G	A	0.08743	0.355	0.1941	0.516	0.000445	NA
IFABP	15	89450087	kgp2580628	rs8029053	MFGE8, ,	A	G	0.1585	0.3358	0.1745	0.4971	0.0003198	NONE
IFABP	15	36378396	snp-known8029410	rs8029410	RP11-184D12.1, ,	G	A	0.1257	0.3499	0.1866	0.5131	0.000495	NONE
IFABP	12	112486354	snp-known80312988	rs80312988	NAA25, ,	C	A	0.06011	0.3818	0.2227	0.5408	0.0001144	NA
IFABP	10	106489618	kgp22049058	rs80340913	SORCS3, ,	G	A	0.03005	0.4166	0.251	0.5822	0.0004573	NONE
IFABP	12	62619222	kgp18701159	rs80348854	FAM19A2, ,	G	A	0.03279	0.3853	0.227	0.5436	0.0004699	NONE
IFABP	16	55334151	rs8056978	rs8056978	RP11-26L20.3, ,	G	A	0.1585	0.364	0.2023	0.5257	0.0001046	NONE
IFABP	1	26235705	rs807057	rs807057	NA	A	G	0.224	0.3551	0.1926	0.5177	0.0001406	NONE
IFABP	20	21414037	rs809220	rs809220	NA	G	A	0.2186	0.3415	0.1801	0.5028	0.0001254	NA
IFABP	3	55745569	kgp4316	rs815402	ERC2, ,	A	G	0.04121	0.4362	0.2798	0.5927	0.0001452	NONE
IFABP	7	6477002	rs836540	rs836540	DAGLB, ,	C	A	0.1393	0.3368	0.1734	0.5003	0.0003812	NONE
IFABP	20	51270980	rs856385	rs856385	NA	G	A	0.09016	0.4092	0.2499	0.5684	0.0001332	NONE
IFABP	12	44730707	h3a_37_12_44730707_T_C	rs859016	TMEM117, ,	G	A	0.0929	0.3861	0.2253	0.5469	0.0001689	snp-known2220726(1),snp-known9738577(1)
IFABP	18	59814324	kgp1058009	rs9320001	PIGN, ,	G	C	0.08242	0.4088	0.2435	0.5742	7.01E-05	NONE
IFABP	5	145393315	rs9325001	rs9325001	SH3RF2, ,	A	G	0.1421	0.3815	0.2201	0.543	7.77E-05	kgp22727603(1)
IFABP	6	82228814	rs9361832	rs9361832	FAM46A, ,	G	A	0.4454	0.3453	0.1838	0.5068	1.51E-05	NONE
IFABP	6	134720067	rs9402592	rs9402592	NA	A	G	0.06831	0.3743	0.2157	0.5329	0.0007312	NONE
IFABP	9	140752657	kgp9720232	rs9410063	EHMT1, ,	G	A	0.1401	0.3558	0.1933	0.5182	0.0001952	kgp10561435(1)
IFABP	9	140751395	kgp8082520	rs9410147	EHMT1, ,	A	C	0.04918	0.4073	0.2483	0.5662	0.0001468	NONE
IFABP	9	71642045	kgp1480797	rs9410767	NA	G	A	0.1011	0.3535	0.1884	0.5187	0.000452	NONE
IFABP	13	28238760	rs9507916	rs9507916	POLR1D, ,	G	A	0.1694	0.3364	0.1746	0.4982	0.0001594	NONE
IFABP	13	113959804	h3a_37_13_113959804_G_A	rs9549736	LAMP1, ,	G	A	0.03825	0.429	0.274	0.584	0.0002279	NONE
IFABP	13	113204382	snp-known9550141	rs9550141	TUBGCP3, ,	A	G	0.05249	0.3732	0.2126	0.5339	0.0008619	NONE
IFABP	13	28236652	kgp805919	rs9551373	POLR1D, ,	T	A	0.0929	0.3766	0.2181	0.5351	0.0001108	NONE
IFABP	13	42175588	snp-known9590614	rs9590614	VWA8, ,	G	C	0.153	0.3711	0.2115	0.5308	0.0001065	NONE
IFABP	13	54507153	kgp6319700	rs9596875	NA	G	C	0.07923	0.4074	0.2508	0.564	0.0003236	rs9596876(1)
IFABP	13	54515420	rs9596876	rs9596876	NA	G	A	0.07923	0.4074	0.2508	0.564	0.0003236	NA
IFABP	6	134132321	kgp1235695	rs961550	RP3-323P13.2, ,	A	G	0.05191	0.3935	0.2361	0.551	0.0003697	NONE
IFABP	4	37322311	kgp20918521	rs9686017	KIAA1239, ,	A	G	0.0765	0.3433	0.182	0.5046	0.0003361	NONE
IFABP	12	128587699	kgp2045180	rs9706384	RP13-653N12.1, ,	A	C	0.0765	0.346	0.1825	0.5096	0.000662	NONE
IFABP	1	240650293	kgp10067839	rs9724982	NA	C	G	0.1803	0.3888	0.2308	0.5468	3.71E-05	NONE
IFABP	12	44742827	snp-known9738577	rs9738577	TMEM117, ,	G	A	0.09836	0.3861	0.2253	0.5469	0.0001689	NA
IFABP	20	10127791	kgp4266524	rs9808617	SNAP25-AS1, ,	G	A	0.1175	0.3613	0.2018	0.5207	0.0003446	NONE
IFABP	3	4659146	kgp332592	rs9810214	ITPR1, ,	A	G	0.1284	0.3642	0.2035	0.5248	0.000213	NONE
IFABP	16	78356662	rs9922483	rs9922483	WWOX, ,	A	C	0.3962	0.351	0.1872	0.5148	2.84E-05	NONE
IFABP	8	26938804	h3a_37_8_26938804_A_G	rs997984	NA	G	A	0.0765	0.3741	0.2021	0.5462	0.0005646	NA
