# Supplementary material for: Genetic variation in environmental enteropathy and stunting in Zambian children: A pilot genome wide association study using the H3Africa chip
Source: PLoS One. 2023 Sep 27;18(9):e0291311. doi: 10.1371/journal.pone.0291311 (PMC10529557; doi:10.1371/journal.pone.0291311)
Supplement: S11 Table — (CSV) [file pone.0291311.s017.csv]

Association	Variation ID	Chromosome	Position	Variant	Strand	Symbol	Gene	Predicted Function	CDS Position	AA Position	AA Change	Detail	Splice Distance	Proteins
positive	rs116471124	chr1	18044988	C|T	1	RP11-473A10.2	ENSG00000236648	non-coding intronic	None	None	None	None	67	None
positive	rs80251126	chr1	18991801	C|T	1	PAX7	ENSG00000009709	intronic	None	None	None	None	26447	None
positive	rs75379542	chr1	18997310	G|A	1	PAX7	ENSG00000009709	intronic	None	None	None	None	20938	None
positive	rs11805536	chr1	41576610	A|Y	1	SCMH1	ENSG00000010803	intronic	None	None	None	None	2345	None
positive	rs11805536	chr1	41576610	A|Y	1	SCMH1	ENSG00000010803	intronic	None	None	None	None	31940	None
positive	rs75569982	chr1	42208495	T|C	1	HIVEP3	ENSG00000127124	intronic	None	None	None	None	113877	None
positive	rs75569982	chr1	42208495	T|C	1	HIVEP3	ENSG00000127124	intronic	None	None	None	None	41829	None
positive	rs79218194	chr1	42209619	G|A	1	HIVEP3	ENSG00000127124	intronic	None	None	None	None	115001	None
positive	rs79218194	chr1	42209619	G|A	1	HIVEP3	ENSG00000127124	intronic	None	None	None	None	42953	None
positive	rs2983715	chr1	45186056	G|A	1	C1orf228	ENSG00000198520	non-coding intronic	None	None	None	None	3738	None
positive	rs2983715	chr1	45186056	G|A	1	C1orf228	ENSG00000198520	intronic	None	None	None	None	3738	None
positive	rs2983715	chr1	45186056	G|A	1	RNU5F-1	ENSG00000199377	3downstream	None	None	None	None	None	None
positive	rs12030799	chr1	61425824	G|A	1	NFIA	ENSG00000162599	intronic	None	None	None	None	94686	None
positive	rs12030799	chr1	61425824	G|A	1	RP4-668G5.1	ENSG00000237928	non-coding intronic	None	None	None	None	3414	None
positive	rs12030799	chr1	61425824	G|A	1	RP4-668G5.1	ENSG00000237928	non-coding intronic	None	None	None	None	5550	None
positive	rs17121899	chr1	61742159	T|C	1	NFIA	ENSG00000162599	non-coding intronic	None	None	None	None	1033	None
positive	rs17121899	chr1	61742159	T|C	1	NFIA	ENSG00000162599	intronic	None	None	None	None	1033	None
positive	rs17121899	chr1	61742159	T|C	1	NFIA	ENSG00000162599	intronic	None	None	None	None	56025	None
positive	rs17121899	chr1	61742159	T|C	1	NFIA	ENSG00000162599	intronic	None	None	None	None	106750	None
positive	rs6588127	chr1	65651173	G|Y	1	AK4	ENSG00000162433	intronic	None	None	None	None	5220	None
positive	rs6588127	chr1	65651173	G|Y	1	AK4	ENSG00000162433	non-coding intronic	None	None	None	None	5220	None
positive	rs4915683	chr1	65653215	C|A	1	AK4	ENSG00000162433	intronic	None	None	None	None	3178	None
positive	rs4915683	chr1	65653215	C|A	1	AK4	ENSG00000162433	non-coding intronic	None	None	None	None	3178	None
positive	rs7549901	chr1	65653425	T|C	1	AK4	ENSG00000162433	intronic	None	None	None	None	2968	None
positive	rs7549901	chr1	65653425	T|C	1	AK4	ENSG00000162433	non-coding intronic	None	None	None	None	2968	None
positive	rs78370367	chr1	65872825	G|W	1	DNAJC6	ENSG00000116675	intronic	None	None	None	None	1009	None
positive	rs72944599	chr1	85439370	G|A	1	MCOLN2	ENSG00000153898	intronic	None	None	None	None	7979	None
positive	rs72944599	chr1	85439370	G|A	1	MCOLN2	ENSG00000153898	non-coding intronic	None	None	None	None	7979	None
positive	rs72944599	chr1	85439370	G|A	1	MCOLN2	ENSG00000153898	non-coding intronic	None	None	None	None	1653	None
positive	rs12564097	chr1	151539293	T|M	1	TUFT1	ENSG00000143367	3downstream	None	None	None	None	None	None
positive	rs12564097	chr1	151539293	T|M	1	TUFT1	ENSG00000143367	intronic	None	None	None	None	589	None
positive	rs12564097	chr1	151539293	T|M	1	TUFT1	ENSG00000143367	non-coding intronic	None	None	None	None	589	None
positive	rs73018964	chr1	157979875	A|C	1	KIRREL	ENSG00000183853	intronic	None	None	None	None	16357	None
positive	rs73018964	chr1	157979875	A|C	1	KIRREL	ENSG00000183853	intronic	None	None	None	None	16353	None
positive	rs77303472	chr1	164630008	T|A	1	PBX1	ENSG00000185630	non-coding intronic	None	None	None	None	21359	None
positive	rs77303472	chr1	164630008	T|A	1	PBX1	ENSG00000185630	intronic	None	None	None	None	97460	None
positive	rs77303472	chr1	164630008	T|A	1	PBX1	ENSG00000185630	non-coding intronic	None	None	None	None	83767	None
positive	rs77303472	chr1	164630008	T|A	1	PBX1	ENSG00000185630	non-coding intronic	None	None	None	None	70337	None
positive	rs77303472	chr1	164630008	T|A	1	PBX1	ENSG00000185630	non-coding intronic	None	None	None	None	34675	None
positive	rs77303472	chr1	164630008	T|A	1	PBX1	ENSG00000185630	intronic	None	None	None	None	29655	None
positive	rs77303472	chr1	164630008	T|A	1	PBX1	ENSG00000185630	non-coding intronic	None	None	None	None	13719	None
positive	rs77303472	chr1	164630008	T|A	1	PBX1	ENSG00000185630	non-coding intronic	None	None	None	None	8632	None
positive	rs77303472	chr1	164630008	T|A	1	PBX1	ENSG00000185630	intronic	None	None	None	None	3399	None
positive	rs77935378	chr1	184396792	C|T	1	C1orf21	ENSG00000116667	intronic	None	None	None	None	40290	None
positive	rs12239772	chr1	201075231	A|G	1	CACNA1S	ENSG00000081248	intronic	None	None	None	None	4061	None
positive	rs74814408	chr1	213913896	A|T	1	RP11-323I1.1	ENSG00000228255	non-coding intronic	None	None	None	None	8995	None
positive	rs3767754	chr1	231679662	G|A	1	TSNAX-DISC1	ENSG00000270106	intronic	None	None	None	None	14557	None
positive	rs3767754	chr1	231679662	G|A	1	TSNAX	ENSG00000116918	non-coding intronic	None	None	None	None	1305	None
positive	rs3767754	chr1	231679662	G|A	1	TSNAX	ENSG00000116918	intronic	None	None	None	None	1305	None
positive	rs3767754	chr1	231679662	G|A	1	TSNAX-DISC1	ENSG00000270106	intronic	None	None	None	None	1305	None
positive	rs3767754	chr1	231679662	G|A	1	TSNAX	ENSG00000116918	3downstream	None	None	None	None	None	None
positive	rs58393307	chr1	238063845	A|G	1	RP11-193H5.1	ENSG00000237250	non-coding intronic	None	None	None	None	3429	None
positive	rs3006029	chr1	244661477	C|K	1	C1orf101	ENSG00000179397	non-coding intronic	None	None	None	None	827	None
positive	rs3006029	chr1	244661477	C|K	1	C1orf101	ENSG00000179397	intronic	None	None	None	None	18391	None
positive	rs3006029	chr1	244661477	C|K	1	C1orf101	ENSG00000179397	non-coding intronic	None	None	None	None	18391	None
positive	rs3006029	chr1	244661477	C|K	1	C1orf101	ENSG00000179397	intronic	None	None	None	None	827	None
positive	rs78101896	chr10	3288321	C|K	1	RP11-298E9.6	ENSG00000226762	non-coding intronic	None	None	None	None	1470	None
positive	rs74111794	chr10	4928483	T|C	1	AKR1C6P	ENSG00000151631	non-coding intronic	None	None	None	None	771	None
positive	rs11257922	chr10	12669049	A|K	1	CAMK1D	ENSG00000183049	non-coding intronic	None	None	None	None	39686	None
positive	rs11257922	chr10	12669049	A|K	1	CAMK1D	ENSG00000183049	intronic	None	None	None	None	39686	None
positive	rs10906191	chr10	12680783	C|T	1	CAMK1D	ENSG00000183049	non-coding intronic	None	None	None	None	27952	None
positive	rs10906191	chr10	12680783	C|T	1	CAMK1D	ENSG00000183049	intronic	None	None	None	None	27952	None
positive	rs10752271	chr10	12704191	G|A	1	CAMK1D	ENSG00000183049	non-coding intronic	None	None	None	None	4544	None
positive	rs10752271	chr10	12704191	G|A	1	CAMK1D	ENSG00000183049	intronic	None	None	None	None	4544	None
positive	rs4747995	chr10	12711734	T|C	1	CAMK1D	ENSG00000183049	intronic	None	None	None	None	2925	None
positive	rs10906202	chr10	12718736	T|M	1	CAMK1D	ENSG00000183049	intronic	None	None	None	None	9927	None
positive	rs7893280	chr10	12721507	G|W	1	CAMK1D	ENSG00000183049	intronic	None	None	None	None	12698	None
positive	rs1561570	chr10	13155726	T|C	1	OPTN	ENSG00000123240	intronic	None	None	None	None	1091	None
positive	rs1561570	chr10	13155726	T|C	1	OPTN	ENSG00000123240	non-coding intronic	None	None	None	None	1091	None
positive	rs10796026	chr10	13160258	C|T	1	OPTN	ENSG00000123240	3downstream	None	None	None	None	None	None
positive	rs10796026	chr10	13160258	C|T	1	OPTN	ENSG00000123240	intronic	None	None	None	None	630	None
positive	rs10796026	chr10	13160258	C|T	1	OPTN	ENSG00000123240	non-coding intronic	None	None	None	None	630	None
positive	rs10796026	chr10	13160258	C|T	1	OPTN	ENSG00000123240	intronic	None	None	None	None	648	None
positive	rs34275587	chr10	13163843	G|A	1	OPTN	ENSG00000123240	intronic	None	None	None	None	542	None
positive	rs116035690	chr10	18088822	G|C	1	TMEM236	ENSG00000184040	3utr	None	None	None	None	None	None
positive	rs79782794	chr10	44287866	G|A	1	HNRNPA3P1	ENSG00000226790	5upstream	None	None	None	None	None	None
positive	rs74995926	chr10	45496902	C|T	1	CEP164P1	ENSG00000226937	3downstream	None	None	None	None	None	None
positive	rs74995926	chr10	45496902	C|T	1	C10orf25	ENSG00000165511	5upstream	None	None	None	None	None	None
positive	rs74995926	chr10	45496902	C|T	1	ZNF22	ENSG00000165512	intronic	None	None	None	None	476	None
positive	rs6480310	chr10	69953185	C|T	1	MYPN	ENSG00000138347	intronic	None	None	None	None	935	None
positive	rs78585699	chr10	70351308	A|G	1	TET1	ENSG00000138336	intronic	None	None	None	None	9430	None
positive	rs7093644	chr10	71926288	T|C	1	SAR1A	ENSG00000079332	intronic	None	None	None	None	3881	None
positive	rs7093644	chr10	71926288	T|C	1	SAR1A	ENSG00000079332	intronic	None	None	None	None	195	None
positive	rs7093644	chr10	71926288	T|C	1	SAR1A	ENSG00000079332	intronic	None	None	None	None	3773	None
positive	rs73281865	chr10	73186007	A|G	1	CDH23	ENSG00000107736	intronic	None	None	None	None	13577	None
positive	rs74148419	chr10	78067930	A|S	1	C10orf11	ENSG00000148655	intronic	None	None	None	None	16229	None
positive	rs74148419	chr10	78067930	A|S	1	C10orf11	ENSG00000148655	non-coding intronic	None	None	None	None	16229	None
positive	rs77877035	chr10	78628228	G|T	1	KCNMA1	ENSG00000156113	3downstream	None	None	None	None	None	None
positive	rs2185761	chr10	87714972	G|A	1	GRID1	ENSG00000182771	intronic	None	None	None	None	38976	None
positive	rs11592936	chr10	87715434	G|T	1	GRID1	ENSG00000182771	intronic	None	None	None	None	39438	None
positive	rs17106043	chr10	87718814	A|C	1	GRID1	ENSG00000182771	intronic	None	None	None	None	42818	None
positive	rs2093355	chr10	105537746	T|C	1	SH3PXD2A	ENSG00000107957	intronic	None	None	None	None	10819	None
positive	rs80340913	chr10	106489618	A|G	1	SORCS3	ENSG00000156395	intronic	None	None	None	None	87906	None
positive	rs10509781	chr10	106789291	T|M	1	SORCS3	ENSG00000156395	intronic	None	None	None	None	13522	None
positive	rs11595622	chr10	106791319	A|G	1	SORCS3	ENSG00000156395	intronic	None	None	None	None	11494	None
positive	rs2657148	chr11	4594885	G|A	1	C11orf40	ENSG00000171987	intronic	None	None	None	None	183	None
positive	rs73417769	chr11	10787657	G|A	1	CTR9	ENSG00000198730	5upstream	None	None	None	None	None	None
positive	rs73417769	chr11	10787657	G|A	1	CTR9	ENSG00000198730	intronic	None	None	None	None	292	None
positive	rs56847888	chr11	12893927	G|A	1	TEAD1	ENSG00000187079	intronic	None	None	None	None	6509	None
positive	rs56847888	chr11	12893927	G|A	1	TEAD1	ENSG00000187079	intronic	None	None	None	None	7328	None
positive	rs78639119	chr11	12898401	A|G	1	TEAD1	ENSG00000187079	intronic	None	None	None	None	2035	None
positive	rs78639119	chr11	12898401	A|G	1	TEAD1	ENSG00000187079	intronic	None	None	None	None	2854	None
positive	rs1542084	chr11	13100883	G|A	1	CTC-497E21.5	ENSG00000255558	non-coding intronic	None	None	None	None	24302	None
positive	rs10741606	chr11	13114904	C|R	1	CTC-497E21.5	ENSG00000255558	non-coding intronic	None	None	None	None	38323	None
positive	rs12803243	chr11	13115303	T|M	1	CTC-497E21.5	ENSG00000255558	non-coding intronic	None	None	None	None	38722	None
positive	rs114071639	chr11	26452254	C|T	1	ANO3	ENSG00000134343	intronic	None	None	None	None	11211	None
positive	rs4756119	chr11	34256377	T|C	1	ABTB2	ENSG00000166016	non-coding intronic	None	None	None	None	7645	None
positive	rs4756119	chr11	34256377	T|C	1	ABTB2	ENSG00000166016	intronic	None	None	None	None	30140	None
positive	rs7952345	chr11	60746458	C|T	1	CD6	ENSG00000013725	intronic	None	None	None	None	3639	None
positive	rs7952345	chr11	60746458	C|T	1	CD6	ENSG00000013725	non-coding intronic	None	None	None	None	7072	None
positive	rs7952345	chr11	60746458	C|T	1	CD6	ENSG00000013725	intronic	None	None	None	None	7072	None
positive	rs79138129	chr11	82340590	T|G	1	RP11-179A16.1	ENSG00000245832	non-coding intronic	None	None	None	None	43544	None
positive	rs79138129	chr11	82340590	T|G	1	RP11-179A16.2	ENSG00000255246	non-coding intronic	None	None	None	None	10918	None
positive	rs78762959	chr11	82340626	A|G	1	RP11-179A16.1	ENSG00000245832	non-coding intronic	None	None	None	None	43508	None
positive	rs78762959	chr11	82340626	A|G	1	RP11-179A16.2	ENSG00000255246	non-coding intronic	None	None	None	None	10954	None
positive	rs790364	chr11	83645072	C|G	1	DLG2	ENSG00000150672	intronic	None	None	None	None	28856	None
positive	rs790364	chr11	83645072	C|G	1	DLG2	ENSG00000150672	intronic	None	None	None	None	3546	None
positive	rs790364	chr11	83645072	C|G	1	DLG2	ENSG00000150672	non-coding intronic	None	None	None	None	3546	None
positive	rs12273950	chr11	83957354	T|C	1	DLG2	ENSG00000150672	intronic	None	None	None	None	4927	None
positive	rs12273950	chr11	83957354	T|C	1	DLG2	ENSG00000150672	non-coding intronic	None	None	None	None	4927	None
positive	rs12273950	chr11	83957354	T|C	1	DLG2	ENSG00000150672	intronic	None	None	None	None	26840	None
positive	rs2230274	chr11	94278713	C|T	1	PIWIL4	ENSG00000134627	intronic	None	None	None	None	1558	None
positive	rs2230274	chr11	94278713	C|T	1	RP11-867G2.8	ENSG00000255929	3downstream	None	None	None	None	None	None
positive	rs2230274	chr11	94278713	C|T	1	FUT4	ENSG00000196371	coding	1414	472	L>L	syn	None	MRRLWGAARKPSGAGWEKEWAEAPQEAPGAWSGRLGPGRSGRKGRAVPGWASWPAHLALAARPARHLGGAGQGPRPLHSGTAPFHSRASGERQRRLEPQLQHESRCRSSTPADAWRAEAALPVRAMGAPWGSPTAAAGGRRGWRRGRGLPWTVCVLAAAGLTCTALITYACWGQLPPLPWASPTPSRPVGVLLWWEPFGGRDSAPRPPPDCRLRFNISGCRLLTDRASYGEAQAVLFHHRDLVKGPPDWPPPWGIQAHTAEEVDLRVLDYEEAAAAAEALATSSPRPPGQRWVWMNFESPSHSPGLRSLASNLFNWTLSYRADSDVFVPYGYLYPRSHPGDPPSGLAPPLSRKQGLVAWVVSHWDERQARVRYYHQLSQHVTVDVFGRGGPGQPVPEIG…
positive	rs2230274	chr11	94278713	C|T	1	PIWIL4	ENSG00000134627	5utr	None	None	None	None	None	None
positive	rs2230274	chr11	94278713	C|T	1	RP11-867G2.8	ENSG00000255929	non-coding	None	None	None	None	None	None
positive	rs17133047	chr11	98985033	T|C	1	CNTN5	ENSG00000149972	intronic	None	None	None	None	93033	None
positive	rs17133047	chr11	98985033	T|C	1	CNTN5	ENSG00000149972	non-coding intronic	None	None	None	None	93033	None
positive	rs116262198	chr11	98999844	A|G	1	CNTN5	ENSG00000149972	intronic	None	None	None	None	107844	None
positive	rs116262198	chr11	98999844	A|G	1	CNTN5	ENSG00000149972	non-coding intronic	None	None	None	None	107844	None
positive	rs73553207	chr11	111306248	A|Y	1	POU2AF1	ENSG00000110777	intronic	None	None	None	None	14396	None
positive	rs73553207	chr11	111306248	A|Y	1	POU2AF1	ENSG00000110777	non-coding intronic	None	None	None	None	19696	None
positive	rs73553207	chr11	111306248	A|Y	1	POU2AF1	ENSG00000110777	5upstream	None	None	None	None	None	None
positive	rs1540560	chr11	133088430	G|A	1	OPCML	ENSG00000183715	non-coding intronic	None	None	None	None	313729	None
positive	rs1540560	chr11	133088430	G|A	1	OPCML	ENSG00000183715	intronic	None	None	None	None	275525	None
positive	rs4403819	chr11	133401871	A|C	1	OPCML	ENSG00000183715	non-coding intronic	None	None	None	None	288	None
positive	rs4403819	chr11	133401871	A|C	1	OPCML	ENSG00000183715	intronic	None	None	None	None	288	None
positive	rs114011833	chr12	3125804	G|A	1	TEAD4	ENSG00000197905	intronic	None	None	None	None	425	None
positive	rs114011833	chr12	3125804	G|A	1	TEAD4	ENSG00000197905	intronic	None	None	None	None	760	None
positive	rs114011833	chr12	3125804	G|A	1	TEAD4	ENSG00000197905	intronic	None	None	None	None	1907	None
positive	rs12580889	chr12	3868249	A|G	1	EFCAB4B	ENSG00000130038	non-coding intronic	None	None	None	None	5482	None
positive	rs72645137	chr12	6484771	C|D	1	SCNN1A	ENSG00000111319	5upstream	None	None	None	None	None	None
positive	rs72645137	chr12	6484771	C|D	1	SCNN1A	ENSG00000111319	non-coding intronic	None	None	None	None	768	None
positive	rs72645137	chr12	6484771	C|D	1	SCNN1A	ENSG00000111319	intronic	None	None	None	None	768	None
positive	rs72645137	chr12	6484771	C|D	1	SCNN1A	ENSG00000111319	non-coding	None	None	None	None	None	None
positive	rs72645137	chr12	6484771	C|D	1	LTBR	ENSG00000111321	intronic	None	None	None	None	11	None
positive	rs72645137	chr12	6484771	C|D	1	LTBR	ENSG00000111321	non-coding intronic	None	None	None	None	11	None
positive	rs10849538	chr12	7014607	A|G	1	LRRC23	ENSG00000010626	intronic	None	None	None	None	142	None
positive	rs10849538	chr12	7014607	A|G	1	LRRC23	ENSG00000010626	non-coding intronic	None	None	None	None	142	None
positive	rs10849538	chr12	7014607	A|G	1	LRRC23	ENSG00000010626	5upstream	None	None	None	None	None	None
positive	rs10842418	chr12	25004114	C|T	1	BCAT1	ENSG00000060982	intronic	None	None	None	None	1231	None
positive	rs10842418	chr12	25004114	C|T	1	BCAT1	ENSG00000060982	non-coding intronic	None	None	None	None	1231	None
positive	rs2220726	chr12	44728224	G|A	1	TMEM117	ENSG00000139173	intronic	None	None	None	None	34702	None
positive	rs2220726	chr12	44728224	G|A	1	TMEM117	ENSG00000139173	non-coding intronic	None	None	None	None	34702	None
positive	rs2220726	chr12	44728224	G|A	1	TMEM117	ENSG00000139173	non-coding intronic	None	None	None	None	16070	None
positive	rs859016	chr12	44730707	T|C	1	TMEM117	ENSG00000139173	intronic	None	None	None	None	37185	None
positive	rs859016	chr12	44730707	T|C	1	TMEM117	ENSG00000139173	non-coding intronic	None	None	None	None	37185	None
positive	rs859016	chr12	44730707	T|C	1	TMEM117	ENSG00000139173	non-coding intronic	None	None	None	None	18553	None
positive	rs9738577	chr12	44742827	C|T	1	TMEM117	ENSG00000139173	intronic	None	None	None	None	27551	None
positive	rs9738577	chr12	44742827	C|T	1	TMEM117	ENSG00000139173	non-coding intronic	None	None	None	None	27551	None
positive	rs9738577	chr12	44742827	C|T	1	TMEM117	ENSG00000139173	intronic	None	None	None	None	38982	None
positive	rs17123879	chr12	50074039	A|S	1	FMNL3	ENSG00000161791	intronic	None	None	None	None	8189	None
positive	rs17123879	chr12	50074039	A|S	1	FMNL3	ENSG00000161791	intronic	None	None	None	None	11702	None
positive	rs80285109	chr12	50081714	A|G	1	FMNL3	ENSG00000161791	intronic	None	None	None	None	514	None
positive	rs80285109	chr12	50081714	A|G	1	FMNL3	ENSG00000161791	intronic	None	None	None	None	19124	None
positive	rs11169110	chr12	50090616	C|T	1	FMNL3	ENSG00000161791	intronic	None	None	None	None	10222	None
positive	rs11169110	chr12	50090616	C|T	1	FMNL3	ENSG00000161791	intronic	None	None	None	None	8207	None
positive	rs17123924	chr12	50146765	A|G	1	TMBIM6	ENSG00000139644	5upstream	None	None	None	None	None	None
positive	rs17123924	chr12	50146765	A|G	1	TMBIM6	ENSG00000139644	3downstream	None	None	None	None	None	None
positive	rs17123924	chr12	50146765	A|G	1	TMBIM6	ENSG00000139644	5utr	None	None	None	None	None	None
positive	rs17123924	chr12	50146765	A|G	1	TMBIM6	ENSG00000139644	coding	66	22	S>S	*syn	None	MNIFDRKINFDALLKFSHITPSTQQHLKKVYASFALCMFVA
positive	rs17123924	chr12	50146765	A|G	1	TMBIM6	ENSG00000139644	coding	66	22	S>S	*syn	None	MNIFDRKINFDALLKFSHITPSTQQHLKKVYASFALCMFVAAAG
positive	rs17123924	chr12	50146765	A|G	1	TMBIM6	ENSG00000139644	coding	66	22	S>S	syn	None	MNIFDRKINFDALLKFSHITPSTQQHLKKVYASFALCMFVAAAGAYVHMVTHFIQAGLLSALGSLILMIWLMATPHSHETEQKRLGLLAGFAFLTGVGLGPALEFCIAVNPSILPTAFMGTAMIFTCFTLSALYARRRSYLFLGGILMSALSLLLLSSLGNVFFGSIWLFQANLYVGLVVMCGFVLFDTQLIIEKAEHGDQDYIWHCIDLFLDFITVFRKLMMILAMNEKDKKKEKK*
positive	rs17123924	chr12	50146765	A|G	1	TMBIM6	ENSG00000139644	coding	240	80	S>S	syn	None	MSHSSVTREAPQLLSQRQRREVRGVWGWGCLPGPRGGPALFGLVTFGQSGDCCTDSGTMNIFDRKINFDALLKFSHITPSTQQHLKKVYASFALCMFVAAAGAYVHMVTHFIQAGLLSALGSLILMIWLMATPHSHETEQKRLGLLAGFAFLTGVGLGPALEFCIAVNPSILPTAFMGTAMIFTCFTLSALYARRRSYLFLGGILMSALSLLLLSSLGNVFFGSIWLFQANLYVGLVVMCGFVLFDTQLIIEKAEHGDQDYIWHCIDLFLDFITVFRKLMMILAMNEKDKKKEKK*
positive	rs17123924	chr12	50146765	A|G	1	TMBIM6	ENSG00000139644	coding	66	22	S>S	*syn	None	MNIFDRKINFDALLKFSHITPSTQQHLKKVYASFALCMFVAAAGAYVHMVTHFIQAGLLSALGSLILMIWLMATPHSHETEQKRLGLLAGFAFLTGVGLGPALEFCIAVNPSILPTAFMGTAMIFTCFTLSALYARRRSYLFLGG
positive	rs17123924	chr12	50146765	A|G	1	TMBIM6	ENSG00000139644	coding	66	22	S>S	*syn	None	MNIFDRKINFDALLKFSHITPSTQQHLKKVYASFALCMFVAAAGAYVHMVTHFIQAGLLSALGSLILMIWLMATPHSHETEQKRLGLLAGFAFLT
positive	rs17123924	chr12	50146765	A|G	1	TMBIM6	ENSG00000139644	coding	66	22	S>S	*syn	None	MNIFDRKINFDALLKFSHITPSTQQHLKKVYASFALCMFVAAAGAYVHMVTHFIQAGLLSALGSLILMIWLMATPHSHETEQKRLGLLAGFAFLTGVGLGPALEFCIAVNPSILPTAFMGTAMIFTCFTLSALYARRR
positive	rs17123924	chr12	50146765	A|G	1	TMBIM6	ENSG00000139644	coding	66	22	S>S	*syn	None	MNIFDRKINFDALLKFSHITPSTQQHLKKVYASFALCMFVAAAGAYVHMVTHFIQAGLLSALGSLILMIWLMATPHSHETEQKRLGLLAGFAFLTGVGLGPALEFCIAVNPSILPTAFMGTAMIFTCFTL
positive	rs17123924	chr12	50146765	A|G	1	TMBIM6	ENSG00000139644	coding	66	22	S>S	*syn	None	MNIFDRKINFDALLKFSHITPSTQQHLKKVYASFALCMFVAAAGAYVHMVTHFIQAGLLSALGSLILMIWLMATPHSHETEQKRLGLLA
positive	rs17123924	chr12	50146765	A|G	1	TMBIM6	ENSG00000139644	coding	66	22	S>S	*syn	None	MNIFDRKINFDALLKFSHITPSTQQHLKKVYASFALCMFVAAAGAYVHMVTHFIQAGLLSALGSLILMIWLMATPHSHETEQKRLGLLAGFAFLTGVGLGPALEFCIA
positive	rs17123924	chr12	50146765	A|G	1	TMBIM6	ENSG00000139644	coding	66	22	S>S	*syn	None	MNIFDRKINFDALLKFSHITPSTQQHLKKVYASFALCMFVAAAGAYVHMVTHFIQAGLLSALGSLILMIWLMATPHSHETEQKRLGLLAGFAFLTGVGLGPALEFCIAVNPSILPTAFMGTAMIFTCFTLSALYARRRSYLFLGGILMSALSLLLLSSLGNVFFGSIWLFQANLYVGLVVMCGFVLFDTQLIIEKAEHGDQDYIW
positive	rs17123924	chr12	50146765	A|G	1	TMBIM6	ENSG00000139644	coding	66	22	S>S	syn	None	MNIFDRKINFDALLKFSHITPSTQQHLKKVYASFALCMFVAAAGAYVHMVTHFIQAGLLSALGSLILMIWLMATPHSHETEQKRLGLLAGFAFLTGVGLGPALEFCIAVNPSP*
positive	rs3782470	chr12	51755790	T|M	1	GALNT6	ENSG00000139629	intronic	None	None	None	None	2115	None
positive	rs3782470	chr12	51755790	T|M	1	GALNT6	ENSG00000139629	5upstream	None	None	None	None	None	None
positive	rs3782470	chr12	51755790	T|M	1	GALNT6	ENSG00000139629	intronic	None	None	None	None	1168	None
positive	rs115852874	chr12	59761250	T|C	1	RP11-272B17.1	ENSG00000258214	non-coding intronic	None	None	None	None	1200	None
positive	rs115852874	chr12	59761250	T|C	1	RNU6-279P	ENSG00000212599	3downstream	None	None	None	None	None	None
positive	rs80348854	chr12	62619222	T|C	1	FAM19A2	ENSG00000198673	intronic	None	None	None	None	33322	None
positive	rs80348854	chr12	62619222	T|C	1	FAM19A2	ENSG00000198673	non-coding intronic	None	None	None	None	18191	None
positive	rs1368578	chr12	76476956	A|K	1	NAP1L1	ENSG00000187109	intronic	None	None	None	None	1391	None
positive	rs1368578	chr12	76476956	A|K	1	NAP1L1	ENSG00000187109	non-coding intronic	None	None	None	None	1391	None
positive	rs1368578	chr12	76476956	A|K	1	NAP1L1	ENSG00000187109	intronic	None	None	None	None	657	None
positive	rs61951075	chr12	80983599	C|T	1	RP11-272K23.3	ENSG00000257429	non-coding intronic	None	None	None	None	3062	None
positive	rs61951075	chr12	80983599	C|T	1	PTPRQ	ENSG00000139304	intronic	None	None	None	None	1368	None
positive	rs73150773	chr12	81022594	A|G	1	PTPRQ	ENSG00000139304	intronic	None	None	None	None	3377	None
positive	rs78145153	chr12	81035017	C|T	1	PTPRQ	ENSG00000139304	intronic	None	None	None	None	6165	None
positive	rs78145153	chr12	81035017	C|T	1	PTPRQ	ENSG00000139304	non-coding intronic	None	None	None	None	6165	None
positive	rs114939959	chr12	81045373	C|W	1	PTPRQ	ENSG00000139304	intronic	None	None	None	None	1150	None
positive	rs114939959	chr12	81045373	C|W	1	PTPRQ	ENSG00000139304	non-coding intronic	None	None	None	None	1150	None
positive	rs75923329	chr12	81049758	A|G	1	PTPRQ	ENSG00000139304	intronic	None	None	None	None	2006	None
positive	rs17016342	chr12	89462026	A|G	1	RP11-13A1.3	ENSG00000257156	non-coding intronic	None	None	None	None	16982	None
positive	rs12316985	chr12	97544225	C|T	1	RP11-541G9.1	ENSG00000258131	non-coding intronic	None	None	None	None	34629	None
positive	rs11110899	chr12	102027168	T|C	1	MYBPC1	ENSG00000196091	non-coding intronic	None	None	None	None	18446	None
positive	rs11110899	chr12	102027168	T|C	1	MYBPC1	ENSG00000196091	3downstream	None	None	None	None	None	None
positive	rs11110899	chr12	102027168	T|C	1	MYBPC1	ENSG00000196091	intronic	None	None	None	None	1164	None
positive	rs11110899	chr12	102027168	T|C	1	MYBPC1	ENSG00000196091	non-coding intronic	None	None	None	None	1164	None
positive	rs2373566	chr12	102444999	G|W	1	CCDC53	ENSG00000120860	intronic	None	None	None	None	5102	None
positive	rs2373566	chr12	102444999	G|W	1	CCDC53	ENSG00000120860	non-coding intronic	None	None	None	None	5102	None
positive	rs2373566	chr12	102444999	G|W	1	CCDC53	ENSG00000120860	intronic	None	None	None	None	2824	None
positive	rs2373566	chr12	102444999	G|W	1	CCDC53	ENSG00000120860	intronic	None	None	None	None	930	None
positive	rs2373566	chr12	102444999	G|W	1	CCDC53	ENSG00000120860	non-coding intronic	None	None	None	None	930	None
positive	rs2373566	chr12	102444999	G|W	1	CCDC53	ENSG00000120860	intronic	None	None	None	None	582	None
positive	rs77121786	chr12	102446675	T|G	1	CCDC53	ENSG00000120860	intronic	None	None	None	None	6778	None
positive	rs77121786	chr12	102446675	T|G	1	CCDC53	ENSG00000120860	non-coding intronic	None	None	None	None	6778	None
positive	rs77121786	chr12	102446675	T|G	1	CCDC53	ENSG00000120860	intronic	None	None	None	None	4500	None
positive	rs77121786	chr12	102446675	T|G	1	CCDC53	ENSG00000120860	intronic	None	None	None	None	2606	None
positive	rs77121786	chr12	102446675	T|G	1	CCDC53	ENSG00000120860	non-coding intronic	None	None	None	None	2606	None
positive	rs77121786	chr12	102446675	T|G	1	CCDC53	ENSG00000120860	intronic	None	None	None	None	2258	None
positive	rs75162381	chr12	102497698	A|G	1	NUP37	ENSG00000075188	intronic	None	None	None	None	2816	None
positive	rs75162381	chr12	102497698	A|G	1	NUP37	ENSG00000075188	non-coding intronic	None	None	None	None	2816	None
positive	rs78462723	chr12	102501720	C|T	1	NUP37	ENSG00000075188	intronic	None	None	None	None	4166	None
positive	rs78462723	chr12	102501720	C|T	1	NUP37	ENSG00000075188	non-coding intronic	None	None	None	None	4166	None
positive	rs11111172	chr12	102529465	T|C	1	PARPBP	ENSG00000185480	intronic	None	None	None	None	1450	None
positive	rs11111172	chr12	102529465	T|C	1	PARPBP	ENSG00000185480	intronic	None	None	None	None	11646	None
positive	rs11111172	chr12	102529465	T|C	1	PARPBP	ENSG00000185480	non-coding intronic	None	None	None	None	11646	None
positive	rs35548605	chr12	107372251	G|H	1	MTERFD3	ENSG00000120832	3downstream	None	None	None	None	None	None
positive	rs35548605	chr12	107372251	G|A|C|T	1	MTERFD3	ENSG00000120832	coding	242	81	A>V|A>G|A>E	nonsyn|nonsyn|nonsyn	None	MLWKLLLRSQSCRLCSFRKMRSPPKYRPFLACFTYTTDKQSSKENTRTVEKLYKCSVDIRKIRRLKGWVLLEDETYVEEIANILQELGADETAVASILERCPEAIVCSPTAVNTQRKLWQLVCKNEEELIKLIEQFPESFFTIKDQENQKLNVQFFQELGLKNVVISRLLTAAPNVFHNPVEKNKQMVRILQESYLDVGGSEANMKVWLLKLLSQNPFILLNSPTAIKETLEFLQEQGFTSFEILQLLSKLKGFLFQLCPRSIQNSISFSKNAFKCTDHDLKQLVLKCPALLYYSVPVLEERMQGLLREGISIAQIRETPMVLELTPQIVQYRIRKLNSSGYRIKDGHLANLNGSKKEFEANFGKIQAKKVRPLFNPVAPLNVEE*|MLWKLLLRSQSC…
positive	rs35548605	chr12	107372251	G|A|C|T	1	MTERFD3	ENSG00000120832	coding	242	81	A>V|A>G|A>E	*nonsyn|nonsyn|nonsyn	None	MLWKLLLRSQSCRLCSFRKMRSPPKYRPFLACFTYTTDKQSSKENTRTVEKLYKCSVDIRKIRRLKGWVLLEDETYVEEIANILQELGADETAVASILERCPEAIVCSPTAVNTQRKLWQLVCKNEEELIKLIEQFPESFFTIKDQENQKLNVQFFQELGLKNVVISRLLTAAPNVFH|MLWKLLLRSQSCRLCSFRKMRSPPKYRPFLACFTYTTDKQSSKENTRTVEKLYKCSVDIRKIRRLKGWVLLEDETYVEEIVNILQELGADETAVASILERCPEAIVCSPTAVNTQRKLWQLVCKNEEELIKLIEQFPESFFTIKDQENQKLNVQFFQELGLKNVVISRLLTAAPNVFH|MLWKLLLRSQSCRLCSFRKMRSPPKYRPFLACFTYTTDKQS…
positive	rs35548605	chr12	107372251	G|H	1	C12orf23	ENSG00000151135	non-coding	None	None	None	None	None	None
positive	rs35548605	chr12	107372251	G|A|C|T	1	MTERFD3	ENSG00000120832	coding	242	81	A>V|A>G|A>E	*nonsyn|nonsyn|nonsyn	None	MLWKLLLRSQSCRLCSFRKMRSPPKYRPFLACFTYTTDKQSSKENTRTVEKLYKCSVDIRKIRRLKGWVLLEDETYVEEIANILQE|MLWKLLLRSQSCRLCSFRKMRSPPKYRPFLACFTYTTDKQSSKENTRTVEKLYKCSVDIRKIRRLKGWVLLEDETYVEEIVNILQE|MLWKLLLRSQSCRLCSFRKMRSPPKYRPFLACFTYTTDKQSSKENTRTVEKLYKCSVDIRKIRRLKGWVLLEDETYVEEIGNILQE|MLWKLLLRSQSCRLCSFRKMRSPPKYRPFLACFTYTTDKQSSKENTRTVEKLYKCSVDIRKIRRLKGWVLLEDETYVEEIENILQE
positive	rs77458417	chr12	107870387	A|G	1	BTBD11	ENSG00000151136	intronic	None	None	None	None	43877	None
positive	rs77458417	chr12	107870387	A|G	1	BTBD11	ENSG00000151136	intronic	None	None	None	None	67325	None
positive	rs77084745	chr12	111822422	C|T	1	RP3-473L9.4	ENSG00000257595	non-coding intronic	None	None	None	None	12548	None
positive	rs77084745	chr12	111822422	C|T	1	HSPA8P14	ENSG00000257539	non-coding	None	None	None	None	None	None
positive	rs59037766	chr12	111874472	C|T	1	SH2B3	ENSG00000111252	intronic	None	None	None	None	8071	None
positive	rs59037766	chr12	111874472	C|T	1	SH2B3	ENSG00000111252	intronic	None	None	None	None	10085	None
positive	rs59037766	chr12	111874472	C|T	1	SH2B3	ENSG00000111252	intronic	None	None	None	None	1641	None
positive	rs59185961	chr12	112080902	A|G	1	BRAP	ENSG00000089234	3downstream	None	None	None	None	None	None
positive	rs59185961	chr12	112080902	A|G	1	BRAP	ENSG00000089234	3utr	None	None	None	None	None	None
positive	rs61739319	chr12	112087805	C|T	1	BRAP	ENSG00000089234	coding	1263	421	K>K	syn	None	MSDEEIKKTTLASAVACLEGKSPGEKVAIIHQHLGRREMTDVIIETMKSNPDELKTTVEERKSSEASPTAQRSKDHSKECINAAPDSPSKQLPDQISFFSGNPSVEIVHGIMHLYKTNKMTSLKEDVRRSAMLCILTVPAAMTSHDLMKFVAPFNEVIEQMKIIRDSTPNQYMVLIKFRAQADADSFYMTCNGRQFNSIEDDVCQLVYVERAEVLKSEDGASLPVMDLTELPKCTVCLERMDESVNGILTTLCNHSFHSQCLQRWDDTTCPVCRYCQTPEPVEENKCFECGVQENLWICLICGHIGCGRYVSRHAYKHFEETQHTYAMQLTNHRVWDYAGDNYVHRLVASKTDGKIVQYECEGDTCQEEKIDALQLEYSYLLTSQLESQRIYWENKIVR…
positive	rs61739319	chr12	112087805	C|T	1	BRAP	ENSG00000089234	coding	1353	451	K>K	syn	None	MSVSLVVIRLELAEHSPVPAGFGFSAAAGEMSDEEIKKTTLASAVACLEGKSPGEKVAIIHQHLGRREMTDVIIETMKSNPDELKTTVEERKSSEASPTAQRSKDHSKECINAAPDSPSKQLPDQISFFSGNPSVEIVHGIMHLYKTNKMTSLKEDVRRSAMLCILTVPAAMTSHDLMKFVAPFNEVIEQMKIIRDSTPNQYMVLIKFRAQADADSFYMTCNGRQFNSIEDDVCQLVYVERAEVLKSEDGASLPVMDLTELPKCTVCLERMDESVNGILTTLCNHSFHSQCLQRWDDTTCPVCRYCQTPEPVEENKCFECGVQENLWICLICGHIGCGRYVSRHAYKHFEETQHTYAMQLTNHRVWDYAGDNYVHRLVASKTDGKIVQYECEGDTCQEE…
positive	rs61739319	chr12	112087805	C|T	1	BRAP	ENSG00000089234	coding	816	272	K>K	syn	None	MHLYKTNKMTSLKEDVRRSAMLCILTVPAAMTSHDLMKFVAPFNEVIEQMKIIRDSTPNQYMVLIKFRAQGASLPVMDLTELPKCTVCLERMDESVNGILTTLCNHSFHSQCLQRWDDTTCPVCRYCQTPEPVEENKCFECGVQENLWICLICGHIGCGRYVSRHAYKHFEETQHTYAMQLTNHRVWDYAGDNYVHRLVASKTDGKIVQYECEGDTCQEEKIDALQLEYSYLLTSQLESQRIYWENKIVRIEKDTAEEINNMKTKFKETIEKCDNLEHKLNDLLKEKQSVERKCTQLNTKVAKLTNELKEEQEMNKCLRANQVLLQNKLKEEERVLKETCDQKDLQITEIQEQLRDVMFYLETQQKINHLPAETRQEIQEGQINIAMASASSPASSGGS…
positive	rs61739319	chr12	112087805	C|T	1	BRAP	ENSG00000089234	non-coding	None	None	None	None	None	None
positive	rs7971818	chr12	112094435	C|T	1	BRAP	ENSG00000089234	intronic	None	None	None	None	976	None
positive	rs7971818	chr12	112094435	C|T	1	BRAP	ENSG00000089234	non-coding intronic	None	None	None	None	976	None
positive	rs61999323	chr12	112103589	G|A	1	BRAP	ENSG00000089234	coding	660	220	G>G	syn	None	MSDEEIKKTTLASAVACLEGKSPGEKVAIIHQHLGRREMTDVIIETMKSNPDELKTTVEERKSSEASPTAQRSKDHSKECINAAPDSPSKQLPDQISFFSGNPSVEIVHGIMHLYKTNKMTSLKEDVRRSAMLCILTVPAAMTSHDLMKFVAPFNEVIEQMKIIRDSTPNQYMVLIKFRAQADADSFYMTCNGRQFNSIEDDVCQLVYVERAEVLKSEDGASLPVMDLTELPKCTVCLERMDESVNGILTTLCNHSFHSQCLQRWDDTTCPVCRYCQTPEPVEENKCFECGVQENLWICLICGHIGCGRYVSRHAYKHFEETQHTYAMQLTNHRVWDYAGDNYVHRLVASKTDGKIVQYECEGDTCQEEKIDALQLEYSYLLTSQLESQRIYWENKIVR…
positive	rs61999323	chr12	112103589	G|A	1	BRAP	ENSG00000089234	coding	750	250	G>G	syn	None	MSVSLVVIRLELAEHSPVPAGFGFSAAAGEMSDEEIKKTTLASAVACLEGKSPGEKVAIIHQHLGRREMTDVIIETMKSNPDELKTTVEERKSSEASPTAQRSKDHSKECINAAPDSPSKQLPDQISFFSGNPSVEIVHGIMHLYKTNKMTSLKEDVRRSAMLCILTVPAAMTSHDLMKFVAPFNEVIEQMKIIRDSTPNQYMVLIKFRAQADADSFYMTCNGRQFNSIEDDVCQLVYVERAEVLKSEDGASLPVMDLTELPKCTVCLERMDESVNGILTTLCNHSFHSQCLQRWDDTTCPVCRYCQTPEPVEENKCFECGVQENLWICLICGHIGCGRYVSRHAYKHFEETQHTYAMQLTNHRVWDYAGDNYVHRLVASKTDGKIVQYECEGDTCQEE…
positive	rs61999323	chr12	112103589	G|A	1	BRAP	ENSG00000089234	coding	213	71	G>G	syn	None	MHLYKTNKMTSLKEDVRRSAMLCILTVPAAMTSHDLMKFVAPFNEVIEQMKIIRDSTPNQYMVLIKFRAQGASLPVMDLTELPKCTVCLERMDESVNGILTTLCNHSFHSQCLQRWDDTTCPVCRYCQTPEPVEENKCFECGVQENLWICLICGHIGCGRYVSRHAYKHFEETQHTYAMQLTNHRVWDYAGDNYVHRLVASKTDGKIVQYECEGDTCQEEKIDALQLEYSYLLTSQLESQRIYWENKIVRIEKDTAEEINNMKTKFKETIEKCDNLEHKLNDLLKEKQSVERKCTQLNTKVAKLTNELKEEQEMNKCLRANQVLLQNKLKEEERVLKETCDQKDLQITEIQEQLRDVMFYLETQQKINHLPAETRQEIQEGQINIAMASASSPASSGGS…
positive	rs61999323	chr12	112103589	G|A	1	BRAP	ENSG00000089234	non-coding	None	None	None	None	None	None
positive	rs61308437	chr12	112117009	A|G	1	BRAP	ENSG00000089234	coding	489	163	I>I	syn	None	MSDEEIKKTTLASAVACLEGKSPGEKVAIIHQHLGRREMTDVIIETMKSNPDELKTTVEERKSSEASPTAQRSKDHSKECINAAPDSPSKQLPDQISFFSGNPSVEIVHGIMHLYKTNKMTSLKEDVRRSAMLCILTVPAAMTSHDLMKFVAPFNEVIEQMKIIRDSTPNQYMVLIKFRAQADADSFYMTCNGRQFNSIEDDVCQLVYVERAEVLKSEDGASLPVMDLTELPKCTVCLERMDESVNGILTTLCNHSFHSQCLQRWDDTTCPVCRYCQTPEPVEENKCFECGVQENLWICLICGHIGCGRYVSRHAYKHFEETQHTYAMQLTNHRVWDYAGDNYVHRLVASKTDGKIVQYECEGDTCQEEKIDALQLEYSYLLTSQLESQRIYWENKIVR…
positive	rs61308437	chr12	112117009	A|G	1	BRAP	ENSG00000089234	coding	579	193	I>I	syn	None	MSVSLVVIRLELAEHSPVPAGFGFSAAAGEMSDEEIKKTTLASAVACLEGKSPGEKVAIIHQHLGRREMTDVIIETMKSNPDELKTTVEERKSSEASPTAQRSKDHSKECINAAPDSPSKQLPDQISFFSGNPSVEIVHGIMHLYKTNKMTSLKEDVRRSAMLCILTVPAAMTSHDLMKFVAPFNEVIEQMKIIRDSTPNQYMVLIKFRAQADADSFYMTCNGRQFNSIEDDVCQLVYVERAEVLKSEDGASLPVMDLTELPKCTVCLERMDESVNGILTTLCNHSFHSQCLQRWDDTTCPVCRYCQTPEPVEENKCFECGVQENLWICLICGHIGCGRYVSRHAYKHFEETQHTYAMQLTNHRVWDYAGDNYVHRLVASKTDGKIVQYECEGDTCQEE…
positive	rs61308437	chr12	112117009	A|G	1	BRAP	ENSG00000089234	coding	156	52	I>I	syn	None	MHLYKTNKMTSLKEDVRRSAMLCILTVPAAMTSHDLMKFVAPFNEVIEQMKIIRDSTPNQYMVLIKFRAQGASLPVMDLTELPKCTVCLERMDESVNGILTTLCNHSFHSQCLQRWDDTTCPVCRYCQTPEPVEENKCFECGVQENLWICLICGHIGCGRYVSRHAYKHFEETQHTYAMQLTNHRVWDYAGDNYVHRLVASKTDGKIVQYECEGDTCQEEKIDALQLEYSYLLTSQLESQRIYWENKIVRIEKDTAEEINNMKTKFKETIEKCDNLEHKLNDLLKEKQSVERKCTQLNTKVAKLTNELKEEQEMNKCLRANQVLLQNKLKEEERVLKETCDQKDLQITEIQEQLRDVMFYLETQQKINHLPAETRQEIQEGQINIAMASASSPASSGGS…
positive	rs80229432	chr12	112121068	G|A	1	BRAP	ENSG00000089234	5upstream	None	None	None	None	None	None
positive	rs80229432	chr12	112121068	G|A	1	BRAP	ENSG00000089234	coding	36	12	A>A	syn	None	MSDEEIKKTTLASAVACLEGKSPGEKVAIIHQHLGRREMTDVIIETMKSNPDELKTTVEERKSSEASPTAQRSKDHSKECINAAPDSPSKQLPDQISFFSGNPSVEIVHGIMHLYKTNKMTSLKEDVRRSAMLCILTVPAAMTSHDLMKFVAPFNEVIEQMKIIRDSTPNQYMVLIKFRAQADADSFYMTCNGRQFNSIEDDVCQLVYVERAEVLKSEDGASLPVMDLTELPKCTVCLERMDESVNGILTTLCNHSFHSQCLQRWDDTTCPVCRYCQTPEPVEENKCFECGVQENLWICLICGHIGCGRYVSRHAYKHFEETQHTYAMQLTNHRVWDYAGDNYVHRLVASKTDGKIVQYECEGDTCQEEKIDALQLEYSYLLTSQLESQRIYWENKIVR…
positive	rs80229432	chr12	112121068	G|A	1	BRAP	ENSG00000089234	coding	126	42	A>A	syn	None	MSVSLVVIRLELAEHSPVPAGFGFSAAAGEMSDEEIKKTTLASAVACLEGKSPGEKVAIIHQHLGRREMTDVIIETMKSNPDELKTTVEERKSSEASPTAQRSKDHSKECINAAPDSPSKQLPDQISFFSGNPSVEIVHGIMHLYKTNKMTSLKEDVRRSAMLCILTVPAAMTSHDLMKFVAPFNEVIEQMKIIRDSTPNQYMVLIKFRAQADADSFYMTCNGRQFNSIEDDVCQLVYVERAEVLKSEDGASLPVMDLTELPKCTVCLERMDESVNGILTTLCNHSFHSQCLQRWDDTTCPVCRYCQTPEPVEENKCFECGVQENLWICLICGHIGCGRYVSRHAYKHFEETQHTYAMQLTNHRVWDYAGDNYVHRLVASKTDGKIVQYECEGDTCQEE…
positive	rs77123766	chr12	112130564	A|G	1	ACAD10	ENSG00000111271	intronic	None	None	None	None	6521	None
positive	rs77123766	chr12	112130564	A|G	1	ACAD10	ENSG00000111271	5utr	None	None	None	None	None	None
positive	rs77123766	chr12	112130564	A|G	1	ACAD10	ENSG00000111271	non-coding	None	None	None	None	None	None
positive	rs77123766	chr12	112130564	A|G	1	ACAD10	ENSG00000111271	coding	51	17	R>R	syn	None	MCVRSCFQSPRLQWVWRTAFLKHTQRRHQGSHRWTHLGGSTYRAVIFDMGGVLIPSPGRVAAEWEVQNRIPSGTILKALMEGGENGPWMRFMRAEITAEGFLREFGRLCSEMLKTSVPVDSFFSLLTSERVAKQFPVMTEAITQIRAKGLQTAVLSNNFYLPNQKSFLPLDRKQFDVIVESCMEGICKPDPRIYKLCLEQLGLQPSESIFLDDLGTNLKEAARLGIHTIKVNDPETAVKELEALLGFTLRVGVPNTRPVKKTMEIPKDSLQKYLKDLLGIQTTGPLELLQFDHGQSNPTYYIRLANRDLVLRKKPPGTLLPSAHAIEREFRIMKALANAGVPVPNVLDLCEDSSVIGTPFYVMEYCPGLIYKDPSLPGLEPSHRRAIYTAMNTVLCKIH…
positive	rs77123766	chr12	112130564	A|G	1	ACAD10	ENSG00000111271	coding	51	17	R>R	syn	None	MCVRSCFQSPRLQWVWRTAFLKHTQRRHQGSHRWTHLGGSTYRAVIFDMGGVLIPSPGRVAAEWEVQNRIPSGTILKALMEGGENGPWMRFMRAEITAEGFLREFGRLCSEMLKTSVPVDSFFSLLTSERVAKQFPVMTEAITQIRAKGLQTAVLSNNFYLPNQKSFLPLDRKQFDVIVESCMEGICKPDPRIYKLCLEQLGLQPSESIFLDDLGTNLKEAARLGIHTIKRQGFAVLPKLVSNSWAQAIYPPYPPKVVRLQVNDPETAVKELEALLGFTLRVGVPNTRPVKKTMEIPKDSLQKYLKDLLGIQTTGPLELLQFDHGQSNPTYYIRLANRDLVLRKKPPGTLLPSAHAIEREFRIMKALANAGVPVPNVLDLCEDSSVIGTPFYVMEYCPG…
positive	rs77123766	chr12	112130564	A|G	1	ACAD10	ENSG00000111271	coding	51	17	R>R	*syn	None	MCVRSCFQSPRLQWVWRTAFLKHTQRRHQGSHRWTHLGGSTYRAVIFDMGGVLIPSPGRVAAEWEVQNRIPSGTILKALMEGGENGPWMRFMRAEI
positive	rs77123766	chr12	112130564	A|G	1	ACAD10	ENSG00000111271	coding	51	17	R>R	syn	None	MCVRSCFQSPRLQWVWRTAFLKHTQRRHQGSHRWTHLGGSTYRAVIFDMGGVLIPSPGRVAAEWEVQNRIPSGTILKALMEGGENGPWMRFMRAEITAEGFLREFGRLCSEMLKTSVPVDSFFSLLTSERVAKQFPVMTEAITQIRAKGLQTAVLSNNFYLPNQKSFLPLDRKQFDVIVESCMEGICKPDPRIYKLCLEQLGLQPSESIFLDDLGTNLKEAARLGIHTIKVNDPETAVKELEALLGFTLRVGVPNTRPVKKTMEIPKDSLQKYLKDLLGIQTTGPLELLQFDHGQSNPTYYIRLANRDLVLRKKPPGTLLPSAHAIEREFRIMKALANAGVPVPNVLDLCEDSSVIGTPFYVMEYCPGLIYKDPSLPGLEPSHRRAIYTAMNTVLCKIH…
positive	rs77123766	chr12	112130564	A|G	1	ACAD10	ENSG00000111271	3downstream	None	None	None	None	None	None
positive	rs74762902	chr12	112130666	A|K	1	ACAD10	ENSG00000111271	intronic	None	None	None	None	6623	None
positive	rs74762902	chr12	112130666	A|K	1	ACAD10	ENSG00000111271	5utr	None	None	None	None	None	None
positive	rs74762902	chr12	112130666	A|K	1	ACAD10	ENSG00000111271	non-coding	None	None	None	None	None	None
positive	rs74762902	chr12	112130666	A|G|T	1	ACAD10	ENSG00000111271	coding	153	51	G>G|G>G	syn|syn	None	MCVRSCFQSPRLQWVWRTAFLKHTQRRHQGSHRWTHLGGSTYRAVIFDMGGVLIPSPGRVAAEWEVQNRIPSGTILKALMEGGENGPWMRFMRAEITAEGFLREFGRLCSEMLKTSVPVDSFFSLLTSERVAKQFPVMTEAITQIRAKGLQTAVLSNNFYLPNQKSFLPLDRKQFDVIVESCMEGICKPDPRIYKLCLEQLGLQPSESIFLDDLGTNLKEAARLGIHTIKVNDPETAVKELEALLGFTLRVGVPNTRPVKKTMEIPKDSLQKYLKDLLGIQTTGPLELLQFDHGQSNPTYYIRLANRDLVLRKKPPGTLLPSAHAIEREFRIMKALANAGVPVPNVLDLCEDSSVIGTPFYVMEYCPGLIYKDPSLPGLEPSHRRAIYTAMNTVLCKIH…
positive	rs74762902	chr12	112130666	A|G|T	1	ACAD10	ENSG00000111271	coding	153	51	G>G|G>G	syn|syn	None	MCVRSCFQSPRLQWVWRTAFLKHTQRRHQGSHRWTHLGGSTYRAVIFDMGGVLIPSPGRVAAEWEVQNRIPSGTILKALMEGGENGPWMRFMRAEITAEGFLREFGRLCSEMLKTSVPVDSFFSLLTSERVAKQFPVMTEAITQIRAKGLQTAVLSNNFYLPNQKSFLPLDRKQFDVIVESCMEGICKPDPRIYKLCLEQLGLQPSESIFLDDLGTNLKEAARLGIHTIKRQGFAVLPKLVSNSWAQAIYPPYPPKVVRLQVNDPETAVKELEALLGFTLRVGVPNTRPVKKTMEIPKDSLQKYLKDLLGIQTTGPLELLQFDHGQSNPTYYIRLANRDLVLRKKPPGTLLPSAHAIEREFRIMKALANAGVPVPNVLDLCEDSSVIGTPFYVMEYCPG…
positive	rs74762902	chr12	112130666	A|G|T	1	ACAD10	ENSG00000111271	coding	153	51	G>G|G>G	*syn|syn	None	MCVRSCFQSPRLQWVWRTAFLKHTQRRHQGSHRWTHLGGSTYRAVIFDMGGVLIPSPGRVAAEWEVQNRIPSGTILKALMEGGENGPWMRFMRAEI
positive	rs74762902	chr12	112130666	A|G|T	1	ACAD10	ENSG00000111271	coding	153	51	G>G|G>G	syn|syn	None	MCVRSCFQSPRLQWVWRTAFLKHTQRRHQGSHRWTHLGGSTYRAVIFDMGGVLIPSPGRVAAEWEVQNRIPSGTILKALMEGGENGPWMRFMRAEITAEGFLREFGRLCSEMLKTSVPVDSFFSLLTSERVAKQFPVMTEAITQIRAKGLQTAVLSNNFYLPNQKSFLPLDRKQFDVIVESCMEGICKPDPRIYKLCLEQLGLQPSESIFLDDLGTNLKEAARLGIHTIKVNDPETAVKELEALLGFTLRVGVPNTRPVKKTMEIPKDSLQKYLKDLLGIQTTGPLELLQFDHGQSNPTYYIRLANRDLVLRKKPPGTLLPSAHAIEREFRIMKALANAGVPVPNVLDLCEDSSVIGTPFYVMEYCPGLIYKDPSLPGLEPSHRRAIYTAMNTVLCKIH…
positive	rs74762902	chr12	112130666	A|K	1	ACAD10	ENSG00000111271	3downstream	None	None	None	None	None	None
positive	rs35753710	chr12	112147444	A|C	1	ACAD10	ENSG00000111271	intronic	None	None	None	None	23401	None
positive	rs35753710	chr12	112147444	A|C	1	ACAD10	ENSG00000111271	coding	646	216	T>P	nonsyn	None	MCVRSCFQSPRLQWVWRTAFLKHTQRRHQGSHRWTHLGGSTYRAVIFDMGGVLIPSPGRVAAEWEVQNRIPSGTILKALMEGGENGPWMRFMRAEITAEGFLREFGRLCSEMLKTSVPVDSFFSLLTSERVAKQFPVMTEAITQIRAKGLQTAVLSNNFYLPNQKSFLPLDRKQFDVIVESCMEGICKPDPRIYKLCLEQLGLQPSESIFLDDLGTNLKEAARLGIHTIKVNDPETAVKELEALLGFTLRVGVPNTRPVKKTMEIPKDSLQKYLKDLLGIQTTGPLELLQFDHGQSNPTYYIRLANRDLVLRKKPPGTLLPSAHAIEREFRIMKALANAGVPVPNVLDLCEDSSVIGTPFYVMEYCPGLIYKDPSLPGLEPSHRRAIYTAMNTVLCKIH…
positive	rs35753710	chr12	112147444	A|C	1	ACAD10	ENSG00000111271	5utr	None	None	None	None	None	None
positive	rs35753710	chr12	112147444	A|C	1	ACAD10	ENSG00000111271	non-coding	None	None	None	None	None	None
positive	rs35753710	chr12	112147444	A|C	1	ACAD10	ENSG00000111271	coding	646	216	T>P	nonsyn	None	MCVRSCFQSPRLQWVWRTAFLKHTQRRHQGSHRWTHLGGSTYRAVIFDMGGVLIPSPGRVAAEWEVQNRIPSGTILKALMEGGENGPWMRFMRAEITAEGFLREFGRLCSEMLKTSVPVDSFFSLLTSERVAKQFPVMTEAITQIRAKGLQTAVLSNNFYLPNQKSFLPLDRKQFDVIVESCMEGICKPDPRIYKLCLEQLGLQPSESIFLDDLGTNLKEAARLGIHTIKRQGFAVLPKLVSNSWAQAIYPPYPPKVVRLQVNDPETAVKELEALLGFTLRVGVPNTRPVKKTMEIPKDSLQKYLKDLLGIQTTGPLELLQFDHGQSNPTYYIRLANRDLVLRKKPPGTLLPSAHAIEREFRIMKALANAGVPVPNVLDLCEDSSVIGTPFYVMEYCPG…
positive	rs35753710	chr12	112147444	A|C	1	ACAD10	ENSG00000111271	coding	646	216	T>P	nonsyn	None	MCVRSCFQSPRLQWVWRTAFLKHTQRRHQGSHRWTHLGGSTYRAVIFDMGGVLIPSPGRVAAEWEVQNRIPSGTILKALMEGGENGPWMRFMRAEITAEGFLREFGRLCSEMLKTSVPVDSFFSLLTSERVAKQFPVMTEAITQIRAKGLQTAVLSNNFYLPNQKSFLPLDRKQFDVIVESCMEGICKPDPRIYKLCLEQLGLQPSESIFLDDLGTNLKEAARLGIHTIKVNDPETAVKELEALLGFTLRVGVPNTRPVKKTMEIPKDSLQKYLKDLLGIQTTGPLELLQFDHGQSNPTYYIRLANRDLVLRKKPPGTLLPSAHAIEREFRIMKALANAGVPVPNVLDLCEDSSVIGTPFYVMEYCPGLIYKDPSLPGLEPSHRRAIYTAMNTVLCKIH…
positive	rs57721697	chr12	112153858	T|C	1	ACAD10	ENSG00000111271	intronic	None	None	None	None	28589	None
positive	rs57721697	chr12	112153858	T|C	1	ACAD10	ENSG00000111271	non-coding intronic	None	None	None	None	3397	None
positive	rs57721697	chr12	112153858	T|C	1	ACAD10	ENSG00000111271	intronic	None	None	None	None	92	None
positive	rs57721697	chr12	112153858	T|C	1	ACAD10	ENSG00000111271	non-coding intronic	None	None	None	None	92	None
positive	rs35358426	chr12	112165856	A|G	1	ACAD10	ENSG00000111271	intronic	None	None	None	None	16591	None
positive	rs35358426	chr12	112165856	A|G	1	ACAD10	ENSG00000111271	intronic	None	None	None	None	1754	None
positive	rs35358426	chr12	112165856	A|G	1	ACAD10	ENSG00000111271	non-coding intronic	None	None	None	None	1754	None
positive	rs35358426	chr12	112165856	A|G	1	ACAD10	ENSG00000111271	non-coding	None	None	None	None	None	None
positive	rs35358426	chr12	112165856	A|G	1	ACAD10	ENSG00000111271	coding	1152	384	R>R	syn	None	MCVRSCFQSPRLQWVWRTAFLKHTQRRHQGSHRWTHLGGSTYRAVIFDMGGVLIPSPGRVAAEWEVQNRIPSGTILKALMEGGENGPWMRFMRAEITAEGFLREFGRLCSEMLKTSVPVDSFFSLLTSERVAKQFPVMTEAITQIRAKGLQTAVLSNNFYLPNQKSFLPLDRKQFDVIVESCMEGICKPDPRIYKLCLEQLGLQPSESIFLDDLGTNLKEAARLGIHTIKVNDPETAVKELEALLGFTLRVGVPNTRPVKKTMEIPKDSLQKYLKDLLGIQTTGPLELLQFDHGQSNPTYYIRLANRDLVLRKKPPGTLLPSAHAIEREFRIMKALANAGVPVPNVLDLCEDSSVIGTPFYVMEYCPGLIYKDPSLPGLEPSHRRAIYTAMNTVLCKIH…
positive	rs35358426	chr12	112165856	A|G	1	ACAD10	ENSG00000111271	coding	1245	415	R>R	syn	None	MCVRSCFQSPRLQWVWRTAFLKHTQRRHQGSHRWTHLGGSTYRAVIFDMGGVLIPSPGRVAAEWEVQNRIPSGTILKALMEGGENGPWMRFMRAEITAEGFLREFGRLCSEMLKTSVPVDSFFSLLTSERVAKQFPVMTEAITQIRAKGLQTAVLSNNFYLPNQKSFLPLDRKQFDVIVESCMEGICKPDPRIYKLCLEQLGLQPSESIFLDDLGTNLKEAARLGIHTIKRQGFAVLPKLVSNSWAQAIYPPYPPKVVRLQVNDPETAVKELEALLGFTLRVGVPNTRPVKKTMEIPKDSLQKYLKDLLGIQTTGPLELLQFDHGQSNPTYYIRLANRDLVLRKKPPGTLLPSAHAIEREFRIMKALANAGVPVPNVLDLCEDSSVIGTPFYVMEYCPG…
positive	rs35358426	chr12	112165856	A|G	1	ACAD10	ENSG00000111271	coding	438	146	R>R	*syn	None	XELEALLGFTLRVGVPNTRPVKKTMEIPKDSLQKYLKDLLGIQTTGPLELLQFDHGQSNPTYYIRLANRDLVLRKKPPGTLLPSAHAIEREFRIMKALANAGVPVPNVLDLCEDSSVIGTPFYVMEYCPGLIYKDPSLPGLEPSHRRAIYTAMNTVLCKIHSVDLQAVGLEDYGKQGQASSTYAEQTGKLTEFVSNLAWDFAVKEGFRVFKEMPFTNPLTRSYHTWARPQSQWCPTGSRSYSSVPEASPAHTSRGGLVISPESLSPPVRELYHRLKHF
positive	rs35358426	chr12	112165856	A|G	1	ACAD10	ENSG00000111271	coding	1152	384	R>R	syn	None	MCVRSCFQSPRLQWVWRTAFLKHTQRRHQGSHRWTHLGGSTYRAVIFDMGGVLIPSPGRVAAEWEVQNRIPSGTILKALMEGGENGPWMRFMRAEITAEGFLREFGRLCSEMLKTSVPVDSFFSLLTSERVAKQFPVMTEAITQIRAKGLQTAVLSNNFYLPNQKSFLPLDRKQFDVIVESCMEGICKPDPRIYKLCLEQLGLQPSESIFLDDLGTNLKEAARLGIHTIKVNDPETAVKELEALLGFTLRVGVPNTRPVKKTMEIPKDSLQKYLKDLLGIQTTGPLELLQFDHGQSNPTYYIRLANRDLVLRKKPPGTLLPSAHAIEREFRIMKALANAGVPVPNVLDLCEDSSVIGTPFYVMEYCPGLIYKDPSLPGLEPSHRRAIYTAMNTVLCKIH…
positive	rs35358426	chr12	112165856	A|G	1	ACAD10	ENSG00000111271	coding	462	154	R>R	*syn	None	VNDPETAVKELEALLGFTLRVGVPNTRPVKKTMEIPKDSLQKYLKDLLGIQTTGPLELLQFDHGQSNPTYYIRLANRDLVLRKKPPGTLLPSAHAIEREFRIMKALANAGVPVPNVLDLCEDSSVIGTPFYVMEYCPGLIYKDPSLPGLEPSHRRAIYTAMNTVLCKIHSVDLQAVGLEDYGKQGSTTWCFIQKSQRCLLSLTGNFLPWATPLLMWPTAAWLITCH
positive	rs78112811	chr12	112174765	T|A	1	ACAD10	ENSG00000111271	intronic	None	None	None	None	7682	None
positive	rs78112811	chr12	112174765	T|A	1	ACAD10	ENSG00000111271	coding	1671	557	R>R	syn	None	MCVRSCFQSPRLQWVWRTAFLKHTQRRHQGSHRWTHLGGSTYRAVIFDMGGVLIPSPGRVAAEWEVQNRIPSGTILKALMEGGENGPWMRFMRAEITAEGFLREFGRLCSEMLKTSVPVDSFFSLLTSERVAKQFPVMTEAITQIRAKGLQTAVLSNNFYLPNQKSFLPLDRKQFDVIVESCMEGICKPDPRIYKLCLEQLGLQPSESIFLDDLGTNLKEAARLGIHTIKVNDPETAVKELEALLGFTLRVGVPNTRPVKKTMEIPKDSLQKYLKDLLGIQTTGPLELLQFDHGQSNPTYYIRLANRDLVLRKKPPGTLLPSAHAIEREFRIMKALANAGVPVPNVLDLCEDSSVIGTPFYVMEYCPGLIYKDPSLPGLEPSHRRAIYTAMNTVLCKIH…
positive	rs78112811	chr12	112174765	T|A	1	ACAD10	ENSG00000111271	coding	477	159	R>R	syn	None	MLEYLSLTFLISVKIQGDYIPRQVRTWVKQYRASETSTIPAMERLIEWLPLHLPRQQRTTVVHGDFRLDNLVFHPEEPEVLAVLDWELSTLGDPLADVAYSCLAHYLPSSFPVLRGINDCDLTQLGIPAAEEYFRMYCLQMGLPPTENWNFYMAFSFFRVAAILQGVYKRSLTGQASSTYAEQTGKLTEFVSNLAWDFAVKEGFRVFKEMPFTNPLTRSYHTWARPQSQWCPTGSRSYSSVPEASPAHTSRGGLVISPESLSPPVRELYHRLKHFMEQRVYPAEPELQSHQASAARWSPSPLIEDLKEKAKAEGLWNLFLPLEADPEKKYGAGLTNVEYAHLCELMGTSLYAPEVCNCSAPDTGNMELLVRYGTEAQKARWLIPLLEGKARSCFAMTEP…
positive	rs78112811	chr12	112174765	T|A	1	ACAD10	ENSG00000111271	non-coding	None	None	None	None	None	None
positive	rs78112811	chr12	112174765	T|A	1	ACAD10	ENSG00000111271	coding	1764	588	R>R	syn	None	MCVRSCFQSPRLQWVWRTAFLKHTQRRHQGSHRWTHLGGSTYRAVIFDMGGVLIPSPGRVAAEWEVQNRIPSGTILKALMEGGENGPWMRFMRAEITAEGFLREFGRLCSEMLKTSVPVDSFFSLLTSERVAKQFPVMTEAITQIRAKGLQTAVLSNNFYLPNQKSFLPLDRKQFDVIVESCMEGICKPDPRIYKLCLEQLGLQPSESIFLDDLGTNLKEAARLGIHTIKRQGFAVLPKLVSNSWAQAIYPPYPPKVVRLQVNDPETAVKELEALLGFTLRVGVPNTRPVKKTMEIPKDSLQKYLKDLLGIQTTGPLELLQFDHGQSNPTYYIRLANRDLVLRKKPPGTLLPSAHAIEREFRIMKALANAGVPVPNVLDLCEDSSVIGTPFYVMEYCPG…
positive	rs78112811	chr12	112174765	T|A	1	ACAD10	ENSG00000111271	coding	1671	557	R>R	syn	None	MCVRSCFQSPRLQWVWRTAFLKHTQRRHQGSHRWTHLGGSTYRAVIFDMGGVLIPSPGRVAAEWEVQNRIPSGTILKALMEGGENGPWMRFMRAEITAEGFLREFGRLCSEMLKTSVPVDSFFSLLTSERVAKQFPVMTEAITQIRAKGLQTAVLSNNFYLPNQKSFLPLDRKQFDVIVESCMEGICKPDPRIYKLCLEQLGLQPSESIFLDDLGTNLKEAARLGIHTIKVNDPETAVKELEALLGFTLRVGVPNTRPVKKTMEIPKDSLQKYLKDLLGIQTTGPLELLQFDHGQSNPTYYIRLANRDLVLRKKPPGTLLPSAHAIEREFRIMKALANAGVPVPNVLDLCEDSSVIGTPFYVMEYCPGLIYKDPSLPGLEPSHRRAIYTAMNTVLCKIH…
positive	rs80079426	chr12	112176359	A|G	1	ACAD10	ENSG00000111271	intronic	None	None	None	None	6088	None
positive	rs80079426	chr12	112176359	A|G	1	ACAD10	ENSG00000111271	intronic	None	None	None	None	1551	None
positive	rs80079426	chr12	112176359	A|G	1	ACAD10	ENSG00000111271	non-coding intronic	None	None	None	None	1551	None
positive	rs75655687	chr12	112187148	G|W	1	ACAD10	ENSG00000111271	non-coding	None	None	None	None	None	None
positive	rs75655687	chr12	112187148	G|W	1	ACAD10	ENSG00000111271	3downstream	None	None	None	None	None	None
positive	rs75655687	chr12	112187148	G|W	1	ACAD10	ENSG00000111271	non-coding intronic	None	None	None	None	241	None
positive	rs75655687	chr12	112187148	G|A|T	1	ACAD10	ENSG00000111271	coding	2816	939	R>H|R>L	nonsyn|nonsyn	None	MCVRSCFQSPRLQWVWRTAFLKHTQRRHQGSHRWTHLGGSTYRAVIFDMGGVLIPSPGRVAAEWEVQNRIPSGTILKALMEGGENGPWMRFMRAEITAEGFLREFGRLCSEMLKTSVPVDSFFSLLTSERVAKQFPVMTEAITQIRAKGLQTAVLSNNFYLPNQKSFLPLDRKQFDVIVESCMEGICKPDPRIYKLCLEQLGLQPSESIFLDDLGTNLKEAARLGIHTIKVNDPETAVKELEALLGFTLRVGVPNTRPVKKTMEIPKDSLQKYLKDLLGIQTTGPLELLQFDHGQSNPTYYIRLANRDLVLRKKPPGTLLPSAHAIEREFRIMKALANAGVPVPNVLDLCEDSSVIGTPFYVMEYCPGLIYKDPSLPGLEPSHRRAIYTAMNTVLCKIH…
positive	rs75655687	chr12	112187148	G|A|T	1	ACAD10	ENSG00000111271	coding	2909	970	R>H|R>L	nonsyn|nonsyn	None	MCVRSCFQSPRLQWVWRTAFLKHTQRRHQGSHRWTHLGGSTYRAVIFDMGGVLIPSPGRVAAEWEVQNRIPSGTILKALMEGGENGPWMRFMRAEITAEGFLREFGRLCSEMLKTSVPVDSFFSLLTSERVAKQFPVMTEAITQIRAKGLQTAVLSNNFYLPNQKSFLPLDRKQFDVIVESCMEGICKPDPRIYKLCLEQLGLQPSESIFLDDLGTNLKEAARLGIHTIKRQGFAVLPKLVSNSWAQAIYPPYPPKVVRLQVNDPETAVKELEALLGFTLRVGVPNTRPVKKTMEIPKDSLQKYLKDLLGIQTTGPLELLQFDHGQSNPTYYIRLANRDLVLRKKPPGTLLPSAHAIEREFRIMKALANAGVPVPNVLDLCEDSSVIGTPFYVMEYCPG…
positive	rs79779492	chr12	112194421	T|G	1	ACAD10	ENSG00000111271	non-coding	None	None	None	None	None	None
positive	rs79779492	chr12	112194421	T|G	1	RP11-162P23.2	ENSG00000257767	intronic	None	None	None	None	872	None
positive	rs79779492	chr12	112194421	T|G	1	ACAD10	ENSG00000111271	non-coding intronic	None	None	None	None	259	None
positive	rs79779492	chr12	112194421	T|G	1	ACAD10	ENSG00000111271	3utr	None	None	None	None	None	None
positive	rs79779492	chr12	112194421	T|G	1	ACAD10	ENSG00000111271	3downstream	None	None	None	None	None	None
positive	rs75812027	chr12	112204249	C|T	1	RP11-162P23.2	ENSG00000257767	intronic	None	None	None	None	10700	None
positive	rs75812027	chr12	112204249	C|T	1	ALDH2	ENSG00000111275	5upstream	None	None	None	None	None	None
positive	rs75584029	chr12	112207260	A|G	1	RP11-162P23.2	ENSG00000257767	intronic	None	None	None	None	12462	None
positive	rs75584029	chr12	112207260	A|G	1	ALDH2	ENSG00000111275	intronic	None	None	None	None	2360	None
positive	rs56077984	chr12	112213051	A|G	1	RP11-162P23.2	ENSG00000257767	intronic	None	None	None	None	6671	None
positive	rs56077984	chr12	112213051	A|G	1	ALDH2	ENSG00000111275	intronic	None	None	None	None	358	None
positive	rs56077984	chr12	112213051	A|G	1	ALDH2	ENSG00000111275	intronic	None	None	None	None	6671	None
positive	rs78602437	chr12	112220723	A|G	1	ALDH2	ENSG00000111275	intronic	None	None	None	None	239	None
positive	rs78602437	chr12	112220723	A|G	1	RP11-162P23.2	ENSG00000257767	intronic	None	None	None	None	239	None
positive	rs78602437	chr12	112220723	A|G	1	ALDH2	ENSG00000111275	intronic	None	None	None	None	897	None
positive	rs75822349	chr12	112230015	A|S	1	ALDH2	ENSG00000111275	5upstream	None	None	None	None	None	None
positive	rs75822349	chr12	112230015	A|S	1	RP11-162P23.2	ENSG00000257767	3downstream	None	None	None	None	None	None
positive	rs75822349	chr12	112230015	A|S	1	ALDH2	ENSG00000111275	intronic	None	None	None	None	48	None
positive	rs75262684	chr12	112234435	G|A	1	ALDH2	ENSG00000111275	intronic	None	None	None	None	1447	None
positive	rs58352818	chr12	112247532	T|C	1	ALDH2	ENSG00000111275	3utr	None	None	None	None	None	None
positive	rs58352818	chr12	112247532	T|C	1	ALDH2	ENSG00000111275	3downstream	None	None	None	None	None	None
positive	rs79896949	chr12	112299555	T|C	1	MAPKAPK5	ENSG00000089022	non-coding intronic	None	None	None	None	3499	None
positive	rs79896949	chr12	112299555	T|C	1	MAPKAPK5	ENSG00000089022	intronic	None	None	None	None	3499	None
positive	rs79896949	chr12	112299555	T|C	1	MAPKAPK5	ENSG00000089022	intronic	None	None	None	None	9334	None
positive	rs56951844	chr12	112305576	C|T	1	MAPKAPK5	ENSG00000089022	intronic	None	None	None	None	3313	None
positive	rs56951844	chr12	112305576	C|T	1	MAPKAPK5	ENSG00000089022	intronic	None	None	None	None	103	None
positive	rs56951844	chr12	112305576	C|T	1	MAPKAPK5	ENSG00000089022	non-coding intronic	None	None	None	None	103	None
positive	rs74619648	chr12	112371884	C|W	1	TMEM116	ENSG00000198270	non-coding	None	None	None	None	None	None
positive	rs74619648	chr12	112371884	C|W	1	TMEM116	ENSG00000198270	intronic	None	None	None	None	50	None
positive	rs74619648	chr12	112371884	C|W	1	TMEM116	ENSG00000198270	non-coding intronic	None	None	None	None	50	None
positive	rs76319060	chr12	112447288	G|A	1	TMEM116	ENSG00000198270	intronic	None	None	None	None	3518	None
positive	rs76319060	chr12	112447288	G|A	1	TMEM116	ENSG00000198270	non-coding intronic	None	None	None	None	3518	None
positive	rs74785120	chr12	112466203	A|C	1	NAA25	ENSG00000111300	3utr	None	None	None	None	None	None
positive	rs74785120	chr12	112466203	A|C	1	NAA25	ENSG00000111300	3downstream	None	None	None	None	None	None
positive	rs74785120	chr12	112466203	A|C	1	NAA25	ENSG00000111300	non-coding	None	None	None	None	None	None
positive	rs114166190	chr12	112473125	A|G	1	NAA25	ENSG00000111300	non-coding	None	None	None	None	None	None
positive	rs114166190	chr12	112473125	A|G	1	NAA25	ENSG00000111300	intronic	None	None	None	None	1942	None
positive	rs114166190	chr12	112473125	A|G	1	NAA25	ENSG00000111300	non-coding intronic	None	None	None	None	1942	None
positive	rs75913788	chr12	112477513	T|C	1	MIR3657	ENSG00000266370	5upstream	None	None	None	None	None	None
positive	rs75913788	chr12	112477513	T|C	1	NAA25	ENSG00000111300	non-coding	None	None	None	None	None	None
positive	rs75913788	chr12	112477513	T|C	1	NAA25	ENSG00000111300	intronic	None	None	None	None	370	None
positive	rs75913788	chr12	112477513	T|C	1	NAA25	ENSG00000111300	non-coding intronic	None	None	None	None	370	None
positive	rs80312988	chr12	112486354	T|G	1	NAA25	ENSG00000111300	intronic	None	None	None	None	107	None
positive	rs80312988	chr12	112486354	T|G	1	NAA25	ENSG00000111300	non-coding intronic	None	None	None	None	107	None
positive	rs76291334	chr12	112538992	T|C	1	NAA25	ENSG00000111300	intronic	None	None	None	None	7528	None
positive	rs76291334	chr12	112538992	T|C	1	NAA25	ENSG00000111300	non-coding intronic	None	None	None	None	7528	None
positive	rs76291334	chr12	112538992	T|C	1	NAA25	ENSG00000111300	intronic	None	None	None	None	3747	None
positive	rs79808465	chr12	112569511	C|T	1	TRAFD1	ENSG00000135148	intronic	None	None	None	None	1138	None
positive	rs79808465	chr12	112569511	C|T	1	TRAFD1	ENSG00000135148	non-coding intronic	None	None	None	None	1138	None
positive	rs80096478	chr12	112599265	C|T	1	HECTD4	ENSG00000173064	3utr	None	None	None	None	None	None
positive	rs80096478	chr12	112599265	C|T	1	HECTD4	ENSG00000173064	3downstream	None	None	None	None	None	None
positive	rs80096478	chr12	112599265	C|T	1	HECTD4	ENSG00000173064	non-coding intronic	None	None	None	None	488	None
positive	rs80096478	chr12	112599265	C|T	1	HECTD4	ENSG00000173064	5upstream	None	None	None	None	None	None
positive	rs79726326	chr12	112599283	C|A	1	HECTD4	ENSG00000173064	3utr	None	None	None	None	None	None
positive	rs79726326	chr12	112599283	C|A	1	HECTD4	ENSG00000173064	3downstream	None	None	None	None	None	None
positive	rs79726326	chr12	112599283	C|A	1	HECTD4	ENSG00000173064	non-coding intronic	None	None	None	None	506	None
positive	rs79726326	chr12	112599283	C|A	1	HECTD4	ENSG00000173064	5upstream	None	None	None	None	None	None
positive	rs80009232	chr12	112628308	T|C	1	HECTD4	ENSG00000173064	intronic	None	None	None	None	282	None
positive	rs75040473	chr12	112693915	A|G	1	HECTD4	ENSG00000173064	non-coding intronic	None	None	None	None	209	None
positive	rs75040473	chr12	112693915	A|G	1	HECTD4	ENSG00000173064	intronic	None	None	None	None	209	None
positive	rs75040473	chr12	112693915	A|G	1	RP3-521E19.2	ENSG00000257494	5upstream	None	None	None	None	None	None
positive	rs74868054	chr12	112760795	G|A	1	HECTD4	ENSG00000173064	intronic	None	None	None	None	3249	None
positive	rs74868054	chr12	112760795	G|A	1	RP3-521E19.3	ENSG00000257658	non-coding	None	None	None	None	None	None
positive	rs562906888	chr12	118155471	G|T	1	KSR2	ENSG00000171435	intronic	None	None	None	None	43345	None
positive	rs75437409	chr12	118162184	G|M	1	KSR2	ENSG00000171435	intronic	None	None	None	None	36632	None
positive	rs9706384	chr12	128587699	G|T	1	RP13-653N12.1	ENSG00000256551	non-coding intronic	None	None	None	None	9551	None
positive	rs9551373	chr13	28236652	A|T	1	POLR1D	ENSG00000186184	non-coding intronic	None	None	None	None	3171	None
positive	rs9551373	chr13	28236652	A|T	1	POLR1D	ENSG00000186184	intronic	None	None	None	None	3171	None
positive	rs9507916	chr13	28238760	A|G	1	POLR1D	ENSG00000186184	non-coding intronic	None	None	None	None	1063	None
positive	rs9507916	chr13	28238760	A|G	1	POLR1D	ENSG00000186184	intronic	None	None	None	None	1063	None
positive	rs1539660	chr13	28423222	A|T	1	PDX1-AS1	ENSG00000247381	non-coding intronic	None	None	None	None	549	None
positive	rs9590614	chr13	42175588	G|C	1	VWA8	ENSG00000102763	intronic	None	None	None	None	3716	None
positive	rs12869697	chr13	44439169	T|C	1	CCDC122	ENSG00000151773	intronic	None	None	None	None	3661	None
positive	rs12869697	chr13	44439169	T|C	1	CCDC122	ENSG00000151773	non-coding intronic	None	None	None	None	3661	None
positive	rs12869697	chr13	44439169	T|C	1	CCDC122	ENSG00000151773	non-coding intronic	None	None	None	None	4963	None
positive	rs11617551	chr13	44443977	T|C	1	CCDC122	ENSG00000151773	non-coding intronic	None	None	None	None	5001	None
positive	rs11617551	chr13	44443977	T|C	1	CCDC122	ENSG00000151773	intronic	None	None	None	None	352	None
positive	rs11617551	chr13	44443977	T|C	1	CCDC122	ENSG00000151773	non-coding intronic	None	None	None	None	352	None
positive	rs12428350	chr13	44446161	G|M	1	CCDC122	ENSG00000151773	non-coding intronic	None	None	None	None	2817	None
positive	rs12428350	chr13	44446161	G|M	1	CCDC122	ENSG00000151773	intronic	None	None	None	None	2536	None
positive	rs12428350	chr13	44446161	G|M	1	CCDC122	ENSG00000151773	non-coding intronic	None	None	None	None	2536	None
positive	rs12868462	chr13	44453480	C|W	1	CCDC122	ENSG00000151773	intronic	None	None	None	None	287	None
positive	rs12868462	chr13	44453480	C|W	1	CCDC122	ENSG00000151773	non-coding intronic	None	None	None	None	287	None
positive	rs12868462	chr13	44453480	C|W	1	LACC1	ENSG00000179630	5upstream	None	None	None	None	None	None
positive	rs12868462	chr13	44453480	C|W	1	LACC1	ENSG00000179630	5utr	None	None	None	None	None	None
positive	rs1575805	chr13	101559468	G|A	1	NALCN-AS1	ENSG00000233009	non-coding intronic	None	None	None	None	106102	None
positive	rs666338	chr13	110871573	G|M	1	COL4A1	ENSG00000187498	intronic	None	None	None	None	5211	None
positive	rs9550141	chr13	113204382	C|T	1	TUBGCP3	ENSG00000126216	intronic	None	None	None	None	1892	None
positive	rs9550141	chr13	113204382	C|T	1	TUBGCP3	ENSG00000126216	non-coding intronic	None	None	None	None	1892	None
positive	rs9549736	chr13	113959804	G|A	1	LAMP1	ENSG00000185896	intronic	None	None	None	None	996	None
positive	rs9549736	chr13	113959804	G|A	1	LAMP1	ENSG00000185896	non-coding	None	None	None	None	None	None
positive	rs225964	chr14	30514667	T|C	1	PRKD1	ENSG00000184304	intronic	None	None	None	None	2249	None
positive	rs225964	chr14	30514667	T|C	1	CTD-2251F13.1	ENSG00000248975	non-coding intronic	None	None	None	None	65194	None
positive	rs1033910	chr14	61816840	T|C	1	PRKCH	ENSG00000027075	intronic	None	None	None	None	92989	None
positive	rs1033910	chr14	61816840	T|C	1	PRKCH	ENSG00000027075	intronic	None	None	None	None	135380	None
positive	rs1033910	chr14	61816840	T|C	1	PRKCH	ENSG00000027075	intronic	None	None	None	None	41103	None
positive	rs1033910	chr14	61816840	T|C	1	PRKCH	ENSG00000027075	intronic	None	None	None	None	27658	None
positive	rs1033910	chr14	61816840	T|C	1	PRKCH	ENSG00000027075	intronic	None	None	None	None	27361	None
positive	rs1033910	chr14	61816840	T|C	1	PRKCH	ENSG00000027075	non-coding intronic	None	None	None	None	3367	None
positive	rs1033910	chr14	61816840	T|C	1	PRKCH	ENSG00000027075	intronic	None	None	None	None	22941	None
positive	rs1033910	chr14	61816840	T|C	1	PRKCH	ENSG00000027075	intronic	None	None	None	None	5706	None
positive	rs1033910	chr14	61816840	T|C	1	PRKCH	ENSG00000027075	intronic	None	None	None	None	2063	None
positive	rs73340945	chr14	95929089	C|W	1	SYNE3	ENSG00000176438	intronic	None	None	None	None	3179	None
positive	rs73340945	chr14	95929089	C|W	1	SYNE3	ENSG00000176438	non-coding intronic	None	None	None	None	3179	None
positive	rs8008158	chr14	102417370	G|A	1	RP11-1017G21.5	ENSG00000271780	3downstream	None	None	None	None	None	None
positive	rs8008158	chr14	102417370	G|A	1	RP11-1017G21.6	ENSG00000272444	5upstream	None	None	None	None	None	None
positive	rs114208641	chr14	102419086	G|A	1	RP11-1017G21.6	ENSG00000272444	non-coding	None	None	None	None	None	None
positive	rs2448243	chr14	102433604	G|A	1	DYNC1H1	ENSG00000197102	intronic	None	None	None	None	2320	None
positive	rs2448243	chr14	102433604	G|A	1	RP11-1017G21.3	ENSG00000259013	3downstream	None	None	None	None	None	None
positive	rs17541179	chr14	102482736	A|G	1	DYNC1H1	ENSG00000197102	coding	7524	2508	L>L	syn	None	MSEPGGGGGEDGSAGLEVSAVQNVADVSVLQKHLRKLVPLLLEDGGEAPAALEAALEEKSALEQMRKFLSDPQVHTVLVERSTLKEDVGDEGEEEKEFISYNINIDIHYGVKSNSLAFIKRTPVIDADKPVSSQLRVLTLSEDSPYETLHSFISNAVAPFFKSYIRESGKADRDGDKMAPSVEKKIAELEMGLLHLQQNIEIPEISLPIHPMITNVAKQCYERGEKPKVTDFGDKVEDPTFLNQLQSGVNRWIREIQKVTKLDRDPASGTALQEISFWLNLERALYRIQEKRESPEVLLTLDILKHGKRFHATVSFDTDTGLKQALETVNDYNPLMKDFPLNDLLSATELDKIRQALVAIFTHLRKIRNTKYPIQRALRLVEAISRDLSSQLLKVLGTR…
positive	rs2720210	chr14	102495856	A|K	1	DYNC1H1	ENSG00000197102	3downstream	None	None	None	None	None	None
positive	rs2720210	chr14	102495856	A|K	1	DYNC1H1	ENSG00000197102	intronic	None	None	None	None	20	None
positive	rs2720210	chr14	102495856	A|K	1	DYNC1H1	ENSG00000197102	non-coding intronic	None	None	None	None	20	None
positive	rs11074306	chr15	28044542	G|A	1	OCA2	ENSG00000104044	intronic	None	None	None	None	43924	None
positive	rs2956150	chr15	33248346	A|G	1	FMN1	ENSG00000248905	intronic	None	None	None	None	7962	None
positive	rs8029410	chr15	36378396	C|T	1	RP11-184D12.1	ENSG00000259639	non-coding intronic	None	None	None	None	52940	None
positive	rs7169971	chr15	36415904	G|T	1	RP11-184D12.1	ENSG00000259639	non-coding intronic	None	None	None	None	90448	None
positive	rs7175679	chr15	59467720	A|C	1	MYO1E	ENSG00000157483	intronic	None	None	None	None	3479	None
positive	rs7175679	chr15	59467720	A|C	1	MYO1E	ENSG00000157483	intronic	None	None	None	None	1281	None
positive	rs12899122	chr15	59571189	G|A	1	MYO1E	ENSG00000157483	intronic	None	None	None	None	6541	None
positive	rs12899122	chr15	59571189	G|A	1	MYO1E	ENSG00000157483	non-coding intronic	None	None	None	None	6541	None
positive	rs4132884	chr15	71801041	G|A	1	THSD4	ENSG00000187720	intronic	None	None	None	None	96879	None
positive	rs10851907	chr15	78915864	G|A	1	CHRNB4	ENSG00000117971	3downstream	None	None	None	None	None	None
positive	rs8029053	chr15	89450087	C|T	1	MFGE8	ENSG00000140545	5upstream	None	None	None	None	None	None
positive	rs8029053	chr15	89450087	C|T	1	MFGE8	ENSG00000140545	intronic	None	None	None	None	78	None
positive	rs8029053	chr15	89450087	C|T	1	MFGE8	ENSG00000140545	non-coding intronic	None	None	None	None	78	None
positive	rs11857852	chr15	100725093	G|A	1	ADAMTS17	ENSG00000140470	intronic	None	None	None	None	14430	None
positive	rs11857852	chr15	100725093	G|A	1	ADAMTS17	ENSG00000140470	non-coding intronic	None	None	None	None	14430	None
positive	rs56665518	chr15	100725288	C|A	1	ADAMTS17	ENSG00000140470	intronic	None	None	None	None	14235	None
positive	rs56665518	chr15	100725288	C|A	1	ADAMTS17	ENSG00000140470	non-coding intronic	None	None	None	None	14235	None
positive	rs79398467	chr15	100726129	G|A	1	ADAMTS17	ENSG00000140470	intronic	None	None	None	None	13394	None
positive	rs79398467	chr15	100726129	G|A	1	ADAMTS17	ENSG00000140470	non-coding intronic	None	None	None	None	13394	None
positive	rs10152381	chr15	100727093	C|T	1	ADAMTS17	ENSG00000140470	intronic	None	None	None	None	12430	None
positive	rs10152381	chr15	100727093	C|T	1	ADAMTS17	ENSG00000140470	non-coding intronic	None	None	None	None	12430	None
positive	rs60909820	chr16	542047	A|Y	1	RAB11FIP3	ENSG00000090565	intronic	None	None	None	None	3047	None
positive	rs60909820	chr16	542047	A|Y	1	AL049542.1	ENSG00000256323	5upstream	None	None	None	None	None	None
positive	rs60909820	chr16	542047	A|Y	1	RAB11FIP3	ENSG00000090565	intronic	None	None	None	None	779	None
positive	rs60909820	chr16	542047	A|Y	1	RAB11FIP3	ENSG00000090565	non-coding intronic	None	None	None	None	779	None
positive	rs12921400	chr16	7630598	C|T	1	RBFOX1	ENSG00000078328	intronic	None	None	None	None	6651	None
positive	rs12921400	chr16	7630598	C|T	1	RBFOX1	ENSG00000078328	3downstream	None	None	None	None	None	None
positive	rs12921400	chr16	7630598	C|T	1	RBFOX1	ENSG00000078328	intronic	None	None	None	None	676	None
positive	rs11859719	chr16	10427549	A|C	1	ATF7IP2	ENSG00000166669	non-coding intronic	None	None	None	None	7180	None
positive	rs75278262	chr16	48667242	C|T	1	RP11-42I10.1	ENSG00000260086	non-coding intronic	None	None	None	None	9728	None
positive	rs8056978	chr16	55334151	T|C	1	RP11-26L20.3	ENSG00000259283	non-coding intronic	None	None	None	None	17575	None
positive	rs115886707	chr16	55946253	G|A	1	CES5A	ENSG00000159398	non-coding intronic	None	None	None	None	31707	None
positive	rs115886707	chr16	55946253	G|A	1	CES5A	ENSG00000159398	intronic	None	None	None	None	12982	None
positive	rs115886707	chr16	55946253	G|A	1	CES5A	ENSG00000159398	intronic	None	None	None	None	37444	None
positive	rs58373934	chr16	57738810	T|A	1	CCDC135	ENSG00000159625	5upstream	None	None	None	None	None	None
positive	rs58373934	chr16	57738810	T|A	1	CCDC135	ENSG00000159625	coding	527	176	V>E	nonsyn	None	MEVLREKVEEEEEAEREEAAEWAEWARMEKMMRPVEVRKEEITLKQETLRDLEKKLSEIQITVSAELPAFTKDTIDISKLPISYKTNTPKEEHLLQVADNFSRQYSHLCPDRVPLFLHPLNECEVPKFVSTTLRPTLMPYPELYNWDSCAQFVSDFLTMVPLPDPLKPTIKKEEKVLPKKYTIKPPRDLCSRFEQEQEVKKQQEIRAQEKKRLREEEERLMEAEKAKPDALHGLRVHSWVLVLSGKREVPENFFIDPFTGHSYSTQDEHFLGIESLWNHKNYWINMQDCWNCCKDLIFDLGDPVRWEYMLLGTDKSQLSLTEEDDSGINDEDDVENLGKEDEDKSFDMPHSWVEQIEISPEAFETRCPNGKKVIQYKRAKLEKWAPYLNSNGLVSRLTT…
positive	rs58373934	chr16	57738810	T|A	1	CCDC135	ENSG00000159625	coding	722	241	V>E	nonsyn	None	MEVLREKVEEEEEAEREEAAEWAEWARMEKMMRPVEVRKEEITLKQETLRDLEKKLSEIQITVSAELPAFTKDTIDISKLPISYKTNTPKEEHLLQVADNFSRQYSHLCPDRVPLFLHPLNECEVPKFVSTTLRPTLMPYPELYNWDSCAQFVSDFLTMVPLPDPLKPPSHLYSSTTVLKYQKGNCFDFSTLLCSMLIGSGYDAYCVNGYGSLDLCHMDLTREVCPLTVKPKETIKKEEKVLPKKYTIKPPRDLCSRFEQEQEVKKQQEIRAQEKKRLREEEERLMEAEKAKPDALHGLRVHSWVLVLSGKREVPENFFIDPFTGHSYSTQDEHFLGIESLWNHKNYWINMQDCWNCCKDLIFDLGDPVRWEYMLLGTDKSQLSLTEEDDSGINDEDDV…
positive	rs72795525	chr16	57758331	C|T	1	CCDC135	ENSG00000159625	intronic	None	None	None	None	196	None
positive	rs72795525	chr16	57758331	C|T	1	CCDC135	ENSG00000159625	5upstream	None	None	None	None	None	None
positive	rs6499926	chr16	57975565	C|T	1	CNGB1	ENSG00000070729	non-coding intronic	None	None	None	None	1340	None
positive	rs6499926	chr16	57975565	C|T	1	CNGB1	ENSG00000070729	intronic	None	None	None	None	1340	None
positive	rs7203015	chr16	78336242	G|C	1	WWOX	ENSG00000186153	intronic	None	None	None	None	187191	None
positive	rs7203015	chr16	78336242	G|C	1	WWOX	ENSG00000186153	intronic	None	None	None	None	84515	None
positive	rs7203015	chr16	78336242	G|C	1	WWOX	ENSG00000186153	non-coding intronic	None	None	None	None	84515	None
positive	rs7203015	chr16	78336242	G|C	1	WWOX	ENSG00000186153	intronic	None	None	None	None	138056	None
positive	rs9922483	chr16	78356662	T|G	1	WWOX	ENSG00000186153	intronic	None	None	None	None	207611	None
positive	rs9922483	chr16	78356662	T|G	1	WWOX	ENSG00000186153	intronic	None	None	None	None	64095	None
positive	rs9922483	chr16	78356662	T|G	1	WWOX	ENSG00000186153	non-coding intronic	None	None	None	None	64095	None
positive	rs9922483	chr16	78356662	T|G	1	WWOX	ENSG00000186153	intronic	None	None	None	None	158476	None
positive	rs4843575	chr16	85735642	G|M	1	C16orf74	ENSG00000154102	intronic	None	None	None	None	8128	None
positive	rs4843575	chr16	85735642	G|M	1	C16orf74	ENSG00000154102	non-coding intronic	None	None	None	None	11259	None
positive	rs451871	chr16	85736429	C|T	1	C16orf74	ENSG00000154102	intronic	None	None	None	None	7341	None
positive	rs451871	chr16	85736429	C|T	1	C16orf74	ENSG00000154102	non-coding intronic	None	None	None	None	12046	None
positive	rs11649075	chr16	88766740	C|T	1	RP5-1142A6.5	ENSG00000259813	3downstream	None	None	None	None	None	None
positive	rs11649075	chr16	88766740	C|T	1	RNF166	ENSG00000158717	3downstream	None	None	None	None	None	None
positive	rs11649075	chr16	88766740	C|T	1	RNF166	ENSG00000158717	intronic	None	None	None	None	645	None
positive	rs11649075	chr16	88766740	C|T	1	RNF166	ENSG00000158717	5upstream	None	None	None	None	None	None
positive	rs11649075	chr16	88766740	C|T	1	RNF166	ENSG00000158717	intronic	None	None	None	None	215	None
positive	rs11649075	chr16	88766740	C|T	1	RNF166	ENSG00000158717	intronic	None	None	None	None	600	None
positive	rs114533286	chr17	19440880	C|K	1	SLC47A1	ENSG00000142494	non-coding intronic	None	None	None	None	4826	None
positive	rs114533286	chr17	19440880	C|K	1	SLC47A1	ENSG00000142494	intronic	None	None	None	None	3996	None
positive	rs114533286	chr17	19440880	C|K	1	SLC47A1	ENSG00000142494	intronic	None	None	None	None	3493	None
positive	rs114533286	chr17	19440880	C|K	1	SLC47A1	ENSG00000142494	non-coding intronic	None	None	None	None	3493	None
positive	rs114533286	chr17	19440880	C|K	1	SLC47A1	ENSG00000142494	3downstream	None	None	None	None	None	None
positive	rs7214698	chr17	29399167	T|G	1	RP11-848P1.9	ENSG00000266865	non-coding intronic	None	None	None	None	100	None
positive	rs17879083	chr17	29549910	A|G	1	NF1	ENSG00000196712	intronic	None	None	None	None	552	None
positive	rs17879083	chr17	29549910	A|G	1	NF1	ENSG00000196712	3downstream	None	None	None	None	None	None
positive	rs1045056	chr17	35346641	T|C	1	AATF	ENSG00000108270	5upstream	None	None	None	None	None	None
positive	rs1045056	chr17	35346641	T|C	1	AATF	ENSG00000108270	3downstream	None	None	None	None	None	None
positive	rs1045056	chr17	35346641	T|C	1	AATF	ENSG00000108270	coding	1245	415	S>S	syn	None	MAGPQPLALQLEQLLNPRPSEADPEADPEEATAARVIDRFDEGEDGEGDFLVVGSIRKLASASLLDTDKRYCGKTTSRKAWNEDHWEQTLPGSSDEEISDEEGSGDEDSEGLGLEEYDEDDLGAAEEQECGDHRESKKSRSHSAKTPGFSVQSISDFEKFTKGMDDLGSSEEEEDEESGMEEGDDAEDSQGESEEDRAGDRNSEDDGVVMTFSSVKVSEEVEKGRAVKNQIALWDQLLEGRIKLQKALLTTNQLPQPDVFPLFKDKGGPEFSSALKNSHKALKALLRSLVGLQEELLFQYPDTRYLVDGTKPNAGSEEISSEDDELVEEKKQQRRRVPAKRKLEMEDYPSFMAKRFADFTVYRNRTLQKWHDKTKLASGKLGKGFGAFERSILTQIDHI…
positive	rs1045056	chr17	35346641	T|C	1	AATF	ENSG00000108270	coding	159	53	S>S	syn	None	RNRTLQKWHDKTKLASGKLGKGFGAFERSILTQIDHILMDKERLLRRTQTKRSVYRVLGKPEPAAQPVPESLPGEPEILPQAPANAHLKDLDEEIFDDDDFYHQLLRELIERKTSSLDPNDQVAMGRQWLAIQKLRSKIHKKVDRKASKGRKLR*
positive	rs2411163	chr17	35410317	A|G	1	AATF	ENSG00000108270	non-coding intronic	None	None	None	None	3584	None
positive	rs2411163	chr17	35410317	A|G	1	AATF	ENSG00000108270	intronic	None	None	None	None	3584	None
positive	rs2411163	chr17	35410317	A|G	1	AATF	ENSG00000108270	non-coding intronic	None	None	None	None	1778	None
positive	rs2411163	chr17	35410317	A|G	1	AATF	ENSG00000108270	5upstream	None	None	None	None	None	None
positive	rs2411163	chr17	35410317	A|G	1	CTC-268N12.2	ENSG00000266895	5upstream	None	None	None	None	None	None
positive	rs76415783	chr17	35484095	T|C	1	ACACA	ENSG00000132142	intronic	None	None	None	None	1380	None
positive	rs116802818	chr17	35517153	A|G	1	ACACA	ENSG00000132142	intronic	None	None	None	None	1542	None
positive	rs116802818	chr17	35517153	A|G	1	ACACA	ENSG00000132142	3downstream	None	None	None	None	None	None
positive	rs77819012	chr17	35529549	A|G	1	ACACA	ENSG00000132142	intronic	None	None	None	None	6652	None
positive	rs77819012	chr17	35529549	A|G	1	ACACA	ENSG00000132142	intronic	None	None	None	None	8593	None
positive	rs77361315	chr17	35542856	C|T	1	ACACA	ENSG00000132142	intronic	None	None	None	None	2361	None
positive	rs115241086	chr17	35545466	C|T	1	ACACA	ENSG00000132142	5upstream	None	None	None	None	None	None
positive	rs115241086	chr17	35545466	C|T	1	ACACA	ENSG00000132142	intronic	None	None	None	None	46	None
positive	rs115241086	chr17	35545466	C|T	1	ACACA	ENSG00000132142	non-coding intronic	None	None	None	None	46	None
positive	rs61366985	chr17	35562998	G|A	1	ACACA	ENSG00000132142	3downstream	None	None	None	None	None	None
positive	rs61366985	chr17	35562998	G|A	1	ACACA	ENSG00000132142	5upstream	None	None	None	None	None	None
positive	rs61366985	chr17	35562998	G|A	1	ACACA	ENSG00000132142	intronic	None	None	None	None	212	None
positive	rs61366985	chr17	35562998	G|A	1	ACACA	ENSG00000132142	non-coding intronic	None	None	None	None	212	None
positive	rs74607269	chr17	35564759	G|T	1	ACACA	ENSG00000132142	5upstream	None	None	None	None	None	None
positive	rs74607269	chr17	35564759	G|T	1	ACACA	ENSG00000132142	intronic	None	None	None	None	45	None
positive	rs74607269	chr17	35564759	G|T	1	ACACA	ENSG00000132142	non-coding intronic	None	None	None	None	45	None
positive	rs78799771	chr17	35604052	T|S	1	ACACA	ENSG00000132142	3downstream	None	None	None	None	None	None
positive	rs78799771	chr17	35604052	T|S	1	ACACA	ENSG00000132142	intronic	None	None	None	None	160	None
positive	rs78799771	chr17	35604052	T|S	1	ACACA	ENSG00000132142	non-coding intronic	None	None	None	None	160	None
positive	rs78624877	chr17	35617576	C|T	1	ACACA	ENSG00000132142	intronic	None	None	None	None	1124	None
positive	rs78624877	chr17	35617576	C|T	1	ACACA	ENSG00000132142	non-coding intronic	None	None	None	None	1124	None
positive	rs60727096	chr17	35632625	C|A	1	ACACA	ENSG00000132142	intronic	None	None	None	None	219	None
positive	rs60727096	chr17	35632625	C|A	1	ACACA	ENSG00000132142	non-coding intronic	None	None	None	None	219	None
positive	rs114736098	chr17	35661424	A|S	1	ACACA	ENSG00000132142	intronic	None	None	None	None	19553	None
positive	rs114736098	chr17	35661424	A|S	1	ACACA	ENSG00000132142	non-coding intronic	None	None	None	None	19553	None
positive	rs114736098	chr17	35661424	A|S	1	ACACA	ENSG00000132142	intronic	None	None	None	None	14994	None
positive	rs79085280	chr17	35672298	C|W	1	ACACA	ENSG00000132142	intronic	None	None	None	None	14815	None
positive	rs79085280	chr17	35672298	C|W	1	ACACA	ENSG00000132142	non-coding intronic	None	None	None	None	14815	None
positive	rs73984213	chr17	35722817	G|A	1	ACACA	ENSG00000132142	intronic	None	None	None	None	26007	None
positive	rs73984213	chr17	35722817	G|A	1	ACACA	ENSG00000132142	non-coding intronic	None	None	None	None	5483	None
positive	rs73984213	chr17	35722817	G|A	1	ACACA	ENSG00000132142	5upstream	None	None	None	None	None	None
positive	rs73984213	chr17	35722817	G|A	1	ACACA	ENSG00000132142	intronic	None	None	None	None	126	None
positive	rs73984213	chr17	35722817	G|A	1	ACACA	ENSG00000132142	non-coding intronic	None	None	None	None	126	None
positive	rs7232608	chr18	3675924	A|G	1	DLGAP1	ENSG00000170579	intronic	None	None	None	None	53211	None
positive	rs7232608	chr18	3675924	A|G	1	DLGAP1	ENSG00000170579	intronic	None	None	None	None	19811	None
positive	rs7228485	chr18	3987214	T|S	1	DLGAP1	ENSG00000170579	intronic	None	None	None	None	17902	None
positive	rs7228485	chr18	3987214	T|S	1	DLGAP1-AS4	ENSG00000263878	non-coding intronic	None	None	None	None	5877	None
positive	rs7228485	chr18	3987214	T|S	1	DLGAP1	ENSG00000170579	non-coding intronic	None	None	None	None	998	None
positive	rs7228485	chr18	3987214	T|S	1	DLGAP1	ENSG00000170579	non-coding intronic	None	None	None	None	560	None
positive	rs75033128	chr18	6330313	T|C	1	L3MBTL4	ENSG00000154655	intronic	None	None	None	None	18258	None
positive	rs75033128	chr18	6330313	T|C	1	L3MBTL4	ENSG00000154655	non-coding intronic	None	None	None	None	18258	None
positive	rs73379446	chr18	6513872	G|A	1	C18orf64	ENSG00000265944	intronic	None	None	None	None	147	None
positive	rs72907619	chr18	42307286	G|A	1	SETBP1	ENSG00000152217	intronic	None	None	None	None	25489	None
positive	rs16951469	chr18	47606945	A|G	1	MYO5B	ENSG00000167306	non-coding intronic	None	None	None	None	16669	None
positive	rs16951469	chr18	47606945	A|G	1	MYO5B	ENSG00000167306	intronic	None	None	None	None	25197	None
positive	rs9320001	chr18	59814324	G|C	1	PIGN	ENSG00000197563	3downstream	None	None	None	None	None	None
positive	rs9320001	chr18	59814324	G|C	1	PIGN	ENSG00000197563	coding	685	229	H>D	nonsyn	None	MLLFFTLGLLIHFVFFASIFDIYFTSPLVHGMTPQFTPLPPPARRLVLFVADGLRADALYELDENGNSRAPFIRNIIMHEGSWGISHTRVPTESRPGHVALIAGFYEDVSAVAKGWKENPVEFDSLFNESKYTWSWGSPDILPMFAKGASGDHVYTYSYDAKREDFGAQDATKLDTWVFDNVKDFFHHARNNQSLFSKINEEKIVFFLHLLGIDTNGHAHRPSSRDYKHNIKKVDDGVKEIVSMFNHFYGNDGKTTFIFTSDHGMTDWGSHGAGHPSETLTPLVTWGAGIKYPQRVSAQQFDDAFLKEWRLENWKRLDVNQADIAPLMTSLIGVPFPLNSVGILPVDYLNNTDLFKAESMFTNAVQILEQFKVKMTQKKEVTLPFLFTPFKLLSDSKQF…
positive	rs9320001	chr18	59814324	G|C	1	PIGN	ENSG00000197563	coding	136	46	H>D	*nonsyn	None	DFFHHARNNQSLFSKINEEKIVFFLHLLGIDTNGHAHRPSSRDYKHNIKKVDDGVKEIVSMFNHFYGNDGKTTFIFTSDHGMTDWGSHGAGHPSETLTPLVTWGAGIKYPQRVSAQQFDDAFLKEWRLENWKRLDVNQADIAPLMTSLIGVPFPLNSVGILPVDYLNNTDLFKAESMFTNAVQILEQFKVKMTQKKEVTLPFLFTPFKKKNHPDLVYGINGPQVLAALAAKNFNFYLSSLPRLPKTLGFSTSWQQLY|DFFHHARNNQSLFSKINEEKIVFFLHLLGIDTNGHAHRPSSRDYKDNIKKVDDGVKEIVSMFNHFYGNDGKTTFIFTSDHGMTDWGSHGAGHPSETLTPLVTWGAGIKYPQRVSAQQFDDAFLKEWRLENWKRLDVNQADI…
positive	rs9320001	chr18	59814324	G|C	1	PIGN	ENSG00000197563	coding	454	152	H>D	*nonsyn	None	MHEGSWGISHTRVPTESRPGHVALIAGFYEDVSAVAKGWKENPVEFDSLFNESKYTWSWGSPDILPMFAKGASGDHVYTYSYDAKREDFGAQDATKLDTWVFDNVKDFFHHARNNQSLFSKINEEKIVFFLHLLGIDTNGHAHRPSSRDYKHNIKKVDDGVKEIVSMFNHFYGNDGKTTFIFT|MHEGSWGISHTRVPTESRPGHVALIAGFYEDVSAVAKGWKENPVEFDSLFNESKYTWSWGSPDILPMFAKGASGDHVYTYSYDAKREDFGAQDATKLDTWVFDNVKDFFHHARNNQSLFSKINEEKIVFFLHLLGIDTNGHAHRPSSRDYKDNIKKVDDGVKEIVSMFNHFYGNDGKTTFIFT
positive	rs9320001	chr18	59814324	G|C	1	PIGN	ENSG00000197563	coding	80	27	A>G	nonsyn	None	XIRGFLIMLRNRYKRTCSSTILERLQAQY*|XIRGFLIMLRNRYKRTCSSTILERLQGQY*
positive	rs35254404	chr19	1159134	A|G	1	SBNO2	ENSG00000064932	intronic	None	None	None	None	4733	None
positive	rs10153482	chr19	42057906	T|C	1	CEACAM21	ENSG00000007129	intronic	None	None	None	None	1986	None
positive	rs10153482	chr19	42057906	T|C	1	CEACAM21	ENSG00000007129	non-coding intronic	None	None	None	None	1986	None
positive	rs10153482	chr19	42057906	T|C	1	AC006129.2	ENSG00000268027	3downstream	None	None	None	None	None	None
positive	rs10153482	chr19	42057906	T|C	1	AC006129.2	ENSG00000268027	non-coding intronic	None	None	None	None	234	None
positive	rs10153482	chr19	42057906	T|C	1	AC006129.2	ENSG00000268027	non-coding intronic	None	None	None	None	42	None
positive	rs73033538	chr19	43714093	A|G	1	PSG9	ENSG00000183668	3downstream	None	None	None	None	None	None
positive	rs73033538	chr19	43714093	A|G	1	CEACAMP10	ENSG00000241104	3downstream	None	None	None	None	None	None
positive	rs73054989	chr19	55911341	G|A	1	RPL28	ENSG00000108107	intronic	None	None	None	None	2970	None
positive	rs73054989	chr19	55911341	G|A	1	UBE2S	ENSG00000108106	3downstream	None	None	None	None	None	None
positive	rs73054989	chr19	55911341	G|A	1	CTD-2105E13.13	ENSG00000267093	non-coding	None	None	None	None	None	None
positive	rs2052240	chr19	57186892	C|W	1	AC007228.5	ENSG00000268352	non-coding intronic	None	None	None	None	3093	None
positive	rs2052240	chr19	57186892	C|W	1	AC007228.9	ENSG00000268568	5upstream	None	None	None	None	None	None
positive	rs73939637	chr19	58906589	G|M	1	RPS5	ENSG00000083845	3downstream	None	None	None	None	None	None
positive	rs73939637	chr19	58906589	G|M	1	AC012313.1	ENSG00000269855	5upstream	None	None	None	None	None	None
positive	rs6431922	chr2	8207090	A|C	1	LINC00298	ENSG00000235665	non-coding intronic	None	None	None	None	87633	None
positive	rs6431922	chr2	8207090	A|C	1	LINC00299	ENSG00000236790	non-coding intronic	None	None	None	None	6555	None
positive	rs1025053	chr2	8216404	C|W	1	LINC00298	ENSG00000235665	non-coding intronic	None	None	None	None	96947	None
positive	rs1025053	chr2	8216404	C|W	1	LINC00299	ENSG00000236790	non-coding intronic	None	None	None	None	15869	None
positive	rs79018369	chr2	8222455	C|T	1	LINC00298	ENSG00000235665	non-coding intronic	None	None	None	None	102998	None
positive	rs79018369	chr2	8222455	C|T	1	LINC00299	ENSG00000236790	non-coding intronic	None	None	None	None	21920	None
positive	rs4669615	chr2	10878511	G|T	1	ATP6V1C2	ENSG00000143882	intronic	None	None	None	None	11816	None
positive	rs12476861	chr2	23363075	A|G	1	AC016768.1	ENSG00000232451	non-coding intronic	None	None	None	None	49356	None
positive	rs6730133	chr2	38385164	T|C	1	CYP1B1-AS1	ENSG00000232973	non-coding intronic	None	None	None	None	22267	None
positive	rs17031280	chr2	43919394	T|C	1	PLEKHH2	ENSG00000152527	intronic	None	None	None	None	259	None
positive	rs17031280	chr2	43919394	T|C	1	PLEKHH2	ENSG00000152527	non-coding intronic	None	None	None	None	259	None
positive	rs17031280	chr2	43919394	T|C	1	PLEKHH2	ENSG00000152527	non-coding	None	None	None	None	None	None
positive	rs11896803	chr2	51310967	C|T	1	AC007682.1	ENSG00000231918	non-coding intronic	None	None	None	None	31375	None
positive	rs2631842	chr2	55049337	G|A	1	EML6	ENSG00000214595	intronic	None	None	None	None	1738	None
positive	rs73941203	chr2	77543037	T|C	1	LRRTM4	ENSG00000176204	intronic	None	None	None	None	202407	None
positive	rs184880669	chr2	103581784	C|W	1	AC108051.1	ENSG00000224095	3downstream	None	None	None	None	None	None
positive	rs77589315	chr2	105087931	G|T	1	LINC01102	ENSG00000235597	non-coding intronic	None	None	None	None	34393	None
positive	rs79778563	chr2	111540169	G|A	1	ACOXL	ENSG00000153093	intronic	None	None	None	None	2140	None
positive	rs17041554	chr2	111564301	C|T	1	ACOXL	ENSG00000153093	intronic	None	None	None	None	1329	None
positive	rs10451602	chr2	124201998	G|Y	1	AC073409.1	ENSG00000226708	non-coding	None	None	None	None	None	None
positive	rs56391778	chr2	125348926	G|A	1	CNTNAP5	ENSG00000155052	intronic	None	None	None	None	18452	None
positive	rs2249026	chr2	125643441	C|T	1	CNTNAP5	ENSG00000155052	intronic	None	None	None	None	16102	None
positive	rs6737361	chr2	141428751	G|M	1	LRP1B	ENSG00000168702	intronic	None	None	None	None	29068	None
positive	rs16848747	chr2	164509254	A|K	1	FIGN	ENSG00000182263	intronic	None	None	None	None	58948	None
positive	rs16848747	chr2	164509254	A|K	1	FIGN	ENSG00000182263	intronic	None	None	None	None	40938	None
positive	rs16848747	chr2	164509254	A|K	1	FIGN	ENSG00000182263	non-coding intronic	None	None	None	None	40938	None
positive	rs2646180	chr2	175598272	A|G	1	AC018890.6	ENSG00000236449	non-coding intronic	None	None	None	None	3720	None
positive	rs114232927	chr2	175613941	A|G	1	AC018890.6	ENSG00000236449	non-coding intronic	None	None	None	None	19389	None
positive	rs114232927	chr2	175613941	A|G	1	CHRNA1	ENSG00000138435	intronic	None	None	None	None	733	None
positive	rs114232927	chr2	175613941	A|G	1	CHRNA1	ENSG00000138435	intronic	None	None	None	None	394	None
positive	rs73996698	chr2	236902668	G|T	1	AGAP1	ENSG00000157985	intronic	None	None	None	None	20781	None
positive	rs73996698	chr2	236902668	G|T	1	AGAP1	ENSG00000157985	intronic	None	None	None	None	25401	None
positive	rs2078382	chr20	3975106	C|A	1	RNF24	ENSG00000101236	intronic	None	None	None	None	20686	None
positive	rs2078382	chr20	3975106	C|A	1	RNF24	ENSG00000101236	intronic	None	None	None	None	20978	None
positive	rs2078382	chr20	3975106	C|A	1	RNF24	ENSG00000101236	intronic	None	None	None	None	20059	None
positive	rs59143699	chr20	8793666	C|T	1	PLCB1	ENSG00000182621	intronic	None	None	None	None	22758	None
positive	rs59143699	chr20	8793666	C|T	1	PLCB1	ENSG00000182621	intronic	None	None	None	None	10846	None
positive	rs115170709	chr20	8804706	T|C	1	PLCB1	ENSG00000182621	intronic	None	None	None	None	33798	None
positive	rs115170709	chr20	8804706	T|C	1	PLCB1	ENSG00000182621	intronic	None	None	None	None	21886	None
positive	rs9808617	chr20	10127791	A|K	1	SNAP25-AS1	ENSG00000227906	non-coding intronic	None	None	None	None	42749	None
positive	rs73604320	chr20	10658046	G|A	1	RP11-103J8.1	ENSG00000270792	non-coding intronic	None	None	None	None	4373	None
positive	rs151231982	chr20	10659233	A|S	1	RP11-103J8.1	ENSG00000270792	non-coding intronic	None	None	None	None	5560	None
positive	rs6079235	chr20	13938789	T|C	1	SEL1L2	ENSG00000101251	intronic	None	None	None	None	2012	None
positive	rs6079235	chr20	13938789	T|C	1	SEL1L2	ENSG00000101251	non-coding intronic	None	None	None	None	2012	None
positive	rs3842812	chr20	13984102	G|T	1	RPS3P1	ENSG00000230935	5upstream	None	None	None	None	None	None
positive	rs3842812	chr20	13984102	G|T	1	MACROD2	ENSG00000172264	non-coding intronic	None	None	None	None	1052	None
positive	rs3842812	chr20	13984102	G|T	1	MACROD2	ENSG00000172264	intronic	None	None	None	None	1052	None
positive	rs12162441	chr20	14020712	G|A	1	MACROD2	ENSG00000172264	non-coding intronic	None	None	None	None	11733	None
positive	rs12162441	chr20	14020712	G|A	1	MACROD2	ENSG00000172264	non-coding intronic	None	None	None	None	11856	None
positive	rs12162441	chr20	14020712	G|A	1	MACROD2	ENSG00000172264	intronic	None	None	None	None	37662	None
positive	rs12162441	chr20	14020712	G|A	1	MACROD2	ENSG00000172264	non-coding intronic	None	None	None	None	37662	None
positive	rs76288579	chr20	14358008	C|A	1	MACROD2	ENSG00000172264	intronic	None	None	None	None	116117	None
positive	rs76288579	chr20	14358008	C|A	1	MACROD2	ENSG00000172264	non-coding intronic	None	None	None	None	116117	None
positive	rs6135360	chr20	15170958	C|T	1	MACROD2	ENSG00000172264	intronic	None	None	None	None	39628	None
positive	rs6110546	chr20	15173839	T|C	1	MACROD2	ENSG00000172264	intronic	None	None	None	None	36747	None
positive	rs175223	chr20	15183893	G|A	1	MACROD2	ENSG00000172264	intronic	None	None	None	None	26693	None
positive	rs175223	chr20	15183893	G|A	1	MACROD2	ENSG00000172264	intronic	None	None	None	None	6215	None
positive	rs12233273	chr20	21378393	T|S	1	RP11-227D2.3	ENSG00000225280	5upstream	None	None	None	None	None	None
positive	rs12233273	chr20	21378393	T|S	1	NKX2-4	ENSG00000125816	5utr	None	None	None	None	None	None
positive	rs73302306	chr20	21406889	T|C	1	RN7SKP140	ENSG00000223128	5upstream	None	None	None	None	None	None
positive	rs6132427	chr20	21407387	A|G	1	RN7SKP140	ENSG00000223128	5upstream	None	None	None	None	None	None
positive	rs138486564	chr21	23030724	G|A	1	AF241725.6	ENSG00000237527	non-coding intronic	None	None	None	None	205	None
positive	rs114424371	chr21	23032036	A|G	1	AF241725.6	ENSG00000237527	non-coding intronic	None	None	None	None	606	None
positive	rs11701575	chr21	38446054	T|C	1	PIGP	ENSG00000185808	5upstream	None	None	None	None	None	None
positive	rs11701575	chr21	38446054	T|C	1	TTC3	ENSG00000182670	intronic	None	None	None	None	390	None
positive	rs11701575	chr21	38446054	T|C	1	TTC3	ENSG00000182670	non-coding intronic	None	None	None	None	390	None
positive	rs11701575	chr21	38446054	T|C	1	TTC3	ENSG00000182670	intronic	None	None	None	None	281	None
positive	rs11701575	chr21	38446054	T|C	1	TTC3	ENSG00000182670	non-coding intronic	None	None	None	None	281	None
positive	rs2032089	chr21	38477571	G|A	1	TTC3	ENSG00000182670	non-coding intronic	None	None	None	None	3121	None
positive	rs2032089	chr21	38477571	G|A	1	TTC3	ENSG00000182670	intronic	None	None	None	None	3121	None
positive	rs115281124	chr21	43894669	G|A	1	RSPH1	ENSG00000160188	intronic	None	None	None	None	1339	None
positive	rs115281124	chr21	43894669	G|A	1	RSPH1	ENSG00000160188	non-coding intronic	None	None	None	None	1339	None
positive	rs115835335	chr22	42895199	C|T	1	SERHL	ENSG00000172250	5upstream	None	None	None	None	None	None
positive	rs138280561	chr22	42912299	C|T	1	RRP7A	ENSG00000189306	non-coding	None	None	None	None	None	None
positive	rs138280561	chr22	42912299	C|T	1	RRP7A	ENSG00000189306	intronic	None	None	None	None	157	None
positive	rs5751461	chr22	43660940	C|A	1	SCUBE1	ENSG00000159307	intronic	None	None	None	None	2089	None
positive	rs10222313	chr22	45202328	C|T	1	ARHGAP8	ENSG00000241484	intronic	None	None	None	None	1859	None
positive	rs10222313	chr22	45202328	C|T	1	PRR5-ARHGAP8	ENSG00000248405	intronic	None	None	None	None	1859	None
positive	rs10222313	chr22	45202328	C|T	1	ARHGAP8	ENSG00000241484	non-coding intronic	None	None	None	None	1859	None
positive	rs10222313	chr22	45202328	C|T	1	PRR5-ARHGAP8	ENSG00000248405	non-coding intronic	None	None	None	None	1859	None
positive	rs10222313	chr22	45202328	C|T	1	PRR5-ARHGAP8	ENSG00000248405	intronic	None	None	None	None	4284	None
positive	rs10222313	chr22	45202328	C|T	1	ARHGAP8	ENSG00000241484	intronic	None	None	None	None	4284	None
positive	rs73172277	chr22	51061827	C|T	1	ARSA	ENSG00000100299	3downstream	None	None	None	None	None	None
positive	rs73172277	chr22	51061827	C|T	1	ARSA	ENSG00000100299	intronic	None	None	None	None	372	None
positive	rs73172277	chr22	51061827	C|T	1	ARSA	ENSG00000100299	5upstream	None	None	None	None	None	None
positive	rs9810214	chr3	4659146	C|T	1	ITPR1	ENSG00000150995	intronic	None	None	None	None	10301	None
positive	rs9810214	chr3	4659146	C|T	1	ITPR1	ENSG00000150995	non-coding intronic	None	None	None	None	10301	None
positive	rs17041833	chr3	4999032	A|G	1	BHLHE40-AS1	ENSG00000235831	non-coding intronic	None	None	None	None	22448	None
positive	rs17041833	chr3	4999032	A|G	1	BHLHE40-AS1	ENSG00000235831	non-coding intronic	None	None	None	None	7649	None
positive	rs191115933	chr3	25305858	T|C	1	RARB	ENSG00000077092	intronic	None	None	None	None	89792	None
positive	rs114176699	chr3	46977846	T|C	1	CCDC12	ENSG00000160799	intronic	None	None	None	None	4642	None
positive	rs114176699	chr3	46977846	T|C	1	CCDC12	ENSG00000160799	non-coding intronic	None	None	None	None	4642	None
positive	rs76844480	chr3	55065456	G|A	1	CACNA2D3	ENSG00000157445	intronic	None	None	None	None	13112	None
positive	rs76844480	chr3	55065456	G|A	1	CACNA2D3	ENSG00000157445	non-coding intronic	None	None	None	None	13112	None
positive	rs815402	chr3	55745569	G|W	1	ERC2	ENSG00000187672	intronic	None	None	None	None	12029	None
positive	rs815402	chr3	55745569	G|W	1	ERC2	ENSG00000187672	non-coding intronic	None	None	None	None	12029	None
positive	rs80265358	chr3	64547502	C|T	1	ADAMTS9	ENSG00000163638	intronic	None	None	None	None	75	None
positive	rs80265358	chr3	64547502	C|T	1	ADAMTS9	ENSG00000163638	non-coding intronic	None	None	None	None	75	None
positive	rs80265358	chr3	64547502	C|T	1	ADAMTS9-AS1	ENSG00000241158	non-coding intronic	None	None	None	None	58	None
positive	rs116136076	chr3	64555646	A|G	1	ADAMTS9-AS1	ENSG00000241158	non-coding intronic	None	None	None	None	8202	None
positive	rs116136076	chr3	64555646	A|G	1	ADAMTS9	ENSG00000163638	intronic	None	None	None	None	1435	None
positive	rs116136076	chr3	64555646	A|G	1	ADAMTS9	ENSG00000163638	non-coding intronic	None	None	None	None	1435	None
positive	rs116136076	chr3	64555646	A|G	1	ADAMTS9-AS1	ENSG00000241158	non-coding intronic	None	None	None	None	911	None
positive	rs116136076	chr3	64555646	A|G	1	ADAMTS9-AS1	ENSG00000241158	3downstream	None	None	None	None	None	None
positive	rs115646616	chr3	71276001	A|C	1	FOXP1	ENSG00000114861	intronic	None	None	None	None	18004	None
positive	rs115646616	chr3	71276001	A|C	1	FOXP1	ENSG00000114861	intronic	None	None	None	None	28458	None
positive	rs76257745	chr3	105195107	C|T	1	ALCAM	ENSG00000170017	intronic	None	None	None	None	43804	None
positive	rs76257745	chr3	105195107	C|T	1	ALCAM	ENSG00000170017	non-coding intronic	None	None	None	None	43804	None
positive	rs76257745	chr3	105195107	C|T	1	ALCAM	ENSG00000170017	non-coding intronic	None	None	None	None	35398	None
positive	rs62272941	chr3	109155578	G|A	1	RP11-702L6.4	ENSG00000228980	non-coding intronic	None	None	None	None	18839	None
positive	rs62281700	chr3	109375585	T|C	1	RP11-457K10.1	ENSG00000242029	non-coding intronic	None	None	None	None	8603	None
positive	rs60944170	chr3	109396952	A|G	1	RP11-457K10.1	ENSG00000242029	non-coding intronic	None	None	None	None	29970	None
positive	rs1529186	chr3	109421199	G|A	1	RP11-457K10.1	ENSG00000242029	non-coding intronic	None	None	None	None	54217	None
positive	rs1529186	chr3	109421199	G|A	1	RP11-424I3.1	ENSG00000271249	5upstream	None	None	None	None	None	None
positive	rs4687911	chr3	118011918	C|T	1	RP11-384F7.1	ENSG00000243276	non-coding intronic	None	None	None	None	203552	None
positive	rs13314114	chr3	122836000	T|C	1	PDIA5	ENSG00000065485	intronic	None	None	None	None	855	None
positive	rs3804755	chr3	122857849	C|T	1	PDIA5	ENSG00000065485	non-coding intronic	None	None	None	None	6520	None
positive	rs3804755	chr3	122857849	C|T	1	PDIA5	ENSG00000065485	intronic	None	None	None	None	6520	None
positive	rs74457138	chr3	141714123	T|C	1	TFDP2	ENSG00000114126	non-coding intronic	None	None	None	None	10160	None
positive	rs74457138	chr3	141714123	T|C	1	TFDP2	ENSG00000114126	intronic	None	None	None	None	16599	None
positive	rs74457138	chr3	141714123	T|C	1	TFDP2	ENSG00000114126	5upstream	None	None	None	None	None	None
positive	rs74457138	chr3	141714123	T|C	1	TFDP2	ENSG00000114126	intronic	None	None	None	None	1696	None
positive	rs74457138	chr3	141714123	T|C	1	TFDP2	ENSG00000114126	intronic	None	None	None	None	140	None
positive	rs74457138	chr3	141714123	T|C	1	TFDP2	ENSG00000114126	non-coding intronic	None	None	None	None	140	None
positive	rs112976064	chr3	153534162	C|T	1	RP11-23D24.2	ENSG00000238755	non-coding intronic	None	None	None	None	85566	None
positive	rs112220553	chr3	172294513	G|A	1	RP11-408H1.3	ENSG00000223387	non-coding intronic	None	None	None	None	15654	None
positive	rs112220553	chr3	172294513	G|A	1	RP11-408H1.3	ENSG00000223387	non-coding intronic	None	None	None	None	2383	None
positive	rs11918923	chr3	177671768	A|G	1	RP11-2L8.2	ENSG00000270321	3downstream	None	None	None	None	None	None
positive	rs73190404	chr3	184342226	C|K	1	EIF2B5	ENSG00000145191	intronic	None	None	None	None	60048	None
positive	rs75331395	chr4	8202486	C|T	1	SH3TC1	ENSG00000125089	non-coding intronic	None	None	None	None	4408	None
positive	rs75331395	chr4	8202486	C|T	1	SH3TC1	ENSG00000125089	intronic	None	None	None	None	8989	None
positive	rs75331395	chr4	8202486	C|T	1	SH3TC1	ENSG00000125089	5upstream	None	None	None	None	None	None
positive	rs75331395	chr4	8202486	C|T	1	SH3TC1	ENSG00000125089	intronic	None	None	None	None	1354	None
positive	rs75331395	chr4	8202486	C|T	1	SH3TC1	ENSG00000125089	non-coding intronic	None	None	None	None	1354	None
positive	rs11733131	chr4	11470385	A|K	1	RP11-281P23.1	ENSG00000251152	5upstream	None	None	None	None	None	None
positive	rs55835816	chr4	11473444	C|T	1	RP11-281P23.1	ENSG00000251152	non-coding intronic	None	None	None	None	1989	None
positive	rs11735501	chr4	11481304	C|A	1	RP11-281P23.1	ENSG00000251152	3downstream	None	None	None	None	None	None
positive	rs61741722	chr4	22425967	G|A	1	GPR125	ENSG00000152990	non-coding	None	None	None	None	None	None
positive	rs61741722	chr4	22425967	G|A	1	GPR125	ENSG00000152990	coding	1452	484	D>D	syn	None	MEPPGRRRGRAQPPLLLPLSLLALLALLGGGGGGGAAALPAGCKHDGRPRGAGRAAGAAEGKVVCSSLELAQVLPPDTLPNRTVTLILSNNKISELKNGSFSGLSLLERLDLRNNLISSIDPGAFWGLSSLKRLDLTNNRIGCLNADIFRGLTNLVRLNLSGNLFSSLSQGTFDYLASLRSLEFQTEYLLCDCNILWMHRWVKEKNITVRDTRCVYPKSLQAQPVTGVKQELLTCDPPLELPSFYMTPSHRQVVFEGDSLPFQCMASYIDQDMQVLWYQDGRIVETDESQGIFVEKNMIHNCSLIASALTISNIQAGSTGNWGCHVQTKRGNNTRTVDIVVLESSAQYCPPERVVNNKGDFRWPRTLAGITAYLQCTRNTHGSGIYPGNPQDERKAWRR…
positive	rs61741722	chr4	22425967	G|A	1	GPR125	ENSG00000152990	coding	1452	484	D>D	syn	None	MEPPGRRRGRAQPPLLLPLSLLALLALLGGGGGGGAAALPAGCKHDGRPRGAGRAAGAAEGKVVCSSLELAQVLPPDTLPNRTVTLILSNNKISELKNGSFSGLSLLERLDLRNNLISSIDPGAFWGLSSLKRLDLTNNRIGCLNADIFRGLTNLVRLNLSGNLFSSLSQGTFDYLASLRSLEFQTEYLLCDCNILWMHRWVKEKNITVRDTRCVYPKSLQAQPVTGVKQELLTCDPPLELPSFYMTPSHRQVVFEGDSLPFQCMASYIDQDMQVLWYQDGRIVETDESQGIFVEKNMIHNCSLIASALTISNIQAGSTGNWGCHVQTKRGNNTRTVDIVVLESSAQYCPPERVVNNKGDFRWPRTLAGITAYLQCTRNTHGSGIYPGNPQDERKAWRR…
positive	rs61741722	chr4	22425967	G|A	1	GPR125	ENSG00000152990	coding	774	258	D>D	syn	None	MPLKRNNSKYPPLELPSFYMTPSHRQVVFEGDSLPFQCMASYIDQDMQVLWYQDGRIVETDESQGIFVEKNMIHNCSLIASALTISNIQAGSTGNWGCHVQTKRGNNTRTVDIVVLESSAQYCPPERVVNNKGDFRWPRTLAGITAYLQCTRNTHGSGIYPGNPQDERKAWRRCDRGGFWADDDYSRCQYANDVTRVLYMFNQMPLNLTNAVATARQLLAYTVEAANFSDKMDVIFVAEMIEKFGRFTKEEKSKELGDVMVDIASNIMLADERVLWLAQREAKACSRIVQCLQRIATYRLAGGAHVYSTYSPNIALEAYVIKSTGFTGMTCTVFQKVAASDRTGLSDYGRRDPEGNLDKQLSFKCNVSNTFSSLALKGKFR*
positive	rs4697307	chr4	22472087	C|A	1	GPR125	ENSG00000152990	intronic	None	None	None	None	3308	None
positive	rs4697307	chr4	22472087	C|A	1	GPR125	ENSG00000152990	non-coding intronic	None	None	None	None	3308	None
positive	rs9686017	chr4	37322311	C|T	1	KIAA1239	ENSG00000174145	intronic	None	None	None	None	5247	None
positive	rs148368582	chr4	39645699	T|G	1	RP11-539G18.2	ENSG00000255458	non-coding intronic	None	None	None	None	2287	None
positive	rs115934200	chr4	39664516	G|A	1	RP11-539G18.2	ENSG00000255458	non-coding intronic	None	None	None	None	3227	None
positive	rs116596895	chr4	39668215	T|C	1	RP11-539G18.2	ENSG00000255458	non-coding	None	None	None	None	None	None
positive	rs116596895	chr4	39668215	T|C	1	RP11-539G18.2	ENSG00000255458	3downstream	None	None	None	None	None	None
positive	rs144333841	chr4	39711721	G|A	1	UBE2K	ENSG00000078140	non-coding intronic	None	None	None	None	11799	None
positive	rs144333841	chr4	39711721	G|A	1	UBE2K	ENSG00000078140	intronic	None	None	None	None	11711	None
positive	rs144333841	chr4	39711721	G|A	1	UBE2K	ENSG00000078140	non-coding intronic	None	None	None	None	11711	None
positive	rs144333841	chr4	39711721	G|A	1	Y_RNA	ENSG00000252975	non-coding	None	None	None	None	None	None
positive	rs114292112	chr4	39731467	C|T	1	UBE2K	ENSG00000078140	non-coding intronic	None	None	None	None	7573	None
positive	rs114292112	chr4	39731467	C|T	1	UBE2K	ENSG00000078140	intronic	None	None	None	None	7573	None
positive	rs114292112	chr4	39731467	C|T	1	UBE2K	ENSG00000078140	non-coding intronic	None	None	None	None	15905	None
positive	rs114292112	chr4	39731467	C|T	1	UBE2K	ENSG00000078140	intronic	None	None	None	None	25810	None
positive	rs114292112	chr4	39731467	C|T	1	UBE2K	ENSG00000078140	intronic	None	None	None	None	31457	None
positive	rs115486879	chr4	57266201	C|T	1	PPAT	ENSG00000128059	non-coding	None	None	None	None	None	None
positive	rs115486879	chr4	57266201	C|T	1	PPAT	ENSG00000128059	3downstream	None	None	None	None	None	None
positive	rs115486879	chr4	57266201	C|T	1	PPAT	ENSG00000128059	intronic	None	None	None	None	635	None
positive	rs115968772	chr4	57293380	C|A	1	PPAT	ENSG00000128059	intronic	None	None	None	None	8136	None
positive	rs28438730	chr4	57368166	G|A	1	SRP72	ENSG00000174780	non-coding	None	None	None	None	None	None
positive	rs28438730	chr4	57368166	G|A	1	SRP72	ENSG00000174780	3utr	None	None	None	None	None	None
positive	rs10005825	chr4	65778213	G|A	1	RP11-707A18.1	ENSG00000250125	3downstream	None	None	None	None	None	None
positive	rs1561644	chr4	65797233	C|T	1	RP11-707A18.1	ENSG00000250125	non-coding intronic	None	None	None	None	4854	None
positive	rs6446913	chr4	73891050	G|A	1	RNU6ATAC5P	ENSG00000210839	5upstream	None	None	None	None	None	None
positive	rs5020219	chr4	74036166	T|S	1	ANKRD17	ENSG00000132466	intronic	None	None	None	None	28657	None
positive	rs5020219	chr4	74036166	T|S	1	ANKRD17	ENSG00000132466	intronic	None	None	None	None	6931	None
positive	rs5020219	chr4	74036166	T|S	1	ANKRD17	ENSG00000132466	non-coding intronic	None	None	None	None	1359	None
positive	rs10035001	chr4	74039463	C|K	1	ANKRD17	ENSG00000132466	intronic	None	None	None	None	3634	None
positive	rs10035001	chr4	74039463	C|K	1	ANKRD17	ENSG00000132466	non-coding intronic	None	None	None	None	3634	None
positive	rs10035001	chr4	74039463	C|K	1	ANKRD17	ENSG00000132466	intronic	None	None	None	None	31954	None
positive	rs6843638	chr4	84194185	C|K	1	COQ2	ENSG00000173085	3downstream	None	None	None	None	None	None
positive	rs6843638	chr4	84194185	C|K	1	COQ2	ENSG00000173085	intronic	None	None	None	None	464	None
positive	rs115394118	chr4	140641454	C|W	1	MGST2	ENSG00000085871	non-coding intronic	None	None	None	None	16104	None
positive	rs115394118	chr4	140641454	C|W	1	MGST2	ENSG00000085871	intronic	None	None	None	None	9975	None
positive	rs115394118	chr4	140641454	C|A|T	1	MAML3	ENSG00000196782	coding	2440	814	V>L|V>I	nonsyn|nonsyn	None	MGDFAAPAAAANGSSICINSSLNSSLGGAGIGVNNTPNSTPAAPSSNHPAAGGCGGSGGPGGGSAAVPKHSTVVERLRQRIEGCRRHHVNCENRYQQAQVEQLELERRDTVSLYQRTLEQRAKKSGAGTGKQQHPSKPQQDAEAASAEQRNHTLIMLQETVKRKLEGARSPLNGDQQNGACDGNFSPTSKRIRKDISAGMEAINNLPSNMPLPSASPLHQLDLKPSLPLQNSGTHTPGLLEDLSKNGRLPEIKLPVNGCSDLEDSFTILQSKDLKQEPLDDPTCIDTSETSLSNQNKLFSDINLNDQEWQELIDELANTVPEDDIQDLFNEDFEEKKEPEFSQPATETPLSQESASVKSDPSHSPFAHVSMGSPQARPSSSGPPFSTVSTATSLPSVAS…
positive	rs115394118	chr4	140641454	C|A|T	1	MAML3	ENSG00000196782	coding	472	158	V>L|V>I	*nonsyn|nonsyn	None	XRAKKSGAGTGKQQHPSKPQQDAEAASAEQRNHTLIMEQHPVGLPRTTGPMQSSVPPGSGGMVSGASPAGPGFLGSQPQAAIMKQMLIDQRAQLIEQQKQQFLREQRQQQQQQQQQILAEQQLQQSHLPRQHLQPQRNPYPVQQVNQFQGSPQDIAAVRSQAALQSMRTSRLMAQNAGMMGIGPSQ|XRAKKSGAGTGKQQHPSKPQQDAEAASAEQRNHTLIMEQHPVGLPRTTGPMQSSVPPGSGGMVSGASPAGPGFLGSQPQAAIMKQMLIDQRAQLIEQQKQQFLREQRQQQQQQQQQILAEQQLQQSHLPRQHLQPQRNPYPVQQVNQFQGSPQDIAALRSQAALQSMRTSRLMAQNAGMMGIGPSQ|XRAKKSGAGTGKQQHPSKPQQDAEA…
positive	rs78274923	chr4	141604956	G|A	1	TBC1D9	ENSG00000109436	intronic	None	None	None	None	2542	None
positive	rs12501888	chr4	151168711	A|G	1	DCLK2	ENSG00000170390	intronic	None	None	None	None	44	None
positive	rs74861185	chr4	153770075	G|M	1	ARFIP1	ENSG00000164144	intronic	None	None	None	None	14683	None
positive	rs74861185	chr4	153770075	G|M	1	ARFIP1	ENSG00000164144	intronic	None	None	None	None	19197	None
positive	rs74861185	chr4	153770075	G|M	1	ARFIP1	ENSG00000164144	5upstream	None	None	None	None	None	None
positive	rs28620507	chr4	153789898	C|T	1	ARFIP1	ENSG00000164144	intronic	None	None	None	None	13977	None
positive	rs28620507	chr4	153789898	C|T	1	ARFIP1	ENSG00000164144	intronic	None	None	None	None	2007	None
positive	rs28620507	chr4	153789898	C|T	1	ARFIP1	ENSG00000164144	non-coding intronic	None	None	None	None	2007	None
positive	rs28620507	chr4	153789898	C|T	1	ARFIP1	ENSG00000164144	intronic	None	None	None	None	3706	None
positive	rs1474028	chr4	153863214	T|G	1	FHDC1	ENSG00000137460	intronic	None	None	None	None	866	None
positive	rs1474028	chr4	153863214	T|G	1	FHDC1	ENSG00000137460	5upstream	None	None	None	None	None	None
positive	rs16901464	chr5	11301495	A|G	1	CTNND2	ENSG00000169862	intronic	None	None	None	None	44989	None
positive	rs16901464	chr5	11301495	A|G	1	CTNND2	ENSG00000169862	non-coding intronic	None	None	None	None	44989	None
positive	rs7736368	chr5	14912667	C|A	1	AC016575.1	ENSG00000212036	5upstream	None	None	None	None	None	None
positive	rs28503667	chr5	21845504	G|A	1	CDH12	ENSG00000154162	intronic	None	None	None	None	3067	None
positive	rs28503667	chr5	21845504	G|A	1	CDH12	ENSG00000154162	non-coding intronic	None	None	None	None	3067	None
positive	rs114304264	chr5	22466002	A|G	1	CDH12	ENSG00000154162	intronic	None	None	None	None	39377	None
positive	rs114304264	chr5	22466002	A|G	1	CDH12	ENSG00000154162	non-coding intronic	None	None	None	None	39377	None
positive	rs6884034	chr5	34843294	C|T	1	TTC23L	ENSG00000205838	intronic	None	None	None	None	2298	None
positive	rs6884034	chr5	34843294	C|T	1	TTC23L	ENSG00000205838	non-coding intronic	None	None	None	None	2298	None
positive	rs6884034	chr5	34843294	C|T	1	TTC23L	ENSG00000205838	intronic	None	None	None	None	2450	None
positive	rs113402646	chr5	37153658	T|C	1	C5orf42	ENSG00000197603	intronic	None	None	None	None	184	None
positive	rs113402646	chr5	37153658	T|C	1	C5orf42	ENSG00000197603	non-coding intronic	None	None	None	None	184	None
positive	rs113402646	chr5	37153658	T|C	1	C5orf42	ENSG00000197603	3downstream	None	None	None	None	None	None
positive	rs10473039	chr5	37159620	C|T	1	C5orf42	ENSG00000197603	5upstream	None	None	None	None	None	None
positive	rs10473039	chr5	37159620	C|T	1	C5orf42	ENSG00000197603	intronic	None	None	None	None	1173	None
positive	rs10473039	chr5	37159620	C|T	1	C5orf42	ENSG00000197603	non-coding intronic	None	None	None	None	1173	None
positive	rs10472284	chr5	37180325	G|C	1	C5orf42	ENSG00000197603	intronic	None	None	None	None	43	None
positive	rs10472284	chr5	37180325	G|C	1	C5orf42	ENSG00000197603	intronic	None	None	None	None	40	None
positive	rs10056774	chr5	37189599	A|G	1	C5orf42	ENSG00000197603	intronic	None	None	None	None	1655	None
positive	rs13356183	chr5	37226960	C|T	1	C5orf42	ENSG00000197603	5utr	None	None	None	None	None	None
positive	rs13356183	chr5	37226960	C|T	1	C5orf42	ENSG00000197603	coding	1737	579	A>A	syn	None	MEIRLEILTSTGIKQKKPWPRVSWLGKEKEAVFLLDDKFINEINLLSGKIKKKIPSLQPFLKDVIVLTTSSNDAWLAGVLTTGELFLWNKDQDCLKTIPITEKPKEMIKATVASSLRLYLYVSGNGKRIVLITPSGCIFLWEYLELKNILSSKSLSLAGRWSQVIPEEAVLLPSTEDKEAVVNAVFIKNELFGDCCLCSFTFYSGECLKLTFLAIRWHENVFTSVRSLPYHVHWAQQDCHLCSLIPKCESVKSRGALISAFSRDGLTLAVTLNQKDPKATQVLFINTLNFVTLCGSLKGCSNKSPVVPATLIRSYWVGDISWTHDSLFLACMLKRGSLVLLTCQGELLTLITFGCSIEFGPAEFIPLHPLITYRPQQFTFQDSNNSVDSSASDSDPMRQ…
positive	rs77735112	chr5	37245373	A|C	1	RN7SL37P	ENSG00000242493	3downstream	None	None	None	None	None	None
positive	rs77735112	chr5	37245373	A|C	1	C5orf42	ENSG00000197603	intronic	None	None	None	None	208	None
positive	rs113658174	chr5	37322461	G|A	1	NUP155	ENSG00000113569	intronic	None	None	None	None	1633	None
positive	rs77091086	chr5	37332308	C|T	1	NUP155	ENSG00000113569	intronic	None	None	None	None	411	None
positive	rs10040554	chr5	37376344	C|T	1	RP11-648M2.1	ENSG00000250455	5upstream	None	None	None	None	None	None
positive	rs28492848	chr5	37408869	T|C	1	WDR70	ENSG00000082068	intronic	None	None	None	None	12197	None
positive	rs28492848	chr5	37408869	T|C	1	WDR70	ENSG00000082068	non-coding intronic	None	None	None	None	12197	None
positive	rs76729914	chr5	37413357	A|C	1	WDR70	ENSG00000082068	intronic	None	None	None	None	16685	None
positive	rs76729914	chr5	37413357	A|C	1	WDR70	ENSG00000082068	non-coding intronic	None	None	None	None	16685	None
positive	rs78293085	chr5	37427594	A|G	1	WDR70	ENSG00000082068	intronic	None	None	None	None	10430	None
positive	rs78293085	chr5	37427594	A|G	1	WDR70	ENSG00000082068	non-coding intronic	None	None	None	None	10430	None
positive	rs13436037	chr5	37501596	G|A	1	WDR70	ENSG00000082068	intronic	None	None	None	None	15020	None
positive	rs13436037	chr5	37501596	G|A	1	WDR70	ENSG00000082068	non-coding intronic	None	None	None	None	15020	None
positive	rs10055453	chr5	37616086	C|T	1	WDR70	ENSG00000082068	intronic	None	None	None	None	10746	None
positive	rs10055453	chr5	37616086	C|T	1	WDR70	ENSG00000082068	non-coding intronic	None	None	None	None	10746	None
positive	rs11746471	chr5	65984554	T|M	1	MAST4	ENSG00000069020	intronic	None	None	None	None	70983	None
positive	rs7380830	chr5	65986885	T|C	1	MAST4	ENSG00000069020	intronic	None	None	None	None	68652	None
positive	rs12519699	chr5	89541102	G|A	1	RP11-61G23.1	ENSG00000248555	non-coding intronic	None	None	None	None	15261	None
positive	rs12519699	chr5	89541102	G|A	1	RP11-61G23.1	ENSG00000248555	non-coding intronic	None	None	None	None	530	None
positive	rs1004654	chr5	95203134	C|A	1	AC008592.5	ENSG00000250362	non-coding intronic	None	None	None	None	4519	None
positive	rs75086244	chr5	108583852	T|C	1	CTD-2587M2.1	ENSG00000249476	non-coding intronic	None	None	None	None	10033	None
positive	rs80080758	chr5	110714700	T|C	1	CAMK4	ENSG00000152495	intronic	None	None	None	None	15708	None
positive	rs80080758	chr5	110714700	T|C	1	CAMK4	ENSG00000152495	intronic	None	None	None	None	4090	None
positive	rs80080758	chr5	110714700	T|C	1	CAMK4	ENSG00000152495	intronic	None	None	None	None	2060	None
positive	rs80080758	chr5	110714700	T|C	1	CAMK4	ENSG00000152495	non-coding intronic	None	None	None	None	2060	None
positive	rs306117	chr5	110719500	C|A	1	CAMK4	ENSG00000152495	intronic	None	None	None	None	10908	None
positive	rs306117	chr5	110719500	C|A	1	CAMK4	ENSG00000152495	intronic	None	None	None	None	8890	None
positive	rs306117	chr5	110719500	C|A	1	CAMK4	ENSG00000152495	intronic	None	None	None	None	6860	None
positive	rs306117	chr5	110719500	C|A	1	CAMK4	ENSG00000152495	non-coding intronic	None	None	None	None	6860	None
positive	rs61632432	chr5	115412499	G|A	1	CTD-2287O16.4	ENSG00000272265	3downstream	None	None	None	None	None	None
positive	rs201897114	chr5	115634781	A|G	1	COMMD10	ENSG00000145781	non-coding intronic	None	None	None	None	692	None
positive	rs17164935	chr5	126791282	G|A	1	MEGF10	ENSG00000145794	coding	3215	1072	R>K	nonsyn	None	MVISLNSCLSFICLLLCHWIGTASPLNLEDPNVCSHWESYSVTVQESYPHPFDQIYYTSCTDILNWFKCTRHRVSYRTAYRHGEKTMYRRKSQCCPGFYESGEMCVPHCADKCVHGRCIAPNTCQCEPGWGGTNCSSACDGDHWGPHCTSRCQCKNGALCNPITGACHCAAGFRGWRCEDRCEQGTYGNDCHQRCQCQNGATCDHVTGECRCPPGYTGAFCEDLCPPGKHGPQCEQRCPCQNGGVCHHVTGECSCPSGWMGTVCGQPCPEGRFGKNCSQECQCHNGGTCDAATGQCHCSPGYTGERCQDECPVGTYGVLCAETCQCVNGGKCYHVSGACLCEAGFAGERCEARLCPEGLYGIKCDKRCPCHLENTHSCHPMSGECACKPGWSGLYCNET…
positive	rs17164935	chr5	126791282	G|A	1	MEGF10	ENSG00000145794	non-coding	None	None	None	None	None	None
positive	rs17164935	chr5	126791282	G|A	1	MEGF10	ENSG00000145794	3downstream	None	None	None	None	None	None
positive	rs17673685	chr5	126792349	A|G	1	MEGF10	ENSG00000145794	3downstream	None	None	None	None	None	None
positive	rs17673685	chr5	126792349	A|G	1	MEGF10	ENSG00000145794	intronic	None	None	None	None	471	None
positive	rs17673685	chr5	126792349	A|G	1	MEGF10	ENSG00000145794	non-coding intronic	None	None	None	None	1050	None
positive	rs6876962	chr5	145359705	T|C	1	SH3RF2	ENSG00000156463	intronic	None	None	None	None	19916	None
positive	rs4913057	chr5	145361864	C|T	1	SH3RF2	ENSG00000156463	intronic	None	None	None	None	17757	None
positive	rs61733334	chr5	145377547	A|G	1	SH3RF2	ENSG00000156463	intronic	None	None	None	None	2074	None
positive	rs61733334	chr5	145377547	A|G	1	AC005351.1	ENSG00000248493	non-coding	None	None	None	None	None	None
positive	rs9325001	chr5	145393315	C|T	1	SH3RF2	ENSG00000156463	coding	750	250	N>N	syn	None	MDDLTLLDLLECPVCFEKLDVTAKVLPCQHTFCKPCLQRVFKAHKELRCPECRTPVFSNIEALPANLLLVRLLDGVRSGQSSGRGGSFRRPGTMTLQDGRKSRTNPRRLQASPFRLVPNVRIHMDGVPRAKALCNYRGQNPGDLRFNKGDIILLRRQLDENWYQGEINGISGNFPASSVEVIKQLPQPPPLCRALYNFDLRGKDKSENQDCLTFLKDDIITVISRVDENWAEGKLGDKVGIFPILFVEPNLTARHLLEKNKGRQSSRTKNLSLVSSSSRGNTSTLRRGPGSRRKVPGQFSITTALNTLNRMVHSPSGRHMVEISTPVLISSSNPSVITQPMEKADVPSSCVGQVSTYHPAPVSPGHSTAVVSLPGSQQHLSANMFVALHSYSAHGPDEL…
positive	rs78001506	chr5	150412285	G|A	1	TNIP1	ENSG00000145901	intronic	None	None	None	None	2317	None
positive	rs78001506	chr5	150412285	G|A	1	TNIP1	ENSG00000145901	intronic	None	None	None	None	1977	None
positive	rs78001506	chr5	150412285	G|A	1	TNIP1	ENSG00000145901	non-coding	None	None	None	None	None	None
positive	rs78001506	chr5	150412285	G|A	1	TNIP1	ENSG00000145901	intronic	None	None	None	None	341	None
positive	rs78001506	chr5	150412285	G|A	1	TNIP1	ENSG00000145901	non-coding intronic	None	None	None	None	341	None
positive	rs78001506	chr5	150412285	G|A	1	TNIP1	ENSG00000145901	3downstream	None	None	None	None	None	None
positive	rs2961750	chr5	152020985	T|C	1	AC091969.1	ENSG00000249484	non-coding intronic	None	None	None	None	20643	None
positive	rs2961750	chr5	152020985	T|C	1	AC091969.1	ENSG00000249484	non-coding intronic	None	None	None	None	18073	None
positive	rs6579952	chr5	152024757	T|M	1	AC091969.1	ENSG00000249484	non-coding intronic	None	None	None	None	24415	None
positive	rs6579952	chr5	152024757	T|M	1	AC091969.1	ENSG00000249484	non-coding intronic	None	None	None	None	21845	None
positive	rs12332210	chr5	160267957	C|T	1	ATP10B	ENSG00000118322	intronic	None	None	None	None	10991	None
positive	rs12332210	chr5	160267957	C|T	1	ATP10B	ENSG00000118322	non-coding intronic	None	None	None	None	10991	None
positive	rs1409105	chr6	53866030	G|A	1	MLIP	ENSG00000146147	intronic	None	None	None	None	18382	None
positive	rs1409105	chr6	53866030	G|A	1	MLIP-IT1	ENSG00000236996	non-coding intronic	None	None	None	None	138	None
positive	rs12206659	chr6	53869221	T|C	1	MLIP	ENSG00000146147	intronic	None	None	None	None	21573	None
positive	rs12206659	chr6	53869221	T|C	1	MLIP-IT1	ENSG00000236996	non-coding intronic	None	None	None	None	1704	None
positive	rs1409098	chr6	53882340	G|A	1	MLIP	ENSG00000146147	intronic	None	None	None	None	34692	None
positive	rs1409098	chr6	53882340	G|A	1	ERHP2	ENSG00000218143	5upstream	None	None	None	None	None	None
positive	rs1409098	chr6	53882340	G|A	1	MLIP	ENSG00000146147	5upstream	None	None	None	None	None	None
positive	rs6924570	chr6	55190291	C|W	1	GFRAL	ENSG00000187871	5upstream	None	None	None	None	None	None
positive	rs75786050	chr6	56126271	T|C	1	COL21A1	ENSG00000124749	intronic	None	None	None	None	78817	None
positive	rs78347013	chr6	65817649	T|C	1	EYS	ENSG00000188107	intronic	None	None	None	None	50029	None
positive	rs73439495	chr6	65869333	T|C	1	EYS	ENSG00000188107	intronic	None	None	None	None	101713	None
positive	rs77546927	chr6	65897320	T|C	1	EYS	ENSG00000188107	intronic	None	None	None	None	108436	None
positive	rs73441372	chr6	65933417	G|A	1	EYS	ENSG00000188107	intronic	None	None	None	None	72339	None
positive	rs73441388	chr6	65943513	A|G	1	EYS	ENSG00000188107	intronic	None	None	None	None	62243	None
positive	rs13340460	chr6	65972539	A|C	1	EYS	ENSG00000188107	intronic	None	None	None	None	33217	None
positive	rs75078091	chr6	68256061	T|G	1	RNU6-280P	ENSG00000201015	5upstream	None	None	None	None	None	None
positive	rs9361832	chr6	82228814	C|T	1	FAM46A	ENSG00000112773	intronic	None	None	None	None	23984	None
positive	rs73526669	chr6	121606673	G|W	1	TBC1D32	ENSG00000146350	intronic	None	None	None	None	1617	None
positive	rs961550	chr6	134132321	G|A	1	RP3-323P13.2	ENSG00000227954	non-coding intronic	None	None	None	None	34694	None
positive	rs961550	chr6	134132321	G|A	1	RP3-323P13.2	ENSG00000227954	non-coding intronic	None	None	None	None	42260	None
positive	rs74493738	chr6	142574199	G|C	1	RP11-753B14.1	ENSG00000237494	non-coding intronic	None	None	None	None	1096	None
positive	rs114853587	chr6	147045529	A|G	1	ADGB	ENSG00000118492	3utr	None	None	None	None	None	None
positive	rs114853587	chr6	147045529	A|G	1	ADGB	ENSG00000118492	intronic	None	None	None	None	66	None
positive	rs114853587	chr6	147045529	A|G	1	ADGB	ENSG00000118492	3downstream	None	None	None	None	None	None
positive	rs3747754	chr6	147047341	T|C	1	ADGB	ENSG00000118492	3downstream	None	None	None	None	None	None
positive	rs3747754	chr6	147047341	T|C	1	ADGB	ENSG00000118492	intronic	None	None	None	None	8	None
positive	rs114723691	chr6	147064421	A|G	1	ADGB	ENSG00000118492	intronic	None	None	None	None	2014	None
positive	rs1982320	chr6	166511833	C|T	1	SNORD45	ENSG00000231297	5upstream	None	None	None	None	None	None
positive	rs4997326	chr6	166517175	C|A	1	SNORD45	ENSG00000231297	non-coding intronic	None	None	None	None	2926	None
positive	rs2028790	chr6	166517762	A|G	1	SNORD45	ENSG00000231297	non-coding intronic	None	None	None	None	3513	None
positive	rs836540	chr7	6477002	C|A	1	DAGLB	ENSG00000164535	intronic	None	None	None	None	4412	None
positive	rs836540	chr7	6477002	C|A	1	DAGLB	ENSG00000164535	intronic	None	None	None	None	2351	None
positive	rs836540	chr7	6477002	C|A	1	DAGLB	ENSG00000164535	intronic	None	None	None	None	838	None
positive	rs836540	chr7	6477002	C|A	1	DAGLB	ENSG00000164535	non-coding intronic	None	None	None	None	838	None
positive	rs13310173	chr7	27889371	G|C	1	JAZF1	ENSG00000153814	non-coding intronic	None	None	None	None	8885	None
positive	rs13310173	chr7	27889371	G|C	1	JAZF1	ENSG00000153814	intronic	None	None	None	None	8885	None
positive	rs13310173	chr7	27889371	G|C	1	JAZF1	ENSG00000153814	intronic	None	None	None	None	3205	None
positive	rs56369958	chr7	27899567	A|G	1	JAZF1	ENSG00000153814	non-coding intronic	None	None	None	None	3897	None
positive	rs56369958	chr7	27899567	A|G	1	JAZF1	ENSG00000153814	intronic	None	None	None	None	19081	None
positive	rs56369958	chr7	27899567	A|G	1	JAZF1	ENSG00000153814	intronic	None	None	None	None	13401	None
positive	rs73688756	chr7	31114263	C|R	1	ADCYAP1R1	ENSG00000078549	intronic	None	None	None	None	3343	None
positive	rs6462684	chr7	36574978	C|T	1	AOAH	ENSG00000136250	intronic	None	None	None	None	3028	None
positive	rs6462684	chr7	36574978	C|T	1	AOAH	ENSG00000136250	non-coding intronic	None	None	None	None	3028	None
positive	rs114756046	chr7	38627981	C|A	1	AMPH	ENSG00000078053	intronic	None	None	None	None	42902	None
positive	rs10277623	chr7	43201562	G|A	1	HECW1	ENSG00000002746	intronic	None	None	None	None	49026	None
positive	rs10277623	chr7	43201562	G|A	1	HECW1	ENSG00000002746	non-coding intronic	None	None	None	None	49026	None
positive	rs10277623	chr7	43201562	G|A	1	HECW1	ENSG00000002746	intronic	None	None	None	None	47572	None
positive	rs10277623	chr7	43201562	G|A	1	HECW1	ENSG00000002746	non-coding intronic	None	None	None	None	47572	None
positive	rs10277623	chr7	43201562	G|A	1	HECW1-IT1	ENSG00000181211	non-coding intronic	None	None	None	None	248	None
positive	rs78037614	chr7	43369576	C|W	1	HECW1	ENSG00000002746	intronic	None	None	None	None	9235	None
positive	rs78037614	chr7	43369576	C|W	1	HECW1	ENSG00000002746	non-coding intronic	None	None	None	None	9235	None
positive	rs73101371	chr7	43436315	G|A	1	HECW1	ENSG00000002746	intronic	None	None	None	None	98	None
positive	rs73101371	chr7	43436315	G|A	1	HECW1	ENSG00000002746	non-coding intronic	None	None	None	None	98	None
positive	rs73101371	chr7	43436315	G|A	1	HECW1	ENSG00000002746	non-coding	None	None	None	None	None	None
positive	rs114250604	chr7	65395118	G|W	1	VKORC1L1	ENSG00000196715	intronic	None	None	None	None	18540	None
positive	rs114250604	chr7	65395118	G|W	1	VKORC1L1	ENSG00000196715	intronic	None	None	None	None	23943	None
positive	rs114824645	chr7	65578167	T|C	1	AC068533.7	ENSG00000249319	intronic	None	None	None	None	14524	None
positive	rs114824645	chr7	65578167	T|C	1	CRCP	ENSG00000241258	5upstream	None	None	None	None	None	None
positive	rs114608434	chr7	65722799	C|T	1	TPST1	ENSG00000169902	non-coding intronic	None	None	None	None	28699	None
positive	rs114608434	chr7	65722799	C|T	1	TPST1	ENSG00000169902	intronic	None	None	None	None	16542	None
positive	rs139503281	chr7	65851720	T|C	1	TPST1	ENSG00000169902	non-coding intronic	None	None	None	None	29862	None
positive	rs139503281	chr7	65851720	T|C	1	LINC00174	ENSG00000179406	non-coding intronic	None	None	None	None	3371	None
positive	rs139503281	chr7	65851720	T|C	1	LINC00174	ENSG00000179406	non-coding intronic	None	None	None	None	4302	None
positive	rs139503281	chr7	65851720	T|C	1	LINC00174	ENSG00000179406	non-coding intronic	None	None	None	None	3349	None
positive	rs116755259	chr7	65945420	T|C	1	GS1-124K5.2	ENSG00000230189	non-coding intronic	None	None	None	None	1108	None
positive	rs116755259	chr7	65945420	T|C	1	GS1-124K5.2	ENSG00000230189	non-coding	None	None	None	None	None	None
positive	rs147093638	chr7	66043765	A|G	1	GS1-124K5.12	ENSG00000232559	5upstream	None	None	None	None	None	None
positive	rs147093638	chr7	66043765	A|G	1	GS1-124K5.12	ENSG00000232559	non-coding intronic	None	None	None	None	1846	None
positive	rs116134497	chr7	66103092	A|G	1	KCTD7	ENSG00000243335	intronic	None	None	None	None	148	None
positive	rs115283141	chr7	66245301	T|C	1	RABGEF1	ENSG00000154710	intronic	None	None	None	None	3361	None
positive	rs115283141	chr7	66245301	T|C	1	KCTD7	ENSG00000243335	intronic	None	None	None	None	3361	None
positive	rs115283141	chr7	66245301	T|C	1	RABGEF1	ENSG00000154710	non-coding intronic	None	None	None	None	3361	None
positive	rs115283141	chr7	66245301	T|C	1	RABGEF1	ENSG00000154710	intronic	None	None	None	None	4921	None
positive	rs6965962	chr7	66308402	C|K	1	GTF2IRD1P1	ENSG00000230583	non-coding intronic	None	None	None	None	1261	None
positive	rs116451338	chr7	66323632	T|C	1	RP11-458F8.1	ENSG00000232546	3downstream	None	None	None	None	None	None
positive	rs55777932	chr7	68719128	G|C	1	RP11-3P22.2	ENSG00000225718	non-coding intronic	None	None	None	None	17824	None
positive	rs11982256	chr7	86799441	T|A	1	DMTF1	ENSG00000135164	intronic	None	None	None	None	870	None
positive	rs802026	chr7	86989039	G|W	1	CROT	ENSG00000005469	intronic	None	None	None	None	393	None
positive	rs802026	chr7	86989039	G|W	1	CROT	ENSG00000005469	5upstream	None	None	None	None	None	None
positive	rs802026	chr7	86989039	G|W	1	CROT	ENSG00000005469	3utr	None	None	None	None	None	None
positive	rs116690110	chr7	87003851	C|T	1	CROT	ENSG00000005469	intronic	None	None	None	None	1097	None
positive	rs116690110	chr7	87003851	C|T	1	CROT	ENSG00000005469	5upstream	None	None	None	None	None	None
positive	rs74439158	chr7	87008979	A|G	1	CROT	ENSG00000005469	intronic	None	None	None	None	2213	None
positive	rs74439158	chr7	87008979	A|G	1	CROT	ENSG00000005469	non-coding intronic	None	None	None	None	2213	None
positive	rs2373593	chr7	87036942	G|T	1	ABCB4	ENSG00000005471	intronic	None	None	None	None	411	None
positive	rs2373593	chr7	87036942	G|T	1	ABCB4	ENSG00000005471	non-coding intronic	None	None	None	None	411	None
positive	rs31666	chr7	87052268	C|T	1	ABCB4	ENSG00000005471	3downstream	None	None	None	None	None	None
positive	rs31666	chr7	87052268	C|T	1	ABCB4	ENSG00000005471	intronic	None	None	None	None	727	None
positive	rs2022161	chr7	87639968	T|G	1	ADAM22	ENSG00000008277	intronic	None	None	None	None	32241	None
positive	rs2566883	chr7	128913630	C|K	1	AHCYL2	ENSG00000158467	intronic	None	None	None	None	48350	None
positive	rs79311137	chr7	151526306	T|A	1	PRKAG2	ENSG00000106617	intronic	None	None	None	None	42679	None
positive	rs79311137	chr7	151526306	T|A	1	PRKAG2	ENSG00000106617	non-coding intronic	None	None	None	None	42679	None
positive	rs79284836	chr8	10011270	G|W	1	MSRA	ENSG00000175806	intronic	None	None	None	None	54073	None
positive	rs79284836	chr8	10011270	G|W	1	MSRA	ENSG00000175806	non-coding intronic	None	None	None	None	54073	None
positive	rs78606210	chr8	10066313	C|D	1	MSRA	ENSG00000175806	intronic	None	None	None	None	902	None
positive	rs78606210	chr8	10066313	C|D	1	MSRA	ENSG00000175806	non-coding intronic	None	None	None	None	902	None
positive	rs73663136	chr8	11291499	A|G	1	FAM167A	ENSG00000154319	non-coding intronic	None	None	None	None	9354	None
positive	rs73663136	chr8	11291499	A|G	1	FAM167A	ENSG00000154319	intronic	None	None	None	None	9354	None
positive	rs73663136	chr8	11291499	A|G	1	C8orf12	ENSG00000184608	5utr	None	None	None	None	None	None
positive	rs73663136	chr8	11291499	A|G	1	C8orf12	ENSG00000184608	non-coding	None	None	None	None	None	None
positive	rs73663140	chr8	11292890	A|K	1	FAM167A	ENSG00000154319	non-coding intronic	None	None	None	None	8239	None
positive	rs73663140	chr8	11292890	A|K	1	FAM167A	ENSG00000154319	intronic	None	None	None	None	8650	None
positive	rs73663140	chr8	11292890	A|K	1	FAM167A	ENSG00000154319	non-coding intronic	None	None	None	None	10745	None
positive	rs73663140	chr8	11292890	A|K	1	C8orf12	ENSG00000184608	3downstream	None	None	None	None	None	None
positive	rs73663140	chr8	11292890	A|K	1	C8orf12	ENSG00000184608	intronic	None	None	None	None	279	None
positive	rs7016966	chr8	14074348	A|G	1	SGCZ	ENSG00000185053	intronic	None	None	None	None	20753	None
positive	rs74690416	chr8	22000743	C|T	1	REEP4	ENSG00000168476	5upstream	None	None	None	None	None	None
positive	rs76565135	chr8	66990914	G|A	1	DNAJC5B	ENSG00000147570	3downstream	None	None	None	None	None	None
positive	rs76565135	chr8	66990914	G|A	1	DNAJC5B	ENSG00000147570	intronic	None	None	None	None	1698	None
positive	rs76565135	chr8	66990914	G|A	1	DNAJC5B	ENSG00000147570	non-coding intronic	None	None	None	None	1698	None
positive	rs78066081	chr8	67003863	C|W	1	DNAJC5B	ENSG00000147570	intronic	None	None	None	None	8309	None
positive	rs78066081	chr8	67003863	C|W	1	DNAJC5B	ENSG00000147570	non-coding intronic	None	None	None	None	8309	None
positive	rs76482929	chr8	116545526	G|A	1	TRPS1	ENSG00000104447	intronic	None	None	None	None	53702	None
positive	rs76482929	chr8	116545526	G|A	1	TRPS1	ENSG00000104447	intronic	None	None	None	None	18016	None
positive	rs3779878	chr8	116556299	A|G	1	TRPS1	ENSG00000104447	intronic	None	None	None	None	42929	None
positive	rs3779878	chr8	116556299	A|G	1	TRPS1	ENSG00000104447	intronic	None	None	None	None	28789	None
positive	rs11990221	chr8	116562715	C|T	1	TRPS1	ENSG00000104447	intronic	None	None	None	None	36513	None
positive	rs11990221	chr8	116562715	C|T	1	TRPS1	ENSG00000104447	intronic	None	None	None	None	35205	None
positive	rs16887541	chr8	116573171	T|C	1	TRPS1	ENSG00000104447	intronic	None	None	None	None	26057	None
positive	rs3808449	chr8	116576978	G|A	1	TRPS1	ENSG00000104447	intronic	None	None	None	None	22250	None
positive	rs73703333	chr8	116590612	A|G	1	TRPS1	ENSG00000104447	intronic	None	None	None	None	8616	None
positive	rs1442454	chr8	135589449	T|C	1	ZFAT	ENSG00000066827	intronic	None	None	None	None	6626	None
positive	rs1442454	chr8	135589449	T|C	1	ZFAT	ENSG00000066827	non-coding intronic	None	None	None	None	6626	None
positive	rs72719772	chr8	135604524	A|C	1	ZFAT	ENSG00000066827	non-coding intronic	None	None	None	None	1926	None
positive	rs72719772	chr8	135604524	A|C	1	ZFAT	ENSG00000066827	intronic	None	None	None	None	1926	None
positive	rs4279644	chr8	139678902	T|C	1	COL22A1	ENSG00000169436	intronic	None	None	None	None	2919	None
positive	rs4279644	chr8	139678902	T|C	1	COL22A1	ENSG00000169436	non-coding intronic	None	None	None	None	2919	None
positive	rs73449692	chr8	139679662	C|T	1	COL22A1	ENSG00000169436	intronic	None	None	None	None	3679	None
positive	rs73449692	chr8	139679662	C|T	1	COL22A1	ENSG00000169436	non-coding intronic	None	None	None	None	3679	None
positive	rs7840408	chr8	139680915	G|A	1	COL22A1	ENSG00000169436	intronic	None	None	None	None	4932	None
positive	rs7840408	chr8	139680915	G|A	1	COL22A1	ENSG00000169436	non-coding intronic	None	None	None	None	4932	None
positive	rs76544003	chr9	9217122	A|G	1	PTPRD	ENSG00000153707	intronic	None	None	None	None	33759	None
positive	rs12346420	chr9	16496576	T|A	1	BNC2	ENSG00000173068	intronic	None	None	None	None	55952	None
positive	rs55659957	chr9	17491154	G|T	1	CNTLN	ENSG00000044459	intronic	None	None	None	None	3751	None
positive	rs55659957	chr9	17491154	G|T	1	CNTLN	ENSG00000044459	intronic	None	None	None	None	4090	None
positive	rs4364717	chr9	21801530	A|G	1	MTAP	ENSG00000099810	5upstream	None	None	None	None	None	None
positive	rs4364717	chr9	21801530	A|G	1	RP11-145E5.5	ENSG00000264545	5upstream	None	None	None	None	None	None
positive	rs10811973	chr9	23831902	A|G	1	RP11-321L2.1	ENSG00000231460	non-coding intronic	None	None	None	None	280	None
positive	rs10966093	chr9	23832717	C|T	1	RP11-321L2.1	ENSG00000231460	non-coding intronic	None	None	None	None	404	None
positive	rs10511942	chr9	37702874	C|T	1	FRMPD1	ENSG00000070601	intronic	None	None	None	None	4539	None
positive	rs10511942	chr9	37702874	C|T	1	RP11-613M10.9	ENSG00000255872	intronic	None	None	None	None	9612	None
positive	rs73459206	chr9	73485759	C|A	1	TRPM3	ENSG00000083067	intronic	None	None	None	None	6332	None
positive	rs73459206	chr9	73485759	C|A	1	TRPM3	ENSG00000083067	non-coding intronic	None	None	None	None	6332	None
positive	rs73459206	chr9	73485759	C|A	1	TRPM3	ENSG00000083067	5upstream	None	None	None	None	None	None
positive	rs7037861	chr9	73527309	T|C	1	TRPM3	ENSG00000083067	intronic	None	None	None	None	47882	None
positive	rs7037861	chr9	73527309	T|C	1	TRPM3	ENSG00000083067	non-coding intronic	None	None	None	None	47882	None
positive	rs75329715	chr9	73544472	A|G	1	TRPM3	ENSG00000083067	intronic	None	None	None	None	65045	None
positive	rs75329715	chr9	73544472	A|G	1	TRPM3	ENSG00000083067	non-coding intronic	None	None	None	None	65045	None
positive	rs13284274	chr9	74819270	G|A	1	GDA	ENSG00000119125	intronic	None	None	None	None	1612	None
positive	rs13284274	chr9	74819270	G|A	1	GDA	ENSG00000119125	non-coding intronic	None	None	None	None	1612	None
positive	rs10117183	chr9	88853196	T|V	1	C9orf153	ENSG00000187753	intronic	None	None	None	None	8652	None
positive	rs73653454	chr9	97028642	T|G	1	ZNF169	ENSG00000175787	intronic	None	None	None	None	7015	None
positive	rs73653454	chr9	97028642	T|G	1	ZNF169	ENSG00000175787	non-coding intronic	None	None	None	None	7015	None
positive	rs113181079	chr9	108214634	G|A	1	FSD1L	ENSG00000106701	non-coding intronic	None	None	None	None	4177	None
positive	rs113181079	chr9	108214634	G|A	1	FSD1L	ENSG00000106701	intronic	None	None	None	None	4118	None
positive	rs113181079	chr9	108214634	G|A	1	FSD1L	ENSG00000106701	non-coding intronic	None	None	None	None	4118	None
positive	rs115652661	chr9	108244055	G|A	1	FSD1L	ENSG00000106701	non-coding intronic	None	None	None	None	2607	None
positive	rs115652661	chr9	108244055	G|A	1	FSD1L	ENSG00000106701	intronic	None	None	None	None	2398	None
positive	rs78536270	chr9	108246342	C|T	1	FSD1L	ENSG00000106701	intronic	None	None	None	None	320	None
positive	rs78536270	chr9	108246342	C|T	1	FSD1L	ENSG00000106701	non-coding intronic	None	None	None	None	320	None
positive	rs116269815	chr9	132433017	G|A	1	PRRX2	ENSG00000167157	intronic	None	None	None	None	4612	None
positive	rs79623026	chr9	133807833	C|T	1	FIBCD1	ENSG00000130720	intronic	None	None	None	None	2400	None
positive	rs79623026	chr9	133807833	C|T	1	RP11-83J21.3	ENSG00000236658	5upstream	None	None	None	None	None	None
positive	rs11137270	chr9	140747836	A|K	1	EHMT1	ENSG00000181090	intronic	None	None	None	None	6718	None
positive	rs9410147	chr9	140751395	G|T	1	EHMT1	ENSG00000181090	intronic	None	None	None	None	7736	None
positive	rs9410063	chr9	140752657	T|C	1	EHMT1	ENSG00000181090	intronic	None	None	None	None	6474	None
positive	rs3750507	chr9	141017211	C|T	1	CACNA1B	ENSG00000148408	3utr	None	None	None	None	None	None
positive	rs3750507	chr9	141017211	C|T	1	CACNA1B	ENSG00000148408	3downstream	None	None	None	None	None	None
Negative	rs7133833	chr12	130751230	C|T	1	RP11-143E21.6	ENSG00000259862	non-coding	None	None	None	None	None	None
Negative	rs13110049	chr4	16546672	A|G	1	LDB2	ENSG00000169744	intronic	None	None	None	None	32945	None
Negative	rs13110049	chr4	16546672	A|G	1	LDB2	ENSG00000169744	non-coding intronic	None	None	None	None	32945	None
